# Supplementary material for: Nitrate and Ammonium Affect the Overall Maize Response to Nitrogen Availability by Triggering Specific and Common Transcriptional Signatures in Roots
Source: Int J Mol Sci. 2020 Jan 20;21(2):686. doi: 10.3390/ijms21020686 (PMC7013554; doi:10.3390/ijms21020686)
Supplement: Supplementary file 1 [file ijms-21-00686-s001.zip]

Archive with 11 entries (10 files):
- SUPPLEMENTARY MATERIALS_Ravazzolo_et_al_2019_IJMS/
- SUPPLEMENTARY MATERIALS_Ravazzolo_et_al_2019_IJMS/Figure S1.pdf
- SUPPLEMENTARY MATERIALS_Ravazzolo_et_al_2019_IJMS/suppl information caption_Ravazzolo.pdf
- SUPPLEMENTARY MATERIALS_Ravazzolo_et_al_2019_IJMS/Supplementary dataset 1.xlsx
- SUPPLEMENTARY MATERIALS_Ravazzolo_et_al_2019_IJMS/Supplementary dataset 2.xlsx
- SUPPLEMENTARY MATERIALS_Ravazzolo_et_al_2019_IJMS/Table S1.pdf
- SUPPLEMENTARY MATERIALS_Ravazzolo_et_al_2019_IJMS/Table S2.xlsx
- SUPPLEMENTARY MATERIALS_Ravazzolo_et_al_2019_IJMS/Table S3.pdf
- SUPPLEMENTARY MATERIALS_Ravazzolo_et_al_2019_IJMS/Table S4_S5_S6.pdf
- SUPPLEMENTARY MATERIALS_Ravazzolo_et_al_2019_IJMS/Table S7_S8.pdf
- SUPPLEMENTARY MATERIALS_Ravazzolo_et_al_2019_IJMS/Table S9.pdf
