# Supplementary material for: Nitrate and Ammonium Affect the Overall Maize Response to Nitrogen Availability by Triggering Specific and Common Transcriptional Signatures in Roots
Source: Int J Mol Sci. 2020 Jan 20;21(2):686. doi: 10.3390/ijms21020686 (PMC7013554; doi:10.3390/ijms21020686)
Supplement: Supplementary file 1 [file ijms-21-00686-s001.zip › SUPPLEMENTARY MATERIALS_Ravazzolo_et_al_2019_IJMS/Supplementary dataset 1.xlsx]

## Sheet: cuffdiff_raw_NO3vs-N
test_id	gene_id	gene	locus	sample_1	sample_2	status	value_1	value_2	log2(fold_change)	test_stat	p_value	q_value	significant
ENSRNA049437473	ENSRNA049437473	tRNA-Thr	1:2998701-2998773	-N	NO3	NOTEST	0	0	0	0	1	1	no
ENSRNA049437518	ENSRNA049437518	tRNA-Asn	1:5888816-5888890	-N	NO3	NOTEST	0	0	0	0	1	1	no
ENSRNA049437607	ENSRNA049437607	tRNA-Met	1:10109831-10109903	-N	NO3	NOTEST	0	0	0	0	1	1	no
ENSRNA049437614	ENSRNA049437614	tRNA-Gly	1:10573119-10573190	-N	NO3	NOTEST	0	0	0	0	1	1	no
ENSRNA049437881	ENSRNA049437881	tRNA-Ser	1:57260574-57260656	-N	NO3	NOTEST	0	0	0	0	1	1	no
ENSRNA049438083	ENSRNA049438083	tRNA-Trp	1:96159179-96159253	-N	NO3	NOTEST	0	0	0	0	1	1	no
ENSRNA049438309	ENSRNA049438309	tRNA-Glu	1:168610718-168610792	-N	NO3	NOTEST	0	0	0	0	1	1	no
ENSRNA049438404	ENSRNA049438404	tRNA-Glu	1:192002833-192004668	-N	NO3	NOTEST	0	0	0	0	1	1	no
ENSRNA049438418	ENSRNA049438418	tRNA-Ala	1:200674710-200674783	-N	NO3	NOTEST	0	0	0	0	1	1	no
ENSRNA049438546	ENSRNA049438546	tRNA-Glu	1:230206731-230206804	-N	NO3	NOTEST	0	0	0	0	1	1	no
ENSRNA049438664	ENSRNA049438664	tRNA-Gly	1:263685912-263685983	-N	NO3	NOTEST	0	0	0	0	1	1	no
ENSRNA049438710	ENSRNA049438710	tRNA-Lys	1:273664915-273664988	-N	NO3	NOTEST	0	0	0	0	1	1	no
ENSRNA049438777	ENSRNA049438777	tRNA-Glu	1:286214717-286214791	-N	NO3	NOTEST	0	0	0	0	1	1	no
ENSRNA049438795	ENSRNA049438795	tRNA-Thr	1:287675048-287675122	-N	NO3	NOTEST	0	0	0	0	1	1	no
ENSRNA049438956	ENSRNA049438956	tRNA-Cys	1:291181367-291181439	-N	NO3	NOTEST	0	0	0	0	1	1	no
ENSRNA049438965	ENSRNA049438965	tRNA-Cys	1:291181117-291181189	-N	NO3	NOTEST	0	0	0	0	1	1	no
ENSRNA049439064	ENSRNA049439064	tRNA-Ala	1:276671703-276671776	-N	NO3	NOTEST	0	0	0	0	1	1	no
ENSRNA049439167	ENSRNA049439167	tRNA-Val	1:256484419-256484493	-N	NO3	NOTEST	0	0	0	0	1	1	no
ENSRNA049439213	ENSRNA049439213	tRNA-Arg	1:253265492-253265565	-N	NO3	NOTEST	0	0	0	0	1	1	no
ENSRNA049439227	ENSRNA049439227	tRNA-Arg	1:253262032-253262105	-N	NO3	NOTEST	0	0	0	0	1	1	no
ENSRNA049439300	ENSRNA049439300	tRNA-Leu	1:244517984-244518067	-N	NO3	NOTEST	0	0	0	0	1	1	no
ENSRNA049439530	ENSRNA049439530	tRNA-Glu	1:192679622-192679695	-N	NO3	NOTEST	0	0	0	0	1	1	no
ENSRNA049439609	ENSRNA049439609	tRNA-Pro	1:148397587-148397659	-N	NO3	NOTEST	0	0	0	0	1	1	no
ENSRNA049439730	ENSRNA049439730	tRNA-Ile	1:96473603-96473677	-N	NO3	NOTEST	0	0	0	0	1	1	no
ENSRNA049439996	ENSRNA049439996	tRNA-Arg	1:42763171-42763245	-N	NO3	NOTEST	0	0	0	0	1	1	no
ENSRNA049440072	ENSRNA049440072	tRNA-Leu	1:12353063-12353147	-N	NO3	NOTEST	0	0	0	0	1	1	no
ENSRNA049440088	ENSRNA049440088	tRNA-Lys	1:4364144-4364217	-N	NO3	NOTEST	0	0	0	0	1	1	no
ENSRNA049440136	ENSRNA049440136	tRNA-Glu	3:4599114-4599187	-N	NO3	NOTEST	0	0	0	0	1	1	no
ENSRNA049440276	ENSRNA049440276	tRNA-Ser	3:31710295-31710378	-N	NO3	NOTEST	0	0	0	0	1	1	no
ENSRNA049440360	ENSRNA049440360	tRNA-Trp	3:62236114-62236188	-N	NO3	NOTEST	0	0	0	0	1	1	no
ENSRNA049440447	ENSRNA049440447	tRNA-Pro	3:129404038-129404110	-N	NO3	NOTEST	0	0	0	0	1	1	no
ENSRNA049440518	ENSRNA049440518	tRNA-Leu	3:146851501-146851581	-N	NO3	NOTEST	0	0	0	0	1	1	no
ENSRNA049440535	ENSRNA049440535	tRNA-Leu	3:148106533-148106613	-N	NO3	NOTEST	0	0	0	0	1	1	no
ENSRNA049440629	ENSRNA049440629	tRNA-Lys	3:182649255-182649328	-N	NO3	NOTEST	0	0	0	0	1	1	no
ENSRNA049440661	ENSRNA049440661	tRNA-Gly	3:186337456-186337528	-N	NO3	NOTEST	0	0	0	0	1	1	no
ENSRNA049440693	ENSRNA049440693	tRNA-Gln	3:196938374-196938446	-N	NO3	NOTEST	0	0	0	0	1	1	no
ENSRNA049440827	ENSRNA049440827	tRNA-Val	3:234079100-234079174	-N	NO3	NOTEST	0	0	0	0	1	1	no
ENSRNA049440843	ENSRNA049440843	tRNA-Tyr	3:234238987-234239072	-N	NO3	NOTEST	0	0	0	0	1	1	no
ENSRNA049440873	ENSRNA049440873	tRNA-Pro	3:233462747-233462819	-N	NO3	NOTEST	0	0	0	0	1	1	no
ENSRNA049440883	ENSRNA049440883	tRNA-Ile	3:233460986-233461060	-N	NO3	NOTEST	0	0	0	0	1	1	no
ENSRNA049441066	ENSRNA049441066	tRNA-Tyr	3:198369674-198369760	-N	NO3	NOTEST	0	0	0	0	1	1	no
ENSRNA049441078	ENSRNA049441078	tRNA-Leu	3:187067977-187068058	-N	NO3	NOTEST	0	0	0	0	1	1	no
ENSRNA049441166	ENSRNA049441166	tRNA-Gln	3:177342232-177342304	-N	NO3	NOTEST	0	0	0	0	1	1	no
ENSRNA049441180	ENSRNA049441180	tRNA-Ser	3:173184613-173184695	-N	NO3	NOTEST	0	0	0	0	1	1	no
ENSRNA049441214	ENSRNA049441214	tRNA-Phe	3:158649812-158649885	-N	NO3	NOTEST	0	0	0	0	1	1	no
ENSRNA049441268	ENSRNA049441268	tRNA-Thr	3:142564022-142564096	-N	NO3	NOTEST	0	0	0	0	1	1	no
ENSRNA049441281	ENSRNA049441281	tRNA-Thr	3:142558741-142558815	-N	NO3	NOTEST	0	0	0	0	1	1	no
ENSRNA049441297	ENSRNA049441297	tRNA-Thr	3:142524513-142524587	-N	NO3	NOTEST	0	0	0	0	1	1	no
ENSRNA049441317	ENSRNA049441317	tRNA-Thr	3:142492880-142492954	-N	NO3	NOTEST	0	0	0	0	1	1	no
ENSRNA049441404	ENSRNA049441404	tRNA-Val	3:122111018-122111092	-N	NO3	NOTEST	0	0	0	0	1	1	no
ENSRNA049441413	ENSRNA049441413	tRNA-Glu	3:81490801-81490873	-N	NO3	NOTEST	0	0	0	0	1	1	no
ENSRNA049441475	ENSRNA049441475	tRNA-Leu	3:67151110-67151191	-N	NO3	NOTEST	0	0	0	0	1	1	no
ENSRNA049441566	ENSRNA049441566	tRNA-Leu	3:17378338-17378419	-N	NO3	NOTEST	0	0	0	0	1	1	no
ENSRNA049441594	ENSRNA049441594	tRNA-Lys	3:2017885-2017958	-N	NO3	NOTEST	0	0	0	0	1	1	no
ENSRNA049441606	ENSRNA049441606	tRNA-Ser	3:1288604-1288686	-N	NO3	NOTEST	0	0	0	0	1	1	no
ENSRNA049441657	ENSRNA049441657	tRNA-Pro	2:23330436-23330508	-N	NO3	NOTEST	0	0	0	0	1	1	no
ENSRNA049441680	ENSRNA049441680	tRNA-Val	2:25541531-25541605	-N	NO3	NOTEST	0	0	0	0	1	1	no
ENSRNA049441718	ENSRNA049441718	tRNA-Lys	2:28204144-28226242	-N	NO3	NOTEST	0	0	0	0	1	1	no
ENSRNA049441729	ENSRNA049441729	tRNA-Ile	2:30054951-30055025	-N	NO3	NOTEST	0	0	0	0	1	1	no
ENSRNA049441754	ENSRNA049441754	tRNA-Leu	2:36851195-36864553	-N	NO3	NOTEST	0	0	0	0	1	1	no
ENSRNA049441819	ENSRNA049441819	tRNA-Phe	2:50750328-50750401	-N	NO3	NOTEST	0	0	0	0	1	1	no
ENSRNA049441829	ENSRNA049441829	tRNA-Leu	2:51142777-51142858	-N	NO3	NOTEST	0	0	0	0	1	1	no
ENSRNA049441904	ENSRNA049441904	tRNA-Gly	2:70263776-70263848	-N	NO3	NOTEST	0	0	0	0	1	1	no
ENSRNA049441937	ENSRNA049441937	tRNA-Asn	2:98034224-98034296	-N	NO3	NOTEST	0	0	0	0	1	1	no
ENSRNA049442171	ENSRNA049442171	tRNA-Asn	2:176905019-176905091	-N	NO3	NOTEST	0	0	0	0	1	1	no
ENSRNA049442196	ENSRNA049442196	tRNA-Val	2:180667242-180667316	-N	NO3	NOTEST	0	0	0	0	1	1	no
ENSRNA049442300	ENSRNA049442300	tRNA-Ile	2:194744416-194744490	-N	NO3	NOTEST	0	0	0	0	1	1	no
ENSRNA049442349	ENSRNA049442349	tRNA-Thr	2:199183497-199183569	-N	NO3	NOTEST	0	0	0	0	1	1	no
ENSRNA049442454	ENSRNA049442454	tRNA-Asn	2:217009594-217009668	-N	NO3	NOTEST	0	0	0	0	1	1	no
ENSRNA049442482	ENSRNA049442482	tRNA-Asn	2:216504630-216504704	-N	NO3	NOTEST	0	0	0	0	1	1	no
ENSRNA049442494	ENSRNA049442494	tRNA-Asn	2:216504463-216504537	-N	NO3	NOTEST	0	0	0	0	1	1	no
ENSRNA049442545	ENSRNA049442545	tRNA-Leu	2:219594638-219594719	-N	NO3	NOTEST	0	0	0	0	1	1	no
ENSRNA049442601	ENSRNA049442601	tRNA-Ile	2:220036149-220036223	-N	NO3	NOTEST	0	0	0	0	1	1	no
ENSRNA049442640	ENSRNA049442640	tRNA-Ile	2:220037093-220037167	-N	NO3	NOTEST	0	0	0	0	1	1	no
ENSRNA049442682	ENSRNA049442682	tRNA-Ile	2:220038037-220038111	-N	NO3	NOTEST	0	0	0	0	1	1	no
ENSRNA049442711	ENSRNA049442711	tRNA-Ile	2:220038981-220039055	-N	NO3	NOTEST	0	0	0	0	1	1	no
ENSRNA049442725	ENSRNA049442725	tRNA-Ile	2:220039453-220039527	-N	NO3	NOTEST	0	0	0	0	1	1	no
ENSRNA049442735	ENSRNA049442735	tRNA-Ile	2:220039925-220039999	-N	NO3	NOTEST	0	0	0	0	1	1	no
ENSRNA049442750	ENSRNA049442750	tRNA-Ile	2:220040397-220040471	-N	NO3	NOTEST	0	0	0	0	1	1	no
ENSRNA049442753	ENSRNA049442753	tRNA-Ile	2:220040869-220040943	-N	NO3	NOTEST	0	0	0	0	1	1	no
ENSRNA049442759	ENSRNA049442759	tRNA-Ile	2:220041341-220041415	-N	NO3	NOTEST	0	0	0	0	1	1	no
ENSRNA049442767	ENSRNA049442767	tRNA-Ile	2:220041813-220041887	-N	NO3	NOTEST	0	0	0	0	1	1	no
ENSRNA049442774	ENSRNA049442774	tRNA-Ile	2:220042285-220042359	-N	NO3	NOTEST	0	0	0	0	1	1	no
ENSRNA049442786	ENSRNA049442786	tRNA-Ile	2:220042757-220042831	-N	NO3	NOTEST	0	0	0	0	1	1	no
ENSRNA049442804	ENSRNA049442804	tRNA-Ile	2:220043701-220043775	-N	NO3	NOTEST	0	0	0	0	1	1	no
ENSRNA049442848	ENSRNA049442848	tRNA-Ile	2:220046061-220046135	-N	NO3	NOTEST	0	0	0	0	1	1	no
ENSRNA049442855	ENSRNA049442855	tRNA-Ile	2:220046533-220046607	-N	NO3	NOTEST	0	0	0	0	1	1	no
ENSRNA049442862	ENSRNA049442862	tRNA-Ile	2:220047005-220047079	-N	NO3	NOTEST	0	0	0	0	1	1	no
ENSRNA049442894	ENSRNA049442894	tRNA-Ile	2:220048421-220048495	-N	NO3	NOTEST	0	0	0	0	1	1	no
ENSRNA049442915	ENSRNA049442915	tRNA-Ile	2:220049838-220049912	-N	NO3	NOTEST	0	0	0	0	1	1	no
ENSRNA049442934	ENSRNA049442934	tRNA-Ile	2:220050781-220050855	-N	NO3	NOTEST	0	0	0	0	1	1	no
ENSRNA049442949	ENSRNA049442949	tRNA-Ile	2:220052197-220052271	-N	NO3	NOTEST	0	0	0	0	1	1	no
ENSRNA049442971	ENSRNA049442971	tRNA-Ile	2:220053148-220053222	-N	NO3	NOTEST	0	0	0	0	1	1	no
ENSRNA049442979	ENSRNA049442979	tRNA-Ile	2:220053619-220053693	-N	NO3	NOTEST	0	0	0	0	1	1	no
ENSRNA049443000	ENSRNA049443000	tRNA-Ile	2:220061964-220062038	-N	NO3	NOTEST	0	0	0	0	1	1	no
ENSRNA049443007	ENSRNA049443007	tRNA-Ile	2:220062443-220062517	-N	NO3	NOTEST	0	0	0	0	1	1	no
ENSRNA049443014	ENSRNA049443014	tRNA-Ile	2:220062914-220062988	-N	NO3	NOTEST	0	0	0	0	1	1	no
ENSRNA049443050	ENSRNA049443050	tRNA-Ile	2:220064801-220064875	-N	NO3	NOTEST	0	0	0	0	1	1	no
ENSRNA049443077	ENSRNA049443077	tRNA-Ile	2:220066686-220066760	-N	NO3	NOTEST	0	0	0	0	1	1	no
ENSRNA049443083	ENSRNA049443083	tRNA-Ile	2:220076504-220076578	-N	NO3	NOTEST	0	0	0	0	1	1	no
ENSRNA049443270	ENSRNA049443270	tRNA-Phe	2:240477321-240477394	-N	NO3	NOTEST	0	0	0	0	1	1	no
ENSRNA049443287	ENSRNA049443287	tRNA-Asn	2:237257890-237257964	-N	NO3	NOTEST	0	0	0	0	1	1	no
ENSRNA049443307	ENSRNA049443307	tRNA-Pro	2:236432775-236432847	-N	NO3	NOTEST	0	0	0	0	1	1	no
ENSRNA049443319	ENSRNA049443319	tRNA-Ala	2:236211090-236211163	-N	NO3	NOTEST	0	0	0	0	1	1	no
ENSRNA049443391	ENSRNA049443391	tRNA-Glu	2:232677588-232677662	-N	NO3	NOTEST	0	0	0	0	1	1	no
ENSRNA049443461	ENSRNA049443461	tRNA-Trp	2:223153769-223153843	-N	NO3	NOTEST	0	0	0	0	1	1	no
ENSRNA049443478	ENSRNA049443478	tRNA-Pro	2:222362250-222362322	-N	NO3	NOTEST	0	0	0	0	1	1	no
ENSRNA049443507	ENSRNA049443507	tRNA-Ala	2:220382166-220382239	-N	NO3	NOTEST	0	0	0	0	1	1	no
ENSRNA049443537	ENSRNA049443537	tRNA-Met	2:219037551-219037639	-N	NO3	NOTEST	0	0	0	0	1	1	no
ENSRNA049443552	ENSRNA049443552	tRNA-Asp	2:217255127-217255199	-N	NO3	NOTEST	0	0	0	0	1	1	no
ENSRNA049443592	ENSRNA049443592	tRNA-Asp	2:209804972-209805046	-N	NO3	NOTEST	0	0	0	0	1	1	no
ENSRNA049443604	ENSRNA049443604	tRNA-Glu	2:205707215-205707288	-N	NO3	NOTEST	0	0	0	0	1	1	no
ENSRNA049443707	ENSRNA049443707	tRNA-Asp	2:181064035-181064107	-N	NO3	NOTEST	0	0	0	0	1	1	no
ENSRNA049443716	ENSRNA049443716	tRNA-Val	2:178368031-178368105	-N	NO3	NOTEST	0	0	0	0	1	1	no
ENSRNA049443728	ENSRNA049443728	tRNA-Val	2:178354558-178354632	-N	NO3	NOTEST	0	0	0	0	1	1	no
ENSRNA049443881	ENSRNA049443881	tRNA-Val	2:118174884-118174958	-N	NO3	NOTEST	0	0	0	0	1	1	no
ENSRNA049443891	ENSRNA049443891	tRNA-Val	2:118171644-118171718	-N	NO3	NOTEST	0	0	0	0	1	1	no
ENSRNA049443931	ENSRNA049443931	tRNA-Trp	2:79977513-79977587	-N	NO3	NOTEST	0	0	0	0	1	1	no
ENSRNA049443949	ENSRNA049443949	tRNA-Lys	2:78119129-78119202	-N	NO3	NOTEST	0	0	0	0	1	1	no
ENSRNA049444016	ENSRNA049444016	tRNA-Trp	2:43576903-43576975	-N	NO3	NOTEST	0	0	0	0	1	1	no
ENSRNA049444035	ENSRNA049444035	tRNA-Ile	2:41026232-41026306	-N	NO3	NOTEST	0	0	0	0	1	1	no
ENSRNA049444071	ENSRNA049444071	tRNA-Val	2:34439531-34439605	-N	NO3	NOTEST	0	0	0	0	1	1	no
ENSRNA049444131	ENSRNA049444131	tRNA-Val	2:13291955-13292029	-N	NO3	NOTEST	0	0	0	0	1	1	no
ENSRNA049444172	ENSRNA049444172	tRNA-Tyr	2:9663176-9663262	-N	NO3	NOTEST	0	0	0	0	1	1	no
ENSRNA049444185	ENSRNA049444185	tRNA-Glu	2:5981144-5981218	-N	NO3	NOTEST	0	0	0	0	1	1	no
ENSRNA049444234	ENSRNA049444234	tRNA-Ala	2:2484046-2484119	-N	NO3	NOTEST	0	0	0	0	1	1	no
ENSRNA049444291	ENSRNA049444291	tRNA-Trp	2:2240112-2240184	-N	NO3	NOTEST	0	0	0	0	1	1	no
ENSRNA049444331	ENSRNA049444331	tRNA-Pro	4:3045290-3045362	-N	NO3	NOTEST	0	0	0	0	1	1	no
ENSRNA049444341	ENSRNA049444341	tRNA-Asn	4:4476330-4476404	-N	NO3	NOTEST	0	0	0	0	1	1	no
ENSRNA049444372	ENSRNA049444372	tRNA-Ala	4:6485950-6486023	-N	NO3	NOTEST	0	0	0	0	1	1	no
ENSRNA049444385	ENSRNA049444385	tRNA-Tyr	4:6770897-6770984	-N	NO3	NOTEST	0	0	0	0	1	1	no
ENSRNA049444459	ENSRNA049444459	tRNA-Trp	4:31727807-31727879	-N	NO3	NOTEST	0	0	0	0	1	1	no
ENSRNA049444480	ENSRNA049444480	tRNA-Leu	4:38955533-38955614	-N	NO3	NOTEST	0	0	0	0	1	1	no
ENSRNA049444619	ENSRNA049444619	tRNA-Tyr	4:183197025-183197111	-N	NO3	NOTEST	0	0	0	0	1	1	no
ENSRNA049444634	ENSRNA049444634	tRNA-Trp	4:184369040-184371841	-N	NO3	NOTEST	0	0	0	0	1	1	no
ENSRNA049444658	ENSRNA049444658	tRNA-Ala	4:189198090-189198163	-N	NO3	NOTEST	0	0	0	0	1	1	no
ENSRNA049444705	ENSRNA049444705	tRNA-Tyr	4:199989646-199997578	-N	NO3	NOTEST	0	0	0	0	1	1	no
ENSRNA049445038	ENSRNA049445038	tRNA-Val	4:245462066-245462140	-N	NO3	NOTEST	0	0	0	0	1	1	no
ENSRNA049445130	ENSRNA049445130	tRNA-Gln	4:230824930-230854157	-N	NO3	NOTEST	0	0	0	0	1	1	no
ENSRNA049445136	ENSRNA049445136	tRNA-Gln	4:230824930-230854157	-N	NO3	NOTEST	9.14547	0	#NAME?	0	1	1	no
ENSRNA049445150	ENSRNA049445150	tRNA-Gln	4:230824930-230854157	-N	NO3	NOTEST	0	0	0	0	1	1	no
ENSRNA049445160	ENSRNA049445160	tRNA-Gln	4:230824930-230854157	-N	NO3	NOTEST	0	0	0	0	1	1	no
ENSRNA049445189	ENSRNA049445189	tRNA-Pro	4:224517979-224518051	-N	NO3	NOTEST	0	0	0	0	1	1	no
ENSRNA049445197	ENSRNA049445197	tRNA-Glu	4:214600294-214600368	-N	NO3	NOTEST	0	0	0	0	1	1	no
ENSRNA049445254	ENSRNA049445254	tRNA-Ser	4:187363615-187363697	-N	NO3	NOTEST	0	0	0	0	1	1	no
ENSRNA049445265	ENSRNA049445265	tRNA-Pro	4:186821843-186821915	-N	NO3	NOTEST	0	0	0	0	1	1	no
ENSRNA049445272	ENSRNA049445272	tRNA-Ile	4:186760571-186760645	-N	NO3	NOTEST	0	0	0	0	1	1	no
ENSRNA049445293	ENSRNA049445293	tRNA-Ala	4:181556583-181556656	-N	NO3	NOTEST	0	0	0	0	1	1	no
ENSRNA049445360	ENSRNA049445360	tRNA-Asp	4:156466298-156466370	-N	NO3	NOTEST	0	0	0	0	1	1	no
ENSRNA049445418	ENSRNA049445418	tRNA-Pro	4:151574139-151574211	-N	NO3	NOTEST	0	0	0	0	1	1	no
ENSRNA049445432	ENSRNA049445432	tRNA-Pro	4:151468991-151469063	-N	NO3	NOTEST	0	0	0	0	1	1	no
ENSRNA049445436	ENSRNA049445436	tRNA-Pro	4:151412606-151412678	-N	NO3	NOTEST	0	0	0	0	1	1	no
ENSRNA049445441	ENSRNA049445441	tRNA-Pro	4:151412225-151412297	-N	NO3	NOTEST	0	0	0	0	1	1	no
ENSRNA049445478	ENSRNA049445478	tRNA-Phe	4:148973559-148973632	-N	NO3	NOTEST	0	0	0	0	1	1	no
ENSRNA049445501	ENSRNA049445501	tRNA-Ser	4:138206088-138206170	-N	NO3	NOTEST	0	0	0	0	1	1	no
ENSRNA049445530	ENSRNA049445530	tRNA-Cys	4:112075503-112075575	-N	NO3	NOTEST	0	0	0	0	1	1	no
ENSRNA049445542	ENSRNA049445542	tRNA-Lys	4:85450084-85450157	-N	NO3	NOTEST	0	0	0	0	1	1	no
ENSRNA049445571	ENSRNA049445571	tRNA-Arg	4:56278680-56278753	-N	NO3	NOTEST	0	0	0	0	1	1	no
ENSRNA049445609	ENSRNA049445609	tRNA-Val	4:28937208-28937282	-N	NO3	NOTEST	0	0	0	0	1	1	no
ENSRNA049445706	ENSRNA049445706	tRNA-Arg	5:7470675-7470748	-N	NO3	NOTEST	0	0	0	0	1	1	no
ENSRNA049445733	ENSRNA049445733	tRNA-Arg	5:19206834-19206907	-N	NO3	NOTEST	0	0	0	0	1	1	no
ENSRNA049445751	ENSRNA049445751	tRNA-Glu	5:24686331-24686404	-N	NO3	NOTEST	0	0	0	0	1	1	no
ENSRNA049445768	ENSRNA049445768	tRNA-Thr	5:26883878-26883950	-N	NO3	NOTEST	0	0	0	0	1	1	no
ENSRNA049445825	ENSRNA049445825	tRNA-Pro	5:67007379-67007451	-N	NO3	NOTEST	0	0	0	0	1	1	no
ENSRNA049445851	ENSRNA049445851	tRNA-Ser	5:76475066-76475148	-N	NO3	NOTEST	0	0	0	0	1	1	no
ENSRNA049445907	ENSRNA049445907	tRNA-Gly	5:119214997-119215068	-N	NO3	NOTEST	0	0	0	0	1	1	no
ENSRNA049446094	ENSRNA049446094	tRNA-Asn	5:215840459-215840531	-N	NO3	NOTEST	0	0	0	0	1	1	no
ENSRNA049446119	ENSRNA049446119	tRNA-Ala	5:218088598-218088671	-N	NO3	NOTEST	0	0	0	0	1	1	no
ENSRNA049446167	ENSRNA049446167	tRNA-Pro	5:222621123-222631121	-N	NO3	NOTEST	0	0	0	0	1	1	no
ENSRNA049446214	ENSRNA049446214	tRNA-Gly	5:215848443-215848514	-N	NO3	NOTEST	0	0	0	0	1	1	no
ENSRNA049446227	ENSRNA049446227	tRNA-Trp	5:215772152-215772226	-N	NO3	NOTEST	0	0	0	0	1	1	no
ENSRNA049446241	ENSRNA049446241	tRNA-Tyr	5:214480484-214480569	-N	NO3	NOTEST	0	0	0	0	1	1	no
ENSRNA049446268	ENSRNA049446268	tRNA-Met	5:204308743-204308828	-N	NO3	NOTEST	0	0	0	0	1	1	no
ENSRNA049446278	ENSRNA049446278	tRNA-Asp	5:204104019-204104091	-N	NO3	NOTEST	0	0	0	0	1	1	no
ENSRNA049446295	ENSRNA049446295	tRNA-Thr	5:199474429-199474501	-N	NO3	NOTEST	0	0	0	0	1	1	no
ENSRNA049446311	ENSRNA049446311	tRNA-Pro	5:194083664-194108336	-N	NO3	NOTEST	0	0	0	0	1	1	no
ENSRNA049446356	ENSRNA049446356	tRNA-Ser	5:187209881-187209963	-N	NO3	NOTEST	0	0	0	0	1	1	no
ENSRNA049446377	ENSRNA049446377	tRNA-Ile	5:182985138-182985212	-N	NO3	NOTEST	0	0	0	0	1	1	no
ENSRNA049446390	ENSRNA049446390	tRNA-Cys	5:181546859-181560813	-N	NO3	NOTEST	0	0	0	0	1	1	no
ENSRNA049446421	ENSRNA049446421	tRNA-Ser	5:178313413-178313494	-N	NO3	NOTEST	0	0	0	0	1	1	no
ENSRNA049446430	ENSRNA049446430	tRNA-Gln	5:175958963-175959035	-N	NO3	NOTEST	0	0	0	0	1	1	no
ENSRNA049446451	ENSRNA049446451	tRNA-Asn	5:170046561-170046633	-N	NO3	NOTEST	0	0	0	0	1	1	no
ENSRNA049446516	ENSRNA049446516	tRNA-Gln	5:145725978-145726050	-N	NO3	NOTEST	0	0	0	0	1	1	no
ENSRNA049446541	ENSRNA049446541	tRNA-Gln	5:145714498-145714570	-N	NO3	NOTEST	0	0	0	0	1	1	no
ENSRNA049446611	ENSRNA049446611	tRNA-Asp	5:85751879-85751951	-N	NO3	NOTEST	0	0	0	0	1	1	no
ENSRNA049446666	ENSRNA049446666	tRNA-Arg	5:72868223-72868296	-N	NO3	NOTEST	0	0	0	0	1	1	no
ENSRNA049446682	ENSRNA049446682	tRNA-Ala	5:71947561-71947634	-N	NO3	NOTEST	0	0	0	0	1	1	no
ENSRNA049446780	ENSRNA049446780	tRNA-Glu	5:25109932-25110005	-N	NO3	NOTEST	0	0	0	0	1	1	no
ENSRNA049446904	ENSRNA049446904	tRNA-Val	5:5226299-5226373	-N	NO3	NOTEST	0	0	0	0	1	1	no
ENSRNA049446916	ENSRNA049446916	tRNA-Ala	5:5149526-5149599	-N	NO3	NOTEST	0	0	0	0	1	1	no
ENSRNA049446924	ENSRNA049446924	tRNA-Gly	5:4686834-4686905	-N	NO3	NOTEST	0	0	0	0	1	1	no
ENSRNA049446944	ENSRNA049446944	tRNA-Val	5:1535545-1535619	-N	NO3	NOTEST	0	0	0	0	1	1	no
ENSRNA049446955	ENSRNA049446955	tRNA-Val	5:1508135-1508209	-N	NO3	NOTEST	0	0	0	0	1	1	no
ENSRNA049446985	ENSRNA049446985	tRNA-Asp	7:2118400-2118472	-N	NO3	NOTEST	0	0	0	0	1	1	no
ENSRNA049447020	ENSRNA049447020	tRNA-Ser	7:28621095-28621177	-N	NO3	NOTEST	0	0	0	0	1	1	no
ENSRNA049447050	ENSRNA049447050	tRNA-Asn	7:46267840-46280742	-N	NO3	NOTEST	0	0	0	0	1	1	no
ENSRNA049447128	ENSRNA049447128	tRNA-Lys	7:98665229-98665306	-N	NO3	NOTEST	0	0	0	0	1	1	no
ENSRNA049447139	ENSRNA049447139	tRNA-Gly	7:111139143-111139214	-N	NO3	NOTEST	0	0	0	0	1	1	no
ENSRNA049447147	ENSRNA049447147	tRNA-Ile	7:114375169-114375243	-N	NO3	NOTEST	0	0	0	0	1	1	no
ENSRNA049447196	ENSRNA049447196	tRNA-Tyr	7:133883307-133883393	-N	NO3	NOTEST	0	0	0	0	1	1	no
ENSRNA049447346	ENSRNA049447346	tRNA-Gly	7:162862427-162862499	-N	NO3	NOTEST	0	0	0	0	1	1	no
ENSRNA049447400	ENSRNA049447400	tRNA-Asp	7:169779559-169779631	-N	NO3	NOTEST	0	0	0	0	1	1	no
ENSRNA049447505	ENSRNA049447505	tRNA-Leu	7:180135263-180139827	-N	NO3	NOTEST	0	0	0	0	1	1	no
ENSRNA049447516	ENSRNA049447516	tRNA-Trp	7:179726522-179726596	-N	NO3	NOTEST	0	0	0	0	1	1	no
ENSRNA049447555	ENSRNA049447555	tRNA-Ala	7:174824009-174824082	-N	NO3	NOTEST	0	0	0	0	1	1	no
ENSRNA049447583	ENSRNA049447583	tRNA-Trp	7:172900745-172900817	-N	NO3	NOTEST	0	0	0	0	1	1	no
ENSRNA049447596	ENSRNA049447596	tRNA-Ser	7:170793485-170793567	-N	NO3	NOTEST	0	0	0	0	1	1	no
ENSRNA049447605	ENSRNA049447605	tRNA-Ser	7:170772460-170772542	-N	NO3	NOTEST	0	0	0	0	1	1	no
ENSRNA049447618	ENSRNA049447618	tRNA-Trp	7:165347243-165347315	-N	NO3	NOTEST	0	0	0	0	1	1	no
ENSRNA049447762	ENSRNA049447762	tRNA-Lys	7:103969401-103972795	-N	NO3	NOTEST	0	0	0	0	1	1	no
ENSRNA049447892	ENSRNA049447892	tRNA-Ser	7:33314994-33315076	-N	NO3	NOTEST	0	0	0	0	1	1	no
ENSRNA049447910	ENSRNA049447910	tRNA-Sup	7:26450064-26450137	-N	NO3	NOTEST	0	0	0	0	1	1	no
ENSRNA049447917	ENSRNA049447917	tRNA-Glu	7:26386465-26386538	-N	NO3	NOTEST	0	0	0	0	1	1	no
ENSRNA049447995	ENSRNA049447995	tRNA-Phe	7:9545152-9545225	-N	NO3	NOTEST	0	0	0	0	1	1	no
ENSRNA049448001	ENSRNA049448001	tRNA-Lys	7:8979947-8980020	-N	NO3	NOTEST	0	0	0	0	1	1	no
ENSRNA049448019	ENSRNA049448019	tRNA-Cys	7:6968336-6968408	-N	NO3	NOTEST	0	0	0	0	1	1	no
ENSRNA049448032	ENSRNA049448032	tRNA-Glu	7:3127714-3127788	-N	NO3	NOTEST	0	0	0	0	1	1	no
ENSRNA049448075	ENSRNA049448075	tRNA-Ile	8:6704742-6704816	-N	NO3	NOTEST	0	0	0	0	1	1	no
ENSRNA049448118	ENSRNA049448118	tRNA-Lys	8:25301126-25301199	-N	NO3	NOTEST	0	0	0	0	1	1	no
ENSRNA049448124	ENSRNA049448124	tRNA-Ser	8:29525005-29525087	-N	NO3	NOTEST	0	0	0	0	1	1	no
ENSRNA049448153	ENSRNA049448153	tRNA-Arg	8:71630122-71630195	-N	NO3	NOTEST	0	0	0	0	1	1	no
ENSRNA049448201	ENSRNA049448201	tRNA-Lys	8:92375529-92375602	-N	NO3	NOTEST	0	0	0	0	1	1	no
ENSRNA049448313	ENSRNA049448313	tRNA-Lys	8:127834148-127834221	-N	NO3	NOTEST	0	0	0	0	1	1	no
ENSRNA049448326	ENSRNA049448326	tRNA-Val	8:128732903-128732976	-N	NO3	NOTEST	0	0	0	0	1	1	no
ENSRNA049448346	ENSRNA049448346	tRNA-Asn	8:135871486-135871560	-N	NO3	NOTEST	0	0	0	0	1	1	no
ENSRNA049448359	ENSRNA049448359	tRNA-Arg	8:136861792-136865800	-N	NO3	NOTEST	0	0	0	0	1	1	no
ENSRNA049448409	ENSRNA049448409	tRNA-Lys	8:148833238-148839951	-N	NO3	NOTEST	0	0	0	0	1	1	no
ENSRNA049448466	ENSRNA049448466	tRNA-Leu	8:161712610-161712690	-N	NO3	NOTEST	0	0	0	0	1	1	no
ENSRNA049448545	ENSRNA049448545	tRNA-Arg	8:174230736-174238706	-N	NO3	NOTEST	0	0	0	0	1	1	no
ENSRNA049448571	ENSRNA049448571	tRNA-Asp	8:178062986-178063058	-N	NO3	NOTEST	0	0	0	0	1	1	no
ENSRNA049448577	ENSRNA049448577	tRNA-Asp	8:178075902-178075974	-N	NO3	NOTEST	0	0	0	0	1	1	no
ENSRNA049448588	ENSRNA049448588	tRNA-Arg	8:179536119-179536192	-N	NO3	NOTEST	0	0	0	0	1	1	no
ENSRNA049448599	ENSRNA049448599	tRNA-Tyr	8:178710849-178710935	-N	NO3	NOTEST	0	0	0	0	1	1	no
ENSRNA049448612	ENSRNA049448612	tRNA-Asp	8:177282457-177282529	-N	NO3	NOTEST	0	0	0	0	1	1	no
ENSRNA049448622	ENSRNA049448622	tRNA-Leu	8:175439040-175439121	-N	NO3	NOTEST	0	0	0	0	1	1	no
ENSRNA049448669	ENSRNA049448669	tRNA-Leu	8:171913677-171913757	-N	NO3	NOTEST	0	0	0	0	1	1	no
ENSRNA049448693	ENSRNA049448693	tRNA-Ser	8:170079283-170079365	-N	NO3	NOTEST	0	0	0	0	1	1	no
ENSRNA049448749	ENSRNA049448749	tRNA-Phe	8:165244588-165244661	-N	NO3	NOTEST	0	0	0	0	1	1	no
ENSRNA049448758	ENSRNA049448758	tRNA-Phe	8:162158108-162158181	-N	NO3	NOTEST	0	0	0	0	1	1	no
ENSRNA049448768	ENSRNA049448768	tRNA-Arg	8:162133037-162133110	-N	NO3	NOTEST	0	0	0	0	1	1	no
ENSRNA049448817	ENSRNA049448817	tRNA-Lys	8:148833238-148839951	-N	NO3	NOTEST	0	0	0	0	1	1	no
ENSRNA049448844	ENSRNA049448844	tRNA-Leu	8:138659554-138659634	-N	NO3	NOTEST	0	0	0	0	1	1	no
ENSRNA049448868	ENSRNA049448868	tRNA-Asn	8:132230980-132231054	-N	NO3	NOTEST	0	0	0	0	1	1	no
ENSRNA049448902	ENSRNA049448902	tRNA-Glu	8:120361101-120361174	-N	NO3	NOTEST	0	0	0	0	1	1	no
ENSRNA049449017	ENSRNA049449017	tRNA-Arg	8:75511483-75511556	-N	NO3	NOTEST	0	0	0	0	1	1	no
ENSRNA049449042	ENSRNA049449042	tRNA-Asp	8:67488185-67488257	-N	NO3	NOTEST	0	0	0	0	1	1	no
ENSRNA049449061	ENSRNA049449061	tRNA-Asn	8:64730905-64730977	-N	NO3	NOTEST	0	0	0	0	1	1	no
ENSRNA049449117	ENSRNA049449117	tRNA-Gly	8:21839587-21839658	-N	NO3	NOTEST	0	0	0	0	1	1	no
ENSRNA049449125	ENSRNA049449125	tRNA-Pro	8:17970588-17970660	-N	NO3	NOTEST	0	0	0	0	1	1	no
ENSRNA049449142	ENSRNA049449142	tRNA-Asp	8:13356980-13357052	-N	NO3	NOTEST	0	0	0	0	1	1	no
ENSRNA049449148	ENSRNA049449148	tRNA-Thr	8:13145277-13145351	-N	NO3	NOTEST	0	0	0	0	1	1	no
ENSRNA049449221	ENSRNA049449221	tRNA-Tyr	6:785615-785701	-N	NO3	NOTEST	0	0	0	0	1	1	no
ENSRNA049449275	ENSRNA049449275	tRNA-Asn	6:29659075-29671285	-N	NO3	NOTEST	0	0	0	0	1	1	no
ENSRNA049449307	ENSRNA049449307	tRNA-Asp	6:60307643-60307715	-N	NO3	NOTEST	0	0	0	0	1	1	no
ENSRNA049449327	ENSRNA049449327	tRNA-Asp	6:61325234-61325306	-N	NO3	NOTEST	0	0	0	0	1	1	no
ENSRNA049449428	ENSRNA049449428	tRNA-Arg	6:94216101-94216174	-N	NO3	NOTEST	0	0	0	0	1	1	no
ENSRNA049449443	ENSRNA049449443	tRNA-Arg	6:94220602-94220675	-N	NO3	NOTEST	0	0	0	0	1	1	no
ENSRNA049449466	ENSRNA049449466	tRNA-Leu	6:100877404-100877485	-N	NO3	NOTEST	0	0	0	0	1	1	no
ENSRNA049449485	ENSRNA049449485	tRNA-Trp	6:111096690-111096764	-N	NO3	NOTEST	0	0	0	0	1	1	no
ENSRNA049449610	ENSRNA049449610	tRNA-Asp	6:160172454-160172526	-N	NO3	NOTEST	0	0	0	0	1	1	no
ENSRNA049449631	ENSRNA049449631	tRNA-Lys	6:160948364-160948437	-N	NO3	NOTEST	0	0	0	0	1	1	no
ENSRNA049449652	ENSRNA049449652	tRNA-Arg	6:163081777-163081850	-N	NO3	NOTEST	0	0	0	0	1	1	no
ENSRNA049449708	ENSRNA049449708	tRNA-Arg	6:170776691-170776764	-N	NO3	NOTEST	0	0	0	0	1	1	no
ENSRNA049449715	ENSRNA049449715	tRNA-Asp	6:167335040-167335112	-N	NO3	NOTEST	0	0	0	0	1	1	no
ENSRNA049449723	ENSRNA049449723	tRNA-Asp	6:167391384-167391456	-N	NO3	NOTEST	0	0	0	0	1	1	no
ENSRNA049449756	ENSRNA049449756	tRNA-Lys	6:164608650-164608723	-N	NO3	NOTEST	0	0	0	0	1	1	no
ENSRNA049449767	ENSRNA049449767	tRNA-Asp	6:161064152-161064224	-N	NO3	NOTEST	0	0	0	0	1	1	no
ENSRNA049449944	ENSRNA049449944	tRNA-Pro	6:85021281-85021353	-N	NO3	NOTEST	0	0	0	0	1	1	no
ENSRNA049449962	ENSRNA049449962	tRNA-Pro	6:81184944-81185016	-N	NO3	NOTEST	0	0	0	0	1	1	no
ENSRNA049449974	ENSRNA049449974	tRNA-Pro	6:81277234-81277306	-N	NO3	NOTEST	0	0	0	0	1	1	no
ENSRNA049449983	ENSRNA049449983	tRNA-Lys	6:79965747-79965820	-N	NO3	NOTEST	0	0	0	0	1	1	no
ENSRNA049449993	ENSRNA049449993	tRNA-Gly	6:74850632-74850703	-N	NO3	NOTEST	0	0	0	0	1	1	no
ENSRNA049450008	ENSRNA049450008	tRNA-Gly	6:74783893-74783964	-N	NO3	NOTEST	0	0	0	0	1	1	no
ENSRNA049450031	ENSRNA049450031	tRNA-Asp	6:60144507-60144579	-N	NO3	NOTEST	0	0	0	0	1	1	no
ENSRNA049450111	ENSRNA049450111	tRNA-Gly	6:6262345-6262417	-N	NO3	NOTEST	0	0	0	0	1	1	no
ENSRNA049450283	ENSRNA049450283	tRNA-Asn	9:61965394-61965466	-N	NO3	NOTEST	0	0	0	0	1	1	no
ENSRNA049450307	ENSRNA049450307	tRNA-Pro	9:92375904-92375976	-N	NO3	NOTEST	0	0	0	0	1	1	no
ENSRNA049450431	ENSRNA049450431	tRNA-Gly	9:118810287-118810358	-N	NO3	NOTEST	0	0	0	0	1	1	no
ENSRNA049450472	ENSRNA049450472	tRNA-Gly	9:129430124-129430195	-N	NO3	NOTEST	0	0	0	0	1	1	no
ENSRNA049450532	ENSRNA049450532	tRNA-Gly	9:149323182-149323254	-N	NO3	NOTEST	0	0	0	0	1	1	no
ENSRNA049450586	ENSRNA049450586	tRNA-Tyr	9:152678326-152678413	-N	NO3	NOTEST	0	0	0	0	1	1	no
ENSRNA049450621	ENSRNA049450621	tRNA-Gly	9:155194146-155194217	-N	NO3	NOTEST	0	0	0	0	1	1	no
ENSRNA049450697	ENSRNA049450697	tRNA-Ala	9:136438991-136439064	-N	NO3	NOTEST	0	0	0	0	1	1	no
ENSRNA049450745	ENSRNA049450745	tRNA-Phe	9:120175453-120175526	-N	NO3	NOTEST	0	0	0	0	1	1	no
ENSRNA049450759	ENSRNA049450759	tRNA-Glu	9:108429333-108429406	-N	NO3	NOTEST	0	0	0	0	1	1	no
ENSRNA049450785	ENSRNA049450785	tRNA-Ser	9:106514231-106514313	-N	NO3	NOTEST	0	0	0	0	1	1	no
ENSRNA049450801	ENSRNA049450801	tRNA-Val	9:93919376-93919450	-N	NO3	NOTEST	0	0	0	0	1	1	no
ENSRNA049450842	ENSRNA049450842	tRNA-Trp	9:77039416-77039490	-N	NO3	NOTEST	0	0	0	0	1	1	no
ENSRNA049450888	ENSRNA049450888	tRNA-Asp	9:6554834-6554908	-N	NO3	NOTEST	0	0	0	0	1	1	no
ENSRNA049450899	ENSRNA049450899	tRNA-Glu	9:6534859-6534931	-N	NO3	NOTEST	0	0	0	0	1	1	no
ENSRNA049450907	ENSRNA049450907	tRNA-Asp	9:6538572-6538646	-N	NO3	NOTEST	0	0	0	0	1	1	no
ENSRNA049450914	ENSRNA049450914	tRNA-Glu	9:6551121-6551193	-N	NO3	NOTEST	0	0	0	0	1	1	no
ENSRNA049450934	ENSRNA049450934	tRNA-Val	10:1689569-1689643	-N	NO3	NOTEST	0	0	0	0	1	1	no
ENSRNA049450950	ENSRNA049450950	tRNA-Tyr	10:2006391-2006477	-N	NO3	NOTEST	0	0	0	0	1	1	no
ENSRNA049451091	ENSRNA049451091	tRNA-Val	10:60226178-60228837	-N	NO3	NOTEST	0	0	0	0	1	1	no
ENSRNA049451137	ENSRNA049451137	tRNA-Asn	10:83720703-83720775	-N	NO3	NOTEST	0	0	0	0	1	1	no
ENSRNA049451159	ENSRNA049451159	tRNA-Val	10:91497052-91497126	-N	NO3	NOTEST	0	0	0	0	1	1	no
ENSRNA049451230	ENSRNA049451230	tRNA-Trp	10:122850721-122850793	-N	NO3	NOTEST	0	0	0	0	1	1	no
ENSRNA049451266	ENSRNA049451266	tRNA-Ile	10:131304014-131306002	-N	NO3	NOTEST	0	0	0	0	1	1	no
ENSRNA049451307	ENSRNA049451307	tRNA-Val	10:143564920-143564994	-N	NO3	NOTEST	0	0	0	0	1	1	no
ENSRNA049451362	ENSRNA049451362	tRNA-Ala	10:148383548-148383621	-N	NO3	NOTEST	0	0	0	0	1	1	no
ENSRNA049451374	ENSRNA049451374	tRNA-Asp	10:145955184-145955256	-N	NO3	NOTEST	0	0	0	0	1	1	no
ENSRNA049451382	ENSRNA049451382	tRNA-Gln	10:149953362-149953434	-N	NO3	NOTEST	0	0	0	0	1	1	no
ENSRNA049451399	ENSRNA049451399	tRNA-Ala	10:133410371-133410444	-N	NO3	NOTEST	0	0	0	0	1	1	no
ENSRNA049451533	ENSRNA049451533	tRNA-Thr	10:22715892-22715966	-N	NO3	NOTEST	0	0	0	0	1	1	no
ENSRNA049451559	ENSRNA049451559	tRNA-Lys	10:826263-826336	-N	NO3	NOTEST	0	0	0	0	1	1	no
ENSRNA049451572	ENSRNA049451572	tRNA-Pro	10:706259-706331	-N	NO3	NOTEST	0	0	0	0	1	1	no
ENSRNA049451576	ENSRNA049451576	tRNA-Ile	10:699794-699868	-N	NO3	NOTEST	0	0	0	0	1	1	no
ENSRNA049451616	ENSRNA049451616	tRNA-Glu	Mt:47076-47148	-N	NO3	NOTEST	0	0	0	0	1	1	no
ENSRNA049451664	ENSRNA049451664	tRNA-Asn	Mt:129508-132560	-N	NO3	NOTEST	0	0	0	0	1	1	no
ENSRNA049451736	ENSRNA049451736	tRNA-Glu	Mt:125871-125943	-N	NO3	NOTEST	0	0	0	0	1	1	no
ENSRNA049451776	ENSRNA049451776	tRNA-Asn	Mt:42602-43923	-N	NO3	NOTEST	0	0	0	0	1	1	no
ENSRNA049452030	ENSRNA049452030	tRNA-Trp	Pt:65844-65918	-N	NO3	NOTEST	0	0	0	0	1	1	no
ENSRNA049452066	ENSRNA049452066	tRNA-Asn	Pt:91652-131084	-N	NO3	NOTEST	0	0	0	0	1	1	no
ENSRNA049452118	ENSRNA049452118	tRNA-Asn	Pt:91652-131084	-N	NO3	NOTEST	0	0	0	0	1	1	no
ENSRNA049453565	ENSRNA049453565	snoR74	6:135531704-135534553	-N	NO3	OK	0.943874	0	#NAME?	#NAME?	0.2438	0.547931	no
ENSRNA049453582	ENSRNA049453582	snoR60	6:139752908-139752983	-N	NO3	NOTEST	0	0	0	0	1	1	no
ENSRNA049453644	ENSRNA049453644	mir-156	7:119411000-119414845	-N	NO3	OK	0	3.6598	inf	#NAME?	0.2099	0.508318	no
ENSRNA049453670	ENSRNA049453670	MIR169_2	7:114375717-114375803	-N	NO3	NOTEST	0	0	0	0	1	1	no
ENSRNA049453693	ENSRNA049453693	snoZ267	7:114577308-114577382	-N	NO3	NOTEST	0	0	0	0	1	1	no
ENSRNA049453717	ENSRNA049453717	snoR44_J54	7:114577712-114577802	-N	NO3	NOTEST	0	0	0	0	1	1	no
ENSRNA049453784	ENSRNA049453784	U2	5:206688616-206688801	-N	NO3	NOTEST	0	0	0	0	1	1	no
ENSRNA049453826	ENSRNA049453826	U2	5:206136155-206136352	-N	NO3	NOTEST	0	0	0	0	1	1	no
ENSRNA049453841	ENSRNA049453841	U11	5:209886579-209886707	-N	NO3	OK	0	4.47102	inf	#NAME?	0.05225	0.219438	no
ENSRNA049453982	ENSRNA049453982	snoR99	6:158124048-158124148	-N	NO3	NOTEST	0	0	0	0	1	1	no
ENSRNA049454111	ENSRNA049454111	snoR35	6:159266841-159275183	-N	NO3	OK	89.369	149.291	0.740282	0.0928195	0.65045	0.861946	no
ENSRNA049454125	ENSRNA049454125	snoR26	6:154864651-154864744	-N	NO3	OK	7.63354	11.5625	0.599024	4.05592	0.6592	0.866299	no
ENSRNA049454203	ENSRNA049454203	snoR103	7:169108540-169108647	-N	NO3	NOTEST	0	0	0	0	1	1	no
ENSRNA049454254	ENSRNA049454254	snoZ107_R87	7:164632726-164632833	-N	NO3	NOTEST	0	0	0	0	1	1	no
ENSRNA049454268	ENSRNA049454268	snoR30	7:164632534-164632629	-N	NO3	NOTEST	0	0	0	0	1	1	no
ENSRNA049454282	ENSRNA049454282	SNORD14	7:164110784-164110903	-N	NO3	NOTEST	0	0	0	0	1	1	no
ENSRNA049454293	ENSRNA049454293	Plant_SRP	7:169179742-169180046	-N	NO3	NOTEST	0	0	0	0	1	1	no
ENSRNA049454366	ENSRNA049454366	U4	6:77011903-77012034	-N	NO3	NOTEST	0	0	0	0	1	1	no
ENSRNA049454404	ENSRNA049454404	snoR41	6:77772878-77772961	-N	NO3	NOTEST	0	0	0	0	1	1	no
ENSRNA049454571	ENSRNA049454571	U12	4:131659619-131659777	-N	NO3	OK	3.75635	11.388	1.60011	1.46592	0.1413	0.40452	no
ENSRNA049454705	ENSRNA049454705	snoR30	7:25962496-25974168	-N	NO3	NOTEST	0	0	0	0	1	1	no
ENSRNA049454750	ENSRNA049454750	snoR114	7:20469546-20469636	-N	NO3	NOTEST	0	0	0	0	1	1	no
ENSRNA049454767	ENSRNA049454767	snoR114	7:20498180-20498271	-N	NO3	NOTEST	0	8.34113	inf	0	1	1	no
ENSRNA049454868	ENSRNA049454868	MIR169_2	7:142353894-142354056	-N	NO3	NOTEST	0	0	0	0	1	1	no
ENSRNA049454877	ENSRNA049454877	U2	7:148010539-148010725	-N	NO3	NOTEST	0	0	0	0	1	1	no
ENSRNA049454895	ENSRNA049454895	U54	7:141988691-141988772	-N	NO3	NOTEST	0	0	0	0	1	1	no
ENSRNA049454938	ENSRNA049454938	U54	7:141988858-141988937	-N	NO3	NOTEST	0	0	0	0	1	1	no
ENSRNA049454976	ENSRNA049454976	MIR169_2	7:142286499-142291128	-N	NO3	NOTEST	0	0	0	0	1	1	no
ENSRNA049454997	ENSRNA049454997	MIR169_5	7:142353894-142354056	-N	NO3	NOTEST	0	0	0	0	1	1	no
ENSRNA049455185	ENSRNA049455185	U6atac	8:176575536-176575661	-N	NO3	OK	4.42952	12.801	1.53104	1.17188	0.35525	0.659754	no
ENSRNA049455202	ENSRNA049455202	U6	8:171226477-171226580	-N	NO3	NOTEST	0	0	0	0	1	1	no
ENSRNA049455219	ENSRNA049455219	Plant_SRP	8:173130568-173130871	-N	NO3	NOTEST	0	0	0	0	1	1	no
ENSRNA049455242	ENSRNA049455242	Plant_SRP	8:173219639-173219943	-N	NO3	NOTEST	0	0	0	0	1	1	no
ENSRNA049455261	ENSRNA049455261	Plant_SRP	8:173033091-173033395	-N	NO3	NOTEST	0	0	0	0	1	1	no
ENSRNA049455282	ENSRNA049455282	Plant_SRP	8:173149031-173149335	-N	NO3	NOTEST	0	0	0	0	1	1	no
ENSRNA049455301	ENSRNA049455301	Plant_SRP	8:173051328-173051632	-N	NO3	NOTEST	0	0	0	0	1	1	no
ENSRNA049455313	ENSRNA049455313	Plant_SRP	8:173076610-173076913	-N	NO3	NOTEST	0	0	0	0	1	1	no
ENSRNA049455334	ENSRNA049455334	Plant_SRP	8:173200942-173201246	-N	NO3	NOTEST	0	0	0	0	1	1	no
ENSRNA049455358	ENSRNA049455358	Plant_SRP	8:173115653-173115956	-N	NO3	NOTEST	0	0	0	0	1	1	no
ENSRNA049455410	ENSRNA049455410	mir-172	6:172029775-172029869	-N	NO3	NOTEST	0	0	0	0	1	1	no
ENSRNA049455425	ENSRNA049455425	U1	6:170254871-170255031	-N	NO3	OK	26.4991	56.7584	1.09889	1.23083	0.03715	0.177053	no
ENSRNA049455527	ENSRNA049455527	MIR444	6:1873617-1873749	-N	NO3	NOTEST	0	0	0	0	1	1	no
ENSRNA049455555	ENSRNA049455555	mir-160	6:9551861-9551961	-N	NO3	NOTEST	0	0	0	0	1	1	no
ENSRNA049455608	ENSRNA049455608	SSU_rRNA_eukarya	2:98046536-98048133	-N	NO3	OK	16.0862	23.5507	0.549947	1.53097	0.0083	0.0636026	no
ENSRNA049455651	ENSRNA049455651	U2	5:89566923-89567108	-N	NO3	NOTEST	0	0	0	0	1	1	no
ENSRNA049455662	ENSRNA049455662	MIR444	5:86952456-86952612	-N	NO3	NOTEST	0	0	0	0	1	1	no
ENSRNA049455682	ENSRNA049455682	MIR397	5:84610585-84610683	-N	NO3	NOTEST	0	0	0	0	1	1	no
ENSRNA049455853	ENSRNA049455853	5S_rRNA	1:79310721-79310840	-N	NO3	NOTEST	0	0	0	0	1	1	no
ENSRNA049455955	ENSRNA049455955	LSU_rRNA_eukarya	5:145474712-145474872	-N	NO3	OK	4630.13	6753.37	0.544556	1.656	0.0046	0.0414168	yes
ENSRNA049456141	ENSRNA049456141	MIR396	4:176326882-176327019	-N	NO3	NOTEST	0	0	0	0	1	1	no
ENSRNA049456187	ENSRNA049456187	snoR35	4:179501448-179530563	-N	NO3	OK	76.163	23.8577	-1.67464	-0.280149	0.38615	0.686544	no
ENSRNA049456199	ENSRNA049456199	MIR396	4:176331855-176332038	-N	NO3	OK	0.00144464	11.9516	13.0142	0.00803567	0.2394	0.542856	no
ENSRNA049456227	ENSRNA049456227	mir-172	4:174154917-174155060	-N	NO3	NOTEST	0	0	0	0	1	1	no
ENSRNA049456243	ENSRNA049456243	MIR164	4:179535498-179535622	-N	NO3	NOTEST	0	0	0	0	1	1	no
ENSRNA049456278	ENSRNA049456278	snoR60	4:173507580-173513457	-N	NO3	NOTEST	0	0	0	0	1	1	no
ENSRNA049456300	ENSRNA049456300	snoR60	4:173507580-173513457	-N	NO3	OK	42.6455	74.5483	0.805783	0.0423689	0.6962	0.885803	no
ENSRNA049456320	ENSRNA049456320	snoR60	4:173507580-173513457	-N	NO3	NOTEST	0	0	0	0	1	1	no
ENSRNA049456343	ENSRNA049456343	U1	4:176635631-176635792	-N	NO3	OK	4.6741	6.71218	0.522093	0.449468	0.5856	0.825638	no
ENSRNA049456385	ENSRNA049456385	snoZ152	5:121511673-121511769	-N	NO3	OK	6.22834	13.2206	1.08587	5.44415	0.5318	0.794666	no
ENSRNA049456396	ENSRNA049456396	U2	5:120829490-120829694	-N	NO3	NOTEST	0	0	0	0	1	1	no
ENSRNA049456416	ENSRNA049456416	snoR11	5:121511490-121511590	-N	NO3	NOTEST	5.65857	6.43362	0.185195	0	1	1	no
ENSRNA049456552	ENSRNA049456552	SSU_rRNA_eukarya	7:126098532-126098652	-N	NO3	NOTEST	0	0	0	0	1	1	no
ENSRNA049456609	ENSRNA049456609	mir-166	7:128589393-128589547	-N	NO3	NOTEST	0	0	0	0	1	1	no
ENSRNA049456636	ENSRNA049456636	snoR1	7:123669809-123669900	-N	NO3	NOTEST	0	0	0	0	1	1	no
ENSRNA049456661	ENSRNA049456661	snoR1	7:125848576-125848667	-N	NO3	NOTEST	0	0	0	0	1	1	no
ENSRNA049456692	ENSRNA049456692	snoZ102_R77	5:61281662-61281748	-N	NO3	OK	47.1242	43.0005	-0.132115	-1.33508	0.88225	0.959867	no
ENSRNA049456702	ENSRNA049456702	snoZ103	5:61281256-61281352	-N	NO3	OK	180.113	201.591	0.16253	0.172678	0.75865	0.912774	no
ENSRNA049456719	ENSRNA049456719	snoZ103	5:61281477-61281572	-N	NO3	OK	136.495	89.9488	-0.601677	-0.534987	0.3517	0.656673	no
ENSRNA049456746	ENSRNA049456746	snoZ103	5:61285307-61288275	-N	NO3	OK	18.1202	11.1552	-0.699884	-0.861075	0.74305	0.906589	no
ENSRNA049456769	ENSRNA049456769	snoZ101	5:61281947-61282047	-N	NO3	OK	24.4011	90.7006	1.89417	2.40015	0.04605	0.202715	no
ENSRNA049456789	ENSRNA049456789	snoZ103	5:61285307-61288275	-N	NO3	OK	4.58593	61.4322	3.74371	0.772646	0.2552	0.559314	no
ENSRNA049456826	ENSRNA049456826	snoZ118	7:71036570-71036669	-N	NO3	NOTEST	0	0	0	0	1	1	no
ENSRNA049457014	ENSRNA049457014	snoR77	5:23672924-23673059	-N	NO3	NOTEST	0	0	0	0	1	1	no
ENSRNA049457038	ENSRNA049457038	mir-166	5:22443528-22443642	-N	NO3	NOTEST	0	0	0	0	1	1	no
ENSRNA049457187	ENSRNA049457187	Intron_gpII	Mt:237576-243574	-N	NO3	NOTEST	0	0	0	0	1	1	no
ENSRNA049457201	ENSRNA049457201	LSU_rRNA_eukarya	Mt:474240-474400	-N	NO3	OK	689.259	1145.46	0.732815	1.82028	0.002	0.0224316	yes
ENSRNA049457226	ENSRNA049457226	Intron_gpII	Mt:346144-347523	-N	NO3	NOTEST	0	0	0	0	1	1	no
ENSRNA049457253	ENSRNA049457253	Intron_gpII	Mt:330766-335518	-N	NO3	NOTEST	0	0	0	0	1	1	no
ENSRNA049457279	ENSRNA049457279	Intron_gpII	Mt:115541-115638	-N	NO3	NOTEST	0	0	0	0	1	1	no
ENSRNA049457302	ENSRNA049457302	Intron_gpII	Mt:57381-57478	-N	NO3	NOTEST	0	0	0	0	1	1	no
ENSRNA049457319	ENSRNA049457319	Intron_gpII	Mt:326738-326857	-N	NO3	OK	51.8052	33.5622	-0.626261	-0.678931	0.4176	0.711673	no
ENSRNA049457334	ENSRNA049457334	Intron_gpII	Mt:237576-243574	-N	NO3	OK	9.08689	4.32316	-1.0717	-0.728687	0.33065	0.637241	no
ENSRNA049457359	ENSRNA049457359	Intron_gpII	Mt:111524-111613	-N	NO3	OK	19.6141	32.4843	0.727847	4.25748	0.5787	0.821738	no
ENSRNA049457405	ENSRNA049457405	Intron_gpII	Mt:330766-335518	-N	NO3	NOTEST	0	0	0	0	1	1	no
ENSRNA049457438	ENSRNA049457438	Intron_gpII	Mt:330766-335518	-N	NO3	NOTEST	0	0	0	0	1	1	no
ENSRNA049457460	ENSRNA049457460	Intron_gpII	Mt:75891-76005	-N	NO3	NOTEST	0	0	0	0	1	1	no
ENSRNA049457503	ENSRNA049457503	Intron_gpII	Mt:259596-259658	-N	NO3	NOTEST	0	0	0	0	1	1	no
ENSRNA049457531	ENSRNA049457531	Intron_gpII	Mt:204631-207081	-N	NO3	OK	47.8414	58.2794	0.284727	0.132339	0.8521	0.949594	no
ENSRNA049457554	ENSRNA049457554	LSU_rRNA_eukarya	Mt:474613-474845	-N	NO3	NOTEST	0	0	0	0	1	1	no
ENSRNA049457570	ENSRNA049457570	LSU_rRNA_eukarya	Mt:74873-75100	-N	NO3	OK	264.39	316.64	0.260177	0.633528	0.2732	0.578377	no
ENSRNA049457592	ENSRNA049457592	LSU_rRNA_eukarya	Mt:474423-474588	-N	NO3	NOTEST	0	0	0	0	1	1	no
ENSRNA049457729	ENSRNA049457729	snoZ155	3:156033869-156033944	-N	NO3	NOTEST	0	0	0	0	1	1	no
ENSRNA049457749	ENSRNA049457749	snoR77	3:156034052-156034195	-N	NO3	NOTEST	0	4.88287	inf	0	1	1	no
ENSRNA049457777	ENSRNA049457777	snoR41	3:156033701-156033783	-N	NO3	NOTEST	0	11.9665	inf	0	1	1	no
ENSRNA049457806	ENSRNA049457806	snoR1	3:157471366-157478028	-N	NO3	NOTEST	0	0	0	0	1	1	no
ENSRNA049457944	ENSRNA049457944	U2	5:116700166-116700359	-N	NO3	NOTEST	0	0	0	0	1	1	no
ENSRNA049458154	ENSRNA049458154	mir-393	3:17997187-17997310	-N	NO3	NOTEST	2.77947	0	#NAME?	0	1	1	no
ENSRNA049458208	ENSRNA049458208	U2	7:50742661-50742759	-N	NO3	NOTEST	0	0	0	0	1	1	no
ENSRNA049458245	ENSRNA049458245	mir-172	7:54276696-54276799	-N	NO3	NOTEST	0	0	0	0	1	1	no
ENSRNA049458293	ENSRNA049458293	snoR160	5:70720011-70727303	-N	NO3	NOTEST	0	0	0	0	1	1	no
ENSRNA049458322	ENSRNA049458322	snoZ278	5:77635073-77635186	-N	NO3	NOTEST	0	0	0	0	1	1	no
ENSRNA049458369	ENSRNA049458369	snoZ118	5:71085220-71092386	-N	NO3	NOTEST	0	0	0	0	1	1	no
ENSRNA049458390	ENSRNA049458390	snoZ278	5:77635306-77635421	-N	NO3	NOTEST	0	0	0	0	1	1	no
ENSRNA049458426	ENSRNA049458426	snoZ199	5:70572893-70574745	-N	NO3	OK	0	59.6377	inf	#NAME?	0.15135	0.421403	no
ENSRNA049458448	ENSRNA049458448	snoR31_Z110_Z27	5:78515003-78515104	-N	NO3	OK	0	58.5128	inf	#NAME?	0.0001	0.00216545	yes
ENSRNA049458467	ENSRNA049458467	snoR160	5:70604665-70608218	-N	NO3	NOTEST	0	0	0	0	1	1	no
ENSRNA049458495	ENSRNA049458495	snoR64	5:70572893-70574745	-N	NO3	OK	0	14.1083	inf	#NAME?	0.2434	0.547657	no
ENSRNA049458540	ENSRNA049458540	snoR160	5:70720011-70727303	-N	NO3	NOTEST	0	0	0	0	1	1	no
ENSRNA049458582	ENSRNA049458582	snoR160	5:70604665-70608218	-N	NO3	NOTEST	0	0	0	0	1	1	no
ENSRNA049458611	ENSRNA049458611	snoR160	5:70720011-70727303	-N	NO3	NOTEST	0	0	0	0	1	1	no
ENSRNA049458634	ENSRNA049458634	snoR160	5:70604665-70608218	-N	NO3	NOTEST	0	0	0	0	1	1	no
ENSRNA049458655	ENSRNA049458655	snoR160	5:70809086-70817325	-N	NO3	NOTEST	0	0	0	0	1	1	no
ENSRNA049458671	ENSRNA049458671	snoR160	5:70809086-70817325	-N	NO3	NOTEST	0	0	0	0	1	1	no
ENSRNA049458691	ENSRNA049458691	snoR160	5:70809086-70817325	-N	NO3	NOTEST	0	0	0	0	1	1	no
ENSRNA049458706	ENSRNA049458706	snoR160	5:70604665-70608218	-N	NO3	NOTEST	0	0	0	0	1	1	no
ENSRNA049458722	ENSRNA049458722	snoR160	5:70604665-70608218	-N	NO3	NOTEST	0	0	0	0	1	1	no
ENSRNA049458742	ENSRNA049458742	snoR160	5:70809086-70817325	-N	NO3	NOTEST	0	0	0	0	1	1	no
ENSRNA049458758	ENSRNA049458758	snoR1	5:78515380-78515471	-N	NO3	NOTEST	0	5.9166	inf	0	1	1	no
ENSRNA049458782	ENSRNA049458782	SNORD14	5:78513577-78513698	-N	NO3	OK	276.416	333.161	0.269379	0.381921	0.4958	0.770259	no
ENSRNA049458795	ENSRNA049458795	SNORD14	5:78514037-78514157	-N	NO3	OK	105.255	132.664	0.333893	0.364656	0.51685	0.784707	no
ENSRNA049458812	ENSRNA049458812	SNORD14	5:78513843-78513962	-N	NO3	OK	140.108	82.3976	-0.765861	-0.764662	0.1727	0.453765	no
ENSRNA049458826	ENSRNA049458826	SNORD14	5:78513415-78513534	-N	NO3	OK	199.821	326.433	0.708074	0.934803	0.11625	0.359904	no
ENSRNA049458846	ENSRNA049458846	snoR2	5:78514227-78514376	-N	NO3	OK	57.4805	81.0126	0.495073	0.675078	0.24	0.543612	no
ENSRNA049458857	ENSRNA049458857	U2	5:76322824-76323025	-N	NO3	NOTEST	0.433042	0	#NAME?	0	1	1	no
ENSRNA049458874	ENSRNA049458874	snoZ112	5:78514437-78514626	-N	NO3	OK	26.0058	42.3118	0.702225	0.867518	0.1549	0.42645	no
ENSRNA049458957	ENSRNA049458957	snoR31_Z110_Z27	5:195870897-195870994	-N	NO3	OK	21.5567	30.7469	0.512305	3.73014	0.67405	0.87461	no
ENSRNA049458986	ENSRNA049458986	snoR77Y	5:195871111-195871193	-N	NO3	OK	103.724	120.242	0.213198	0.262662	0.76255	0.914496	no
ENSRNA049459008	ENSRNA049459008	MIR394	5:199240963-199241089	-N	NO3	NOTEST	0	0	0	0	1	1	no
ENSRNA049459026	ENSRNA049459026	SNORD25	5:190053623-190053709	-N	NO3	OK	24.1236	15.527	-0.635664	-3.65914	0.64175	0.857337	no
ENSRNA049459041	ENSRNA049459041	snoR60	5:196739071-196739146	-N	NO3	NOTEST	0	0	0	0	1	1	no
ENSRNA049459056	ENSRNA049459056	mir-166	5:195602238-195602335	-N	NO3	NOTEST	0	0	0	0	1	1	no
ENSRNA049459076	ENSRNA049459076	snoR30	5:195870589-195870687	-N	NO3	OK	49.0901	73.3225	0.578824	0.411969	0.497	0.771178	no
ENSRNA049459101	ENSRNA049459101	snoR2	5:195871259-195871409	-N	NO3	OK	81.765	136.259	0.736799	1.0671	0.0663	0.254714	no
ENSRNA049459132	ENSRNA049459132	SNORD14	5:195871800-195871920	-N	NO3	OK	154.535	239.056	0.629416	0.758805	0.1887	0.476985	no
ENSRNA049459156	ENSRNA049459156	snoZ107_R87	5:195870378-195870485	-N	NO3	OK	45.8146	92.0007	1.00584	0.877145	0.13405	0.391633	no
ENSRNA049459180	ENSRNA049459180	SNORD14	5:195871571-195871690	-N	NO3	OK	172.219	245.048	0.508815	0.617025	0.28005	0.585737	no
ENSRNA049459199	ENSRNA049459199	U1	5:192896512-192896673	-N	NO3	NOTEST	1.97307	0.988095	-0.997718	0	1	1	no
ENSRNA049459243	ENSRNA049459243	Intron_gpII	5:105588250-105588334	-N	NO3	NOTEST	0	0	0	0	1	1	no
ENSRNA049459267	ENSRNA049459267	LSU_rRNA_eukarya	5:109169537-109170003	-N	NO3	OK	55.7626	74.5126	0.418187	1.10612	0.056	0.229112	no
ENSRNA049459284	ENSRNA049459284	Plant_U3	5:103245356-103245438	-N	NO3	NOTEST	0	0	0	0	1	1	no
ENSRNA049459300	ENSRNA049459300	LSU_rRNA_eukarya	5:109170005-109171419	-N	NO3	OK	20.2704	33.1884	0.711307	2.01245	0.00075	0.0107528	yes
ENSRNA049459370	ENSRNA049459370	snoU31b	9:99684202-99684284	-N	NO3	NOTEST	0	0	0	0	1	1	no
ENSRNA049459418	ENSRNA049459418	LSU_rRNA_eukarya	9:90543112-90543344	-N	NO3	NOTEST	0	0	0	0	1	1	no
ENSRNA049459426	ENSRNA049459426	mir-166	9:90025271-90025397	-N	NO3	NOTEST	0	0	0	0	1	1	no
ENSRNA049459435	ENSRNA049459435	LSU_rRNA_eukarya	9:90543369-90543534	-N	NO3	NOTEST	0	0	0	0	1	1	no
ENSRNA049459505	ENSRNA049459505	snoR99	4:30698429-30708673	-N	NO3	NOTEST	0	0	0	0	1	1	no
ENSRNA049459562	ENSRNA049459562	snoR99	4:30698429-30708673	-N	NO3	NOTEST	0	0	0	0	1	1	no
ENSRNA049459593	ENSRNA049459593	snosnR60_Z15	4:34381360-34384226	-N	NO3	NOTEST	0	0	0	0	1	1	no
ENSRNA049459608	ENSRNA049459608	snoF1_F2	4:32046120-32046240	-N	NO3	NOTEST	0	0	0	0	1	1	no
ENSRNA049459632	ENSRNA049459632	snoR143	4:32584946-32587280	-N	NO3	OK	3.5417	6.43941	0.862484	0.0414853	0.7246	0.899124	no
ENSRNA049459657	ENSRNA049459657	snoR143	4:32584946-32587280	-N	NO3	NOTEST	0	1.65074	inf	0	1	1	no
ENSRNA049459739	ENSRNA049459739	U2	2:202438294-202438491	-N	NO3	NOTEST	0	0	0	0	1	1	no
ENSRNA049459805	ENSRNA049459805	snoR74	1:158882491-158882636	-N	NO3	NOTEST	0	0	0	0	1	1	no
ENSRNA049459833	ENSRNA049459833	snoZ194	1:155959517-155963384	-N	NO3	NOTEST	0	0	0	0	1	1	no
ENSRNA049459870	ENSRNA049459870	snoZ196	1:155959517-155963384	-N	NO3	NOTEST	0	0	0	0	1	1	no
ENSRNA049459897	ENSRNA049459897	snoR12	1:155439615-155439698	-N	NO3	NOTEST	0	0	0	0	1	1	no
ENSRNA049459930	ENSRNA049459930	snoF1_F2	1:155959517-155963384	-N	NO3	OK	42.9463	54.5135	0.344079	0.0178721	0.80655	0.932531	no
ENSRNA049460030	ENSRNA049460030	snoR126	5:14171855-14171951	-N	NO3	OK	5.8835	22.5838	1.94054	11.6696	0.3423	0.64766	no
ENSRNA049460066	ENSRNA049460066	snoR126	5:14172161-14172254	-N	NO3	OK	19.0884	33.6082	0.816118	0.65845	0.4932	0.768411	no
ENSRNA049460114	ENSRNA049460114	snoR83	5:17805118-17812508	-N	NO3	NOTEST	0	3.13265	inf	0	1	1	no
ENSRNA049460134	ENSRNA049460134	snoR60	5:12088082-12088156	-N	NO3	NOTEST	0	0	0	0	1	1	no
ENSRNA049460151	ENSRNA049460151	snoR1	5:15697141-15697232	-N	NO3	NOTEST	0	0	0	0	1	1	no
ENSRNA049460169	ENSRNA049460169	U1	5:10151381-10151540	-N	NO3	OK	13.2133	34.8395	1.39873	1.28063	0.0391	0.182651	no
ENSRNA049460340	ENSRNA049460340	mir-399	5:150574428-150574539	-N	NO3	NOTEST	0	0	0	0	1	1	no
ENSRNA049460361	ENSRNA049460361	mir-399	5:150426220-150426331	-N	NO3	NOTEST	0	0	0	0	1	1	no
ENSRNA049460379	ENSRNA049460379	mir-399	5:150372029-150372140	-N	NO3	NOTEST	0	0	0	0	1	1	no
ENSRNA049460392	ENSRNA049460392	mir-399	5:150363083-150363197	-N	NO3	NOTEST	0	0	0	0	1	1	no
ENSRNA049460407	ENSRNA049460407	U2	5:150300434-150300630	-N	NO3	NOTEST	0	0	0	0	1	1	no
ENSRNA049460422	ENSRNA049460422	LSU_rRNA_eukarya	5:157443751-157444682	-N	NO3	OK	13.8907	17.5949	0.341037	0.847956	0.1335	0.391049	no
ENSRNA049460512	ENSRNA049460512	snoR160	2:57745799-57751993	-N	NO3	NOTEST	0	0	0	0	1	1	no
ENSRNA049460546	ENSRNA049460546	snoZ157	2:50225843-50225942	-N	NO3	NOTEST	0	0	0	0	1	1	no
ENSRNA049460564	ENSRNA049460564	snoR80	2:50225650-50225785	-N	NO3	NOTEST	0	0	0	0	1	1	no
ENSRNA049460670	ENSRNA049460670	U5	5:171596997-171597120	-N	NO3	NOTEST	0	5.48722	inf	0	1	1	no
ENSRNA049460686	ENSRNA049460686	U5	5:179723696-179723814	-N	NO3	NOTEST	0	0	0	0	1	1	no
ENSRNA049460705	ENSRNA049460705	snoZ221_snoR21b	5:177350614-177350713	-N	NO3	OK	31.2489	53.6455	0.779651	0.833523	0.37595	0.678235	no
ENSRNA049460723	ENSRNA049460723	snoR60	5:179656388-179656462	-N	NO3	NOTEST	0	0	0	0	1	1	no
ENSRNA049460733	ENSRNA049460733	snoR86	5:177351388-177351507	-N	NO3	OK	1.7021	3.5885	1.07606	1.89994	0.53855	0.798618	no
ENSRNA049460753	ENSRNA049460753	snoR86	5:177351064-177351184	-N	NO3	OK	5.27068	3.91385	-0.4294	-1.10193	0.6988	0.886874	no
ENSRNA049460770	ENSRNA049460770	U1	5:172405990-172406148	-N	NO3	NOTEST	0	0	0	0	1	1	no
ENSRNA049460809	ENSRNA049460809	Intron_gpII	4:95855283-95855366	-N	NO3	NOTEST	0	0	0	0	1	1	no
ENSRNA049460846	ENSRNA049460846	snoR60	4:95608230-95609363	-N	NO3	NOTEST	0	0	0	0	1	1	no
ENSRNA049460861	ENSRNA049460861	snoF1_F2	4:90189948-90190088	-N	NO3	NOTEST	0	0	0	0	1	1	no
ENSRNA049460941	ENSRNA049460941	MIR169_2	4:13818166-13819145	-N	NO3	NOTEST	0	0	0	0	1	1	no
ENSRNA049460987	ENSRNA049460987	mir-172	4:15295179-15295307	-N	NO3	NOTEST	0	0	0	0	1	1	no
ENSRNA049461002	ENSRNA049461002	LSU_rRNA_eukarya	4:11926305-11926412	-N	NO3	NOTEST	0	4.58071	inf	0	1	1	no
ENSRNA049461178	ENSRNA049461178	U2	1:165980858-165981050	-N	NO3	NOTEST	0	0	0	0	1	1	no
ENSRNA049461227	ENSRNA049461227	snoR64	4:73538287-73546110	-N	NO3	NOTEST	0	0	0	0	1	1	no
ENSRNA049461250	ENSRNA049461250	snoZ199	4:73538287-73546110	-N	NO3	NOTEST	0	0	0	0	1	1	no
ENSRNA049461441	ENSRNA049461441	snoR38	5:49270416-49270506	-N	NO3	OK	29.8748	0	#NAME?	#NAME?	0.01295	0.0865833	no
ENSRNA049461457	ENSRNA049461457	snoR20a	5:49270568-49270652	-N	NO3	NOTEST	9.92118	0	#NAME?	0	1	1	no
ENSRNA049461468	ENSRNA049461468	snoZ278	5:43034233-43034352	-N	NO3	OK	13.5331	75.2356	2.47492	3.31041	0.04345	0.195304	no
ENSRNA049461479	ENSRNA049461479	snoU31b	5:49271450-49271536	-N	NO3	NOTEST	0	0	0	0	1	1	no
ENSRNA049461505	ENSRNA049461505	snoR77Y	5:49271110-49271193	-N	NO3	NOTEST	0	0	0	0	1	1	no
ENSRNA049461520	ENSRNA049461520	snoR97	5:43034049-43034154	-N	NO3	OK	128.053	192.233	0.586114	0.597567	0.3112	0.6175	no
ENSRNA049461533	ENSRNA049461533	snoR60	5:49408148-49415823	-N	NO3	NOTEST	0	0	0	0	1	1	no
ENSRNA049461556	ENSRNA049461556	snoR97	5:49522239-49522341	-N	NO3	OK	61.694	83.5042	0.436719	0.342746	0.55425	0.807017	no
ENSRNA049461578	ENSRNA049461578	snoZ157	5:49523155-49523247	-N	NO3	NOTEST	8.09435	0	#NAME?	0	1	1	no
ENSRNA049461590	ENSRNA049461590	snoR80	5:49523306-49523446	-N	NO3	OK	13.3957	40.0909	1.58151	1.2514	0.0424	0.192392	no
ENSRNA049461612	ENSRNA049461612	snoZ157	5:49269929-49270032	-N	NO3	OK	0	18.1002	inf	#NAME?	0.00145	0.0177075	yes
ENSRNA049461634	ENSRNA049461634	snoZ157	5:49269748-49269843	-N	NO3	OK	27.4004	28.9495	0.0793426	0.0521256	0.8627	0.952803	no
ENSRNA049461656	ENSRNA049461656	mir-160	5:44296767-44296888	-N	NO3	NOTEST	4.99239	0	#NAME?	0	1	1	no
ENSRNA049461681	ENSRNA049461681	snoZ223	5:43034439-43034533	-N	NO3	NOTEST	0	0	0	0	1	1	no
ENSRNA049461704	ENSRNA049461704	snoU36a	5:43034617-43034703	-N	NO3	OK	32.5145	101.095	1.63656	0.842185	0.07765	0.280981	no
ENSRNA049461717	ENSRNA049461717	snoU36a	5:49521691-49521777	-N	NO3	OK	22.6339	55.2187	1.28667	16.5428	0.36545	0.668815	no
ENSRNA049461732	ENSRNA049461732	snoZ107_R87	5:49270751-49270860	-N	NO3	OK	9.19566	12.5049	0.443467	2.89742	0.73525	0.903221	no
ENSRNA049461747	ENSRNA049461747	snoZ223	5:49521840-49521934	-N	NO3	OK	311.749	117.655	-1.40582	-1.35179	0.0317	0.159579	no
ENSRNA049461765	ENSRNA049461765	snoR134	5:49521492-49521633	-N	NO3	OK	44.5841	69.6861	0.644342	0.721106	0.2269	0.529309	no
ENSRNA049461783	ENSRNA049461783	snoR134	5:43034751-43034920	-N	NO3	OK	11.4685	11.6552	0.0232973	0.0164385	0.92955	0.976345	no
ENSRNA049461861	ENSRNA049461861	snoR99	5:93131813-93133480	-N	NO3	NOTEST	0	0	0	0	1	1	no
ENSRNA049461886	ENSRNA049461886	mir-156	5:94725846-94725965	-N	NO3	NOTEST	0	0	0	0	1	1	no
ENSRNA049461913	ENSRNA049461913	U2	5:94158718-94158909	-N	NO3	NOTEST	0	0	0	0	1	1	no
ENSRNA049462043	ENSRNA049462043	MIR167_1	9:113476129-113476245	-N	NO3	NOTEST	0	0	0	0	1	1	no
ENSRNA049462054	ENSRNA049462054	MIR169_2	9:111791248-111791394	-N	NO3	NOTEST	0	0	0	0	1	1	no
ENSRNA049462071	ENSRNA049462071	U2	9:118644588-118644784	-N	NO3	NOTEST	0	0.509911	inf	0	1	1	no
ENSRNA049462239	ENSRNA049462239	Plant_SRP	9:9254484-9254579	-N	NO3	NOTEST	0	0	0	0	1	1	no
ENSRNA049462250	ENSRNA049462250	LSU_rRNA_eukarya	9:3526651-3527117	-N	NO3	OK	1.60874	1.92286	0.257318	0.297245	0.60265	0.834814	no
ENSRNA049462284	ENSRNA049462284	snoZ199	9:6871795-6871877	-N	NO3	NOTEST	0	0	0	0	1	1	no
ENSRNA049462303	ENSRNA049462303	Plant_SRP	9:9254260-9254355	-N	NO3	NOTEST	0	0	0	0	1	1	no
ENSRNA049462318	ENSRNA049462318	LSU_rRNA_eukarya	9:3527217-3527382	-N	NO3	OK	354.674	578.61	0.706097	1.53074	0.01005	0.0720875	no
ENSRNA049462331	ENSRNA049462331	Plant_SRP	9:9254646-9255088	-N	NO3	OK	3.77198	4.74616	0.331437	0.424657	0.4588	0.74332	no
ENSRNA049462348	ENSRNA049462348	LSU_rRNA_eukarya	9:3526277-3526649	-N	NO3	OK	89.6941	161.411	0.84765	2.2796	0.0002	0.0038271	yes
ENSRNA049462493	ENSRNA049462493	snoR160	4:167338111-167338190	-N	NO3	NOTEST	0	0	0	0	1	1	no
ENSRNA049462522	ENSRNA049462522	snoR160	4:168527624-168527703	-N	NO3	NOTEST	0	0	0	0	1	1	no
ENSRNA049462555	ENSRNA049462555	snoR160	4:168183626-168183705	-N	NO3	NOTEST	0	0	0	0	1	1	no
ENSRNA049462573	ENSRNA049462573	snoR160	4:167902995-167903074	-N	NO3	NOTEST	0	0	0	0	1	1	no
ENSRNA049462587	ENSRNA049462587	snoR160	4:167857823-167857902	-N	NO3	NOTEST	0	0	0	0	1	1	no
ENSRNA049462609	ENSRNA049462609	snoR160	4:167818767-167818846	-N	NO3	NOTEST	0	0	0	0	1	1	no
ENSRNA049462641	ENSRNA049462641	snoR160	4:167236641-167236720	-N	NO3	NOTEST	0	0	0	0	1	1	no
ENSRNA049462656	ENSRNA049462656	snoR160	4:167757584-167757663	-N	NO3	NOTEST	0	0	0	0	1	1	no
ENSRNA049462687	ENSRNA049462687	snoR60	4:165117321-165118612	-N	NO3	NOTEST	0	0	0	0	1	1	no
ENSRNA049462736	ENSRNA049462736	Intron_gpII	5:56792921-56792995	-N	NO3	NOTEST	0	0	0	0	1	1	no
ENSRNA049462828	ENSRNA049462828	MIR171_1	1:249547363-249547463	-N	NO3	NOTEST	0	0	0	0	1	1	no
ENSRNA049462923	ENSRNA049462923	snoZ155	1:244981883-244997475	-N	NO3	NOTEST	0	0	0	0	1	1	no
ENSRNA049462956	ENSRNA049462956	mir-166	1:244940009-244940102	-N	NO3	NOTEST	0	0	0	0	1	1	no
ENSRNA049463024	ENSRNA049463024	snoR160	9:89615049-89615130	-N	NO3	NOTEST	0	0	0	0	1	1	no
ENSRNA049463047	ENSRNA049463047	snoR160	9:89614400-89614479	-N	NO3	NOTEST	0	0	0	0	1	1	no
ENSRNA049463067	ENSRNA049463067	snoR160	9:89614624-89614707	-N	NO3	NOTEST	0	0	0	0	1	1	no
ENSRNA049463085	ENSRNA049463085	snoR160	9:89614822-89614902	-N	NO3	NOTEST	0	0	0	0	1	1	no
ENSRNA049463137	ENSRNA049463137	Intron_gpII	10:129705164-129705241	-N	NO3	NOTEST	0	0	0	0	1	1	no
ENSRNA049463188	ENSRNA049463188	mir-156	10:129642869-129642984	-N	NO3	NOTEST	0	0	0	0	1	1	no
ENSRNA049463218	ENSRNA049463218	MIR444	10:126196299-126203199	-N	NO3	NOTEST	0	0	0	0	1	1	no
ENSRNA049463233	ENSRNA049463233	U5	10:127128799-127128917	-N	NO3	NOTEST	0	0	0	0	1	1	no
ENSRNA049463340	ENSRNA049463340	snoZ221_snoR21b	8:18365112-18365211	-N	NO3	NOTEST	0	0	0	0	1	1	no
ENSRNA049463396	ENSRNA049463396	mir-166	5:8289180-8289268	-N	NO3	NOTEST	0	0	0	0	1	1	no
ENSRNA049463412	ENSRNA049463412	MIR159	8:10947046-10947268	-N	NO3	NOTEST	0	0	0	0	1	1	no
ENSRNA049463431	ENSRNA049463431	MIR159	8:10920900-10921163	-N	NO3	NOTEST	0	0	0	0	1	1	no
ENSRNA049463447	ENSRNA049463447	MIR159	8:10912331-10912594	-N	NO3	NOTEST	0	0	0	0	1	1	no
ENSRNA049463473	ENSRNA049463473	MIR159	8:10908477-10908699	-N	NO3	NOTEST	0	0	0	0	1	1	no
ENSRNA049463500	ENSRNA049463500	MIR159	8:10885923-10886145	-N	NO3	NOTEST	0	0	0	0	1	1	no
ENSRNA049463531	ENSRNA049463531	MIR159	8:10950932-10951153	-N	NO3	NOTEST	0	0	0	0	1	1	no
ENSRNA049463546	ENSRNA049463546	MIR159	8:10753072-10753318	-N	NO3	NOTEST	0	0	0	0	1	1	no
ENSRNA049463586	ENSRNA049463586	snoR12	5:7138251-7143092	-N	NO3	NOTEST	0	0	0	0	1	1	no
ENSRNA049463630	ENSRNA049463630	SNORD24	5:7138251-7143092	-N	NO3	OK	311.154	321.487	0.0471324	0.00629847	0.9744	0.98992	no
ENSRNA049463648	ENSRNA049463648	MIR171_1	5:8896282-8896437	-N	NO3	OK	80.1403	26.1403	-1.61625	-0.442508	0.46545	0.748199	no
ENSRNA049463667	ENSRNA049463667	U1	5:2379186-2379324	-N	NO3	NOTEST	0	0	0	0	1	1	no
ENSRNA049463686	ENSRNA049463686	MIR390	5:2846313-2846529	-N	NO3	NOTEST	0	0	0	0	1	1	no
ENSRNA049463701	ENSRNA049463701	MIR167_1	5:7976368-7976495	-N	NO3	OK	0.000257071	10.0949	15.2611	0.00514871	0.24395	0.548005	no
ENSRNA049463715	ENSRNA049463715	MIR167_1	5:4414243-4414375	-N	NO3	NOTEST	0	0	0	0	1	1	no
ENSRNA049463738	ENSRNA049463738	SNOR75	5:5324711-5324799	-N	NO3	OK	213.699	126.538	-0.756014	-0.769766	0.1773	0.460458	no
ENSRNA049463761	ENSRNA049463761	SNOR75	5:5324335-5324423	-N	NO3	OK	36.4427	61.6009	0.757322	0.507566	0.3515	0.656509	no
ENSRNA049463774	ENSRNA049463774	U1	5:3204712-3204859	-N	NO3	OK	7.16475	9.11305	0.347017	0.191297	0.71705	0.894967	no
ENSRNA049463790	ENSRNA049463790	U1	5:2840256-2840417	-N	NO3	NOTEST	1.99678	1.37925	-0.533794	0	1	1	no
ENSRNA049463813	ENSRNA049463813	U1	5:3433110-3433271	-N	NO3	OK	17.5018	29.5144	0.753918	0.719054	0.2028	0.497758	no
ENSRNA049463828	ENSRNA049463828	U1	5:4534321-4534482	-N	NO3	OK	31.2419	37.5971	0.267136	0.292911	0.6036	0.835463	no
ENSRNA049463846	ENSRNA049463846	U1	5:3203378-3203539	-N	NO3	OK	50.389	72.5433	0.525733	0.680155	0.2249	0.527004	no
ENSRNA049463865	ENSRNA049463865	U1	5:5460045-5460206	-N	NO3	OK	28.456	55.7024	0.969005	1.14345	0.05145	0.217344	no
ENSRNA049464122	ENSRNA049464122	snoZ152	4:238338276-238338376	-N	NO3	OK	43.6015	24.5608	-0.82802	-0.540525	0.4345	0.725927	no
ENSRNA049464139	ENSRNA049464139	snoR11	4:238338098-238338198	-N	NO3	OK	23.7744	28.115	0.241928	0.123542	0.84295	0.94609	no
ENSRNA049464209	ENSRNA049464209	mir-399	4:233618394-233618482	-N	NO3	NOTEST	0	0	0	0	1	1	no
ENSRNA049464241	ENSRNA049464241	snoR60	4:233023782-233024650	-N	NO3	NOTEST	0	0	0	0	1	1	no
ENSRNA049464263	ENSRNA049464263	MIR171_1	4:239713544-239713665	-N	NO3	NOTEST	0	0	0	0	1	1	no
ENSRNA049464284	ENSRNA049464284	mir-399	4:233617205-233617328	-N	NO3	NOTEST	0	0	0	0	1	1	no
ENSRNA049464403	ENSRNA049464403	MIR169_2	3:37346685-37346815	-N	NO3	NOTEST	0	0	0	0	1	1	no
ENSRNA049464595	ENSRNA049464595	snoU36a	2:110931755-110931841	-N	NO3	NOTEST	10.2648	9.98871	-0.0393393	0	1	1	no
ENSRNA049464622	ENSRNA049464622	snoR134	2:110931564-110931704	-N	NO3	OK	95.7275	85.7136	-0.159411	-0.202949	0.71905	0.895936	no
ENSRNA049464727	ENSRNA049464727	U2	4:102963722-102963824	-N	NO3	NOTEST	0	0	0	0	1	1	no
ENSRNA049464922	ENSRNA049464922	MIR171_1	1:7976711-7977473	-N	NO3	NOTEST	0	0	0	0	1	1	no
ENSRNA049464940	ENSRNA049464940	U5	1:3557828-3557946	-N	NO3	NOTEST	3.10774	0	#NAME?	0	1	1	no
ENSRNA049464954	ENSRNA049464954	U5	1:3556667-3556785	-N	NO3	OK	13.2042	7.47669	-0.82052	-2.92404	0.39055	0.689711	no
ENSRNA049464979	ENSRNA049464979	snoZ119	1:1841721-1843589	-N	NO3	OK	160.908	192.575	0.259184	0.0423842	0.87635	0.957937	no
ENSRNA049464994	ENSRNA049464994	U6	1:7044628-7044731	-N	NO3	NOTEST	0	0	0	0	1	1	no
ENSRNA049465015	ENSRNA049465015	U6	1:7036121-7036224	-N	NO3	NOTEST	0	0	0	0	1	1	no
ENSRNA049465074	ENSRNA049465074	Intron_gpII	1:199417964-199418078	-N	NO3	NOTEST	0	0	0	0	1	1	no
ENSRNA049465110	ENSRNA049465110	LSU_rRNA_eukarya	1:199418426-199419030	-N	NO3	OK	36.0853	46.3089	0.359876	0.93601	0.10285	0.334384	no
ENSRNA049465132	ENSRNA049465132	U1	1:190050468-190050628	-N	NO3	OK	9.60789	25.6323	1.41567	1.17466	0.0468	0.204882	no
ENSRNA049465220	ENSRNA049465220	snoR31_Z110_Z27	4:154379138-154379236	-N	NO3	OK	102.249	100.955	-0.0183792	-0.0170244	0.94715	0.981484	no
ENSRNA049465281	ENSRNA049465281	snoR77Y	4:154379349-154379433	-N	NO3	OK	285.077	547.804	0.942312	1.16875	0.04435	0.197889	no
ENSRNA049465301	ENSRNA049465301	mir-399	4:158285680-158285802	-N	NO3	NOTEST	0	0	0	0	1	1	no
ENSRNA049465312	ENSRNA049465312	mir-166	4:153858447-153858549	-N	NO3	NOTEST	0	0	0	0	1	1	no
ENSRNA049465331	ENSRNA049465331	MIR394	4:157728374-157728496	-N	NO3	NOTEST	0	4.46727	inf	0	1	1	no
ENSRNA049465355	ENSRNA049465355	snoR2	4:154379733-154379883	-N	NO3	OK	100.632	112.396	0.159501	0.239558	0.6816	0.87824	no
ENSRNA049465372	ENSRNA049465372	snoR30	4:154378506-154379055	-N	NO3	OK	141.902	208.295	0.553728	0.25405	0.77575	0.920121	no
ENSRNA049465399	ENSRNA049465399	SNORD14	4:154379926-154380045	-N	NO3	OK	205.586	269.202	0.388943	0.502442	0.3901	0.689405	no
ENSRNA049465410	ENSRNA049465410	SNORD14	4:154380190-154380310	-N	NO3	OK	544.234	632.025	0.215755	0.345299	0.5411	0.799815	no
ENSRNA049465428	ENSRNA049465428	snoZ107_R87	4:154378506-154379055	-N	NO3	OK	202.396	313.047	0.629199	0.454356	0.4857	0.763448	no
ENSRNA049465449	ENSRNA049465449	snoZ112	4:154379489-154379679	-N	NO3	OK	140.044	179.976	0.361925	0.644889	0.28595	0.592395	no
ENSRNA049465483	ENSRNA049465483	snoU31b	3:70155916-70160261	-N	NO3	NOTEST	0	0	0	0	1	1	no
ENSRNA049465509	ENSRNA049465509	U2	3:72228616-72228810	-N	NO3	NOTEST	0	0	0	0	1	1	no
ENSRNA049465575	ENSRNA049465575	snoR160	4:85233734-85233811	-N	NO3	NOTEST	0	0	0	0	1	1	no
ENSRNA049465590	ENSRNA049465590	snoZ278	4:84475336-84475451	-N	NO3	NOTEST	0	0	0	0	1	1	no
ENSRNA049465606	ENSRNA049465606	snoZ278	4:84475571-84475685	-N	NO3	NOTEST	0	0	0	0	1	1	no
ENSRNA049465635	ENSRNA049465635	mir-156	4:87069145-87069297	-N	NO3	NOTEST	0	0	0	0	1	1	no
ENSRNA049465657	ENSRNA049465657	SNORD14	4:88738542-88738661	-N	NO3	NOTEST	0	0	0	0	1	1	no
ENSRNA049465733	ENSRNA049465733	snoZ157	1:53169396-53176921	-N	NO3	NOTEST	0	0	0	0	1	1	no
ENSRNA049465791	ENSRNA049465791	snoZ157	1:53169396-53176921	-N	NO3	NOTEST	0	0	0	0	1	1	no
ENSRNA049465819	ENSRNA049465819	snoR80	1:53169396-53176921	-N	NO3	NOTEST	0	0	0	0	1	1	no
ENSRNA049465834	ENSRNA049465834	snoR118	1:50880447-50881572	-N	NO3	NOTEST	6.0791	0	#NAME?	0	1	1	no
ENSRNA049465846	ENSRNA049465846	snoR66	1:50880447-50881572	-N	NO3	NOTEST	0	0	0	0	1	1	no
ENSRNA049465879	ENSRNA049465879	SSU_rRNA_eukarya	1:56681470-56700079	-N	NO3	NOTEST	0	0	0	0	1	1	no
ENSRNA049466048	ENSRNA049466048	snoF1_F2	2:218041354-218048937	-N	NO3	OK	30.4168	41.9355	0.463304	0.158288	0.8478	0.948219	no
ENSRNA049466083	ENSRNA049466083	snoR66	2:210201605-210203602	-N	NO3	NOTEST	0	0	0	0	1	1	no
ENSRNA049466198	ENSRNA049466198	snoR12	2:215379442-215395794	-N	NO3	NOTEST	0	0	0	0	1	1	no
ENSRNA049466210	ENSRNA049466210	snoR30	2:211879487-211879583	-N	NO3	NOTEST	0	0	0	0	1	1	no
ENSRNA049466224	ENSRNA049466224	snoZ107_R87	2:211879681-211879787	-N	NO3	NOTEST	0	0	0	0	1	1	no
ENSRNA049466250	ENSRNA049466250	snoZ161_228	2:219456300-219459200	-N	NO3	OK	0	11.3607	inf	#NAME?	0.2185	0.51909	no
ENSRNA049466270	ENSRNA049466270	snoR135	2:217672225-217674611	-N	NO3	OK	11.3154	9.39918	-0.267678	-0.0492967	0.88305	0.960181	no
ENSRNA049466281	ENSRNA049466281	U1	2:216374964-216375120	-N	NO3	NOTEST	0	0	0	0	1	1	no
ENSRNA049466300	ENSRNA049466300	snoZ162	2:219456300-219459200	-N	NO3	OK	8.85668	21.1113	1.25318	1.31215	0.59105	0.82838	no
ENSRNA049466316	ENSRNA049466316	snoR135	2:217672225-217674611	-N	NO3	OK	17.3375	28.8206	0.7332	0.219705	0.7896	0.925421	no
ENSRNA049466325	ENSRNA049466325	Plant_SRP	2:210284838-210294947	-N	NO3	NOTEST	0	0	0	0	1	1	no
ENSRNA049466419	ENSRNA049466419	mir-156	2:185613977-185614144	-N	NO3	OK	7.90495	0.0035297	-11.129	-0.0318261	0.3724	0.675078	no
ENSRNA049466442	ENSRNA049466442	snoR44_J54	2:185596905-185596995	-N	NO3	NOTEST	0	0	0	0	1	1	no
ENSRNA049466569	ENSRNA049466569	snoZ199	4:245794576-245796505	-N	NO3	NOTEST	12.0111	12.6428	0.0739436	0	1	1	no
ENSRNA049466579	ENSRNA049466579	snoR64	4:245794576-245796505	-N	NO3	NOTEST	0	0	0	0	1	1	no
ENSRNA049466589	ENSRNA049466589	MIR167_1	4:241398464-241398751	-N	NO3	NOTEST	0	0	0	0	1	1	no
ENSRNA049466605	ENSRNA049466605	mir-160	4:241638527-241638619	-N	NO3	OK	4.20082	32.3361	2.94441	2.19641	0.15805	0.431952	no
ENSRNA049466617	ENSRNA049466617	snoZ103	4:244808731-244808837	-N	NO3	OK	174.713	173.341	-0.0113771	-0.0130532	0.9736	0.989683	no
ENSRNA049466632	ENSRNA049466632	snoZ103	4:244808927-244809035	-N	NO3	OK	75.7638	79.537	0.070117	0.0680928	0.89675	0.965227	no
ENSRNA049466642	ENSRNA049466642	snoR1	4:244809825-244809916	-N	NO3	OK	28.1999	44.2982	0.651556	5.14889	0.5549	0.807437	no
ENSRNA049466657	ENSRNA049466657	SNORD14	4:244809081-244809201	-N	NO3	OK	85.0388	57.8041	-0.556951	-0.517204	0.3685	0.67167	no
ENSRNA049466664	ENSRNA049466664	snoR2	4:244809296-244809440	-N	NO3	OK	39.7938	75.5264	0.92444	1.07056	0.06335	0.247209	no
ENSRNA049466676	ENSRNA049466676	snoZ112	4:244809482-244809674	-N	NO3	OK	24.0438	27.8594	0.212499	0.250773	0.6729	0.873827	no
ENSRNA049466686	ENSRNA049466686	SSU_rRNA_eukarya	4:244699943-244700104	-N	NO3	NOTEST	0	0	0	0	1	1	no
ENSRNA049466693	ENSRNA049466693	U2	4:242206376-242206572	-N	NO3	OK	0	1.17719	inf	#NAME?	0.0754	0.276207	no
ENSRNA049466701	ENSRNA049466701	U2	4:240719392-240719589	-N	NO3	OK	2.04321	2.78293	0.445766	0.387627	0.6388	0.85592	no
ENSRNA049466709	ENSRNA049466709	U2	4:242205083-242205280	-N	NO3	OK	2.19084	0.250819	-3.12677	-1.5863	0.15735	0.430717	no
ENSRNA049466789	ENSRNA049466789	mir-166	1:279585906-279585992	-N	NO3	NOTEST	0	0	0	0	1	1	no
ENSRNA049466836	ENSRNA049466836	MIR171_1	1:278093491-278093595	-N	NO3	NOTEST	0	0	0	0	1	1	no
ENSRNA049466850	ENSRNA049466850	snoR74	1:273087150-273089867	-N	NO3	NOTEST	0	0	0	0	1	1	no
ENSRNA049466858	ENSRNA049466858	snoR60	1:273185284-273185359	-N	NO3	NOTEST	0	0	0	0	1	1	no
ENSRNA049466982	ENSRNA049466982	snoR12	4:195879375-195881620	-N	NO3	NOTEST	0	0	0	0	1	1	no
ENSRNA049466998	ENSRNA049466998	snoZ112	4:191154677-191154857	-N	NO3	NOTEST	0	0	0	0	1	1	no
ENSRNA049467030	ENSRNA049467030	Intron_gpII	4:113427890-113428004	-N	NO3	NOTEST	0	0	0	0	1	1	no
ENSRNA049467046	ENSRNA049467046	SSU_rRNA_eukarya	4:113430121-113430255	-N	NO3	NOTEST	0	0	0	0	1	1	no
ENSRNA049467153	ENSRNA049467153	MIR169_2	4:185272327-185272541	-N	NO3	NOTEST	0	0	0	0	1	1	no
ENSRNA049467189	ENSRNA049467189	mir-166	4:181112175-181112281	-N	NO3	NOTEST	0	0	0	0	1	1	no
ENSRNA049467197	ENSRNA049467197	mir-166	4:181111888-181112013	-N	NO3	NOTEST	0	0	0	0	1	1	no
ENSRNA049467206	ENSRNA049467206	U4	4:181563598-181563745	-N	NO3	OK	5.14205	10.4848	1.02788	0.457174	0.24465	0.548815	no
ENSRNA049467247	ENSRNA049467247	snoZ221_snoR21b	2:73185454-73185551	-N	NO3	NOTEST	0	0	0	0	1	1	no
ENSRNA049467432	ENSRNA049467432	U2	3:233525423-233525619	-N	NO3	NOTEST	0	0	0	0	1	1	no
ENSRNA049467439	ENSRNA049467439	U2	3:233502490-233502687	-N	NO3	OK	1.84255	2.50906	0.44544	0.338812	0.65925	0.866299	no
ENSRNA049467544	ENSRNA049467544	5S_rRNA	2:227653623-227653703	-N	NO3	NOTEST	0	0	0	0	1	1	no
ENSRNA049467581	ENSRNA049467581	SNORD34	2:223879705-223884083	-N	NO3	OK	89.9002	2.03386	-5.46603	-0.952464	0.2767	0.582159	no
ENSRNA049467592	ENSRNA049467592	SNORD34	2:223879705-223884083	-N	NO3	NOTEST	12.1825	0	#NAME?	0	1	1	no
ENSRNA049467601	ENSRNA049467601	U5	2:220014753-220014872	-N	NO3	OK	0	4.94426	inf	#NAME?	0.1292	0.38385	no
ENSRNA049467615	ENSRNA049467615	MIR164	2:223391990-223407118	-N	NO3	NOTEST	0	0	0	0	1	1	no
ENSRNA049467624	ENSRNA049467624	5S_rRNA	2:228058230-228058349	-N	NO3	NOTEST	0	0	0	0	1	1	no
ENSRNA049467635	ENSRNA049467635	5S_rRNA	2:228062134-228062253	-N	NO3	NOTEST	0	0	0	0	1	1	no
ENSRNA049467643	ENSRNA049467643	5S_rRNA	2:228057574-228057693	-N	NO3	NOTEST	0	0	0	0	1	1	no
ENSRNA049467653	ENSRNA049467653	5S_rRNA	2:228060215-228060339	-N	NO3	NOTEST	0	0	0	0	1	1	no
ENSRNA049467662	ENSRNA049467662	5S_rRNA	2:228056907-228057026	-N	NO3	NOTEST	0	0	0	0	1	1	no
ENSRNA049467670	ENSRNA049467670	5S_rRNA	2:228073068-228073187	-N	NO3	NOTEST	0	0	0	0	1	1	no
ENSRNA049467682	ENSRNA049467682	5S_rRNA	2:228057897-228058016	-N	NO3	NOTEST	0	0	0	0	1	1	no
ENSRNA049467685	ENSRNA049467685	5S_rRNA	2:228072803-228072922	-N	NO3	NOTEST	0	0	0	0	1	1	no
ENSRNA049467695	ENSRNA049467695	5S_rRNA	2:228055269-228055387	-N	NO3	NOTEST	0	0	0	0	1	1	no
ENSRNA049467703	ENSRNA049467703	5S_rRNA	2:228073827-228073946	-N	NO3	NOTEST	0	0	0	0	1	1	no
ENSRNA049467709	ENSRNA049467709	5S_rRNA	2:228060547-228060666	-N	NO3	NOTEST	0	0	0	0	1	1	no
ENSRNA049467718	ENSRNA049467718	5S_rRNA	2:228059880-228059999	-N	NO3	NOTEST	0	0	0	0	1	1	no
ENSRNA049467721	ENSRNA049467721	5S_rRNA	2:228062400-228062519	-N	NO3	NOTEST	0	1.82387	inf	0	1	1	no
ENSRNA049467725	ENSRNA049467725	5S_rRNA	2:228073603-228073722	-N	NO3	NOTEST	0	0	0	0	1	1	no
ENSRNA049467728	ENSRNA049467728	5S_rRNA	2:228055603-228055723	-N	NO3	NOTEST	0	0	0	0	1	1	no
ENSRNA049467735	ENSRNA049467735	5S_rRNA	2:228072537-228072656	-N	NO3	NOTEST	0	2.58524	inf	0	1	1	no
ENSRNA049467741	ENSRNA049467741	5S_rRNA	2:228058885-228059004	-N	NO3	NOTEST	0	0	0	0	1	1	no
ENSRNA049467747	ENSRNA049467747	5S_rRNA	2:228061540-228061658	-N	NO3	NOTEST	0	0	0	0	1	1	no
ENSRNA049467752	ENSRNA049467752	5S_rRNA	2:228054282-228054401	-N	NO3	NOTEST	0	0	0	0	1	1	no
ENSRNA049467760	ENSRNA049467760	5S_rRNA	2:228056257-228056375	-N	NO3	NOTEST	0	0	0	0	1	1	no
ENSRNA049467768	ENSRNA049467768	5S_rRNA	2:228061871-228061990	-N	NO3	NOTEST	0	0	0	0	1	1	no
ENSRNA049467775	ENSRNA049467775	5S_rRNA	2:228061215-228061334	-N	NO3	NOTEST	0	0	0	0	1	1	no
ENSRNA049467782	ENSRNA049467782	5S_rRNA	2:228056575-228056694	-N	NO3	NOTEST	0	0	0	0	1	1	no
ENSRNA049467788	ENSRNA049467788	5S_rRNA	2:228072272-228072391	-N	NO3	NOTEST	0	0	0	0	1	1	no
ENSRNA049467794	ENSRNA049467794	5S_rRNA	2:228059547-228059666	-N	NO3	NOTEST	0	0	0	0	1	1	no
ENSRNA049467799	ENSRNA049467799	5S_rRNA	2:228060881-228061000	-N	NO3	NOTEST	0	0	0	0	1	1	no
ENSRNA049467811	ENSRNA049467811	5S_rRNA	2:228059215-228059334	-N	NO3	NOTEST	0	0	0	0	1	1	no
ENSRNA049467817	ENSRNA049467817	5S_rRNA	2:228054617-228054736	-N	NO3	NOTEST	0	0	0	0	1	1	no
ENSRNA049467825	ENSRNA049467825	5S_rRNA	2:228053947-228054066	-N	NO3	NOTEST	0	0	0	0	1	1	no
ENSRNA049467831	ENSRNA049467831	5S_rRNA	2:228057240-228057359	-N	NO3	NOTEST	0	0	0	0	1	1	no
ENSRNA049467836	ENSRNA049467836	5S_rRNA	2:228072009-228072128	-N	NO3	NOTEST	0	0	0	0	1	1	no
ENSRNA049467843	ENSRNA049467843	5S_rRNA	2:228055930-228056049	-N	NO3	NOTEST	0	0	0	0	1	1	no
ENSRNA049467850	ENSRNA049467850	5S_rRNA	2:228058564-228058683	-N	NO3	NOTEST	0	0	0	0	1	1	no
ENSRNA049467857	ENSRNA049467857	5S_rRNA	2:228073335-228073454	-N	NO3	NOTEST	0	0	0	0	1	1	no
ENSRNA049467867	ENSRNA049467867	5S_rRNA	2:228054944-228055063	-N	NO3	NOTEST	2.51574	0	#NAME?	0	1	1	no
ENSRNA049467876	ENSRNA049467876	5S_rRNA	2:227643095-227643214	-N	NO3	NOTEST	0	0	0	0	1	1	no
ENSRNA049467883	ENSRNA049467883	5S_rRNA	2:227638315-227638434	-N	NO3	NOTEST	0	0	0	0	1	1	no
ENSRNA049467891	ENSRNA049467891	5S_rRNA	2:227653303-227653422	-N	NO3	NOTEST	0	0	0	0	1	1	no
ENSRNA049467894	ENSRNA049467894	5S_rRNA	2:227652984-227653103	-N	NO3	NOTEST	0	0	0	0	1	1	no
ENSRNA049467902	ENSRNA049467902	5S_rRNA	2:227652664-227652783	-N	NO3	NOTEST	0	0	0	0	1	1	no
ENSRNA049467913	ENSRNA049467913	5S_rRNA	2:227652345-227652464	-N	NO3	NOTEST	0	0	0	0	1	1	no
ENSRNA049467926	ENSRNA049467926	5S_rRNA	2:227652026-227652145	-N	NO3	NOTEST	0	0	0	0	1	1	no
ENSRNA049467930	ENSRNA049467930	5S_rRNA	2:227651707-227651826	-N	NO3	NOTEST	0	0	0	0	1	1	no
ENSRNA049467939	ENSRNA049467939	5S_rRNA	2:227651388-227651507	-N	NO3	NOTEST	0	0	0	0	1	1	no
ENSRNA049467947	ENSRNA049467947	5S_rRNA	2:227651068-227651187	-N	NO3	NOTEST	0	0	0	0	1	1	no
ENSRNA049467951	ENSRNA049467951	5S_rRNA	2:227650749-227650868	-N	NO3	NOTEST	0	0	0	0	1	1	no
ENSRNA049467957	ENSRNA049467957	5S_rRNA	2:227650430-227650549	-N	NO3	NOTEST	0	0	0	0	1	1	no
ENSRNA049467962	ENSRNA049467962	5S_rRNA	2:227650111-227650230	-N	NO3	NOTEST	0	0	0	0	1	1	no
ENSRNA049467971	ENSRNA049467971	5S_rRNA	2:227649792-227649911	-N	NO3	NOTEST	0	0	0	0	1	1	no
ENSRNA049467978	ENSRNA049467978	5S_rRNA	2:227649473-227649592	-N	NO3	NOTEST	0	0	0	0	1	1	no
ENSRNA049467983	ENSRNA049467983	5S_rRNA	2:227649154-227649273	-N	NO3	NOTEST	0	0	0	0	1	1	no
ENSRNA049467989	ENSRNA049467989	5S_rRNA	2:227648834-227648953	-N	NO3	NOTEST	0	0	0	0	1	1	no
ENSRNA049467992	ENSRNA049467992	5S_rRNA	2:227648515-227648634	-N	NO3	NOTEST	0	0	0	0	1	1	no
ENSRNA049468001	ENSRNA049468001	5S_rRNA	2:227648196-227648315	-N	NO3	NOTEST	0	0	0	0	1	1	no
ENSRNA049468005	ENSRNA049468005	5S_rRNA	2:227647877-227647996	-N	NO3	NOTEST	0	0	0	0	1	1	no
ENSRNA049468008	ENSRNA049468008	5S_rRNA	2:227647559-227647678	-N	NO3	NOTEST	0	0	0	0	1	1	no
ENSRNA049468013	ENSRNA049468013	5S_rRNA	2:227647240-227647359	-N	NO3	NOTEST	0	0	0	0	1	1	no
ENSRNA049468017	ENSRNA049468017	5S_rRNA	2:227646922-227647041	-N	NO3	NOTEST	0	0	0	0	1	1	no
ENSRNA049468021	ENSRNA049468021	5S_rRNA	2:227646602-227646721	-N	NO3	NOTEST	0	0	0	0	1	1	no
ENSRNA049468030	ENSRNA049468030	5S_rRNA	2:227646284-227646403	-N	NO3	NOTEST	0	0	0	0	1	1	no
ENSRNA049468038	ENSRNA049468038	5S_rRNA	2:227645966-227646085	-N	NO3	NOTEST	0	0	0	0	1	1	no
ENSRNA049468043	ENSRNA049468043	5S_rRNA	2:227645646-227645765	-N	NO3	NOTEST	0	0	0	0	1	1	no
ENSRNA049468049	ENSRNA049468049	5S_rRNA	2:227645329-227645448	-N	NO3	NOTEST	0	0	0	0	1	1	no
ENSRNA049468058	ENSRNA049468058	5S_rRNA	2:227645010-227645129	-N	NO3	NOTEST	0	0	0	0	1	1	no
ENSRNA049468063	ENSRNA049468063	5S_rRNA	2:227644691-227644810	-N	NO3	NOTEST	0	0	0	0	1	1	no
ENSRNA049468070	ENSRNA049468070	5S_rRNA	2:227644371-227644490	-N	NO3	NOTEST	0	0	0	0	1	1	no
ENSRNA049468081	ENSRNA049468081	5S_rRNA	2:227644053-227644172	-N	NO3	NOTEST	0	0	0	0	1	1	no
ENSRNA049468088	ENSRNA049468088	5S_rRNA	2:227643734-227643853	-N	NO3	NOTEST	0	0	0	0	1	1	no
ENSRNA049468103	ENSRNA049468103	5S_rRNA	2:227643414-227643533	-N	NO3	NOTEST	0	0	0	0	1	1	no
ENSRNA049468108	ENSRNA049468108	5S_rRNA	2:227642776-227642895	-N	NO3	NOTEST	0	0	0	0	1	1	no
ENSRNA049468115	ENSRNA049468115	5S_rRNA	2:227642457-227642576	-N	NO3	NOTEST	0	0	0	0	1	1	no
ENSRNA049468120	ENSRNA049468120	5S_rRNA	2:227642138-227642257	-N	NO3	NOTEST	0	0	0	0	1	1	no
ENSRNA049468128	ENSRNA049468128	5S_rRNA	2:227641819-227641938	-N	NO3	NOTEST	0	0	0	0	1	1	no
ENSRNA049468138	ENSRNA049468138	5S_rRNA	2:227641500-227641619	-N	NO3	NOTEST	0	0	0	0	1	1	no
ENSRNA049468142	ENSRNA049468142	5S_rRNA	2:227641182-227641301	-N	NO3	NOTEST	0	0	0	0	1	1	no
ENSRNA049468151	ENSRNA049468151	5S_rRNA	2:227640863-227640982	-N	NO3	NOTEST	0	0	0	0	1	1	no
ENSRNA049468159	ENSRNA049468159	5S_rRNA	2:227640546-227640665	-N	NO3	NOTEST	0	0	0	0	1	1	no
ENSRNA049468173	ENSRNA049468173	5S_rRNA	2:227640227-227640346	-N	NO3	NOTEST	0	0	0	0	1	1	no
ENSRNA049468178	ENSRNA049468178	5S_rRNA	2:227639908-227640027	-N	NO3	NOTEST	0	0	0	0	1	1	no
ENSRNA049468184	ENSRNA049468184	5S_rRNA	2:227639589-227639708	-N	NO3	NOTEST	0	0	0	0	1	1	no
ENSRNA049468191	ENSRNA049468191	5S_rRNA	2:227639271-227639390	-N	NO3	NOTEST	0	0	0	0	1	1	no
ENSRNA049468197	ENSRNA049468197	5S_rRNA	2:227638952-227639071	-N	NO3	NOTEST	0	0	0	0	1	1	no
ENSRNA049468202	ENSRNA049468202	5S_rRNA	2:227638633-227638752	-N	NO3	NOTEST	0	0	0	0	1	1	no
ENSRNA049468209	ENSRNA049468209	5S_rRNA	2:227637996-227638115	-N	NO3	NOTEST	0	0	0	0	1	1	no
ENSRNA049468217	ENSRNA049468217	5S_rRNA	2:227637677-227637904	-N	NO3	NOTEST	0	0	0	0	1	1	no
ENSRNA049468221	ENSRNA049468221	5S_rRNA	2:227637359-227637478	-N	NO3	NOTEST	0	0	0	0	1	1	no
ENSRNA049468229	ENSRNA049468229	5S_rRNA	2:227637040-227637159	-N	NO3	NOTEST	0	0	0	0	1	1	no
ENSRNA049468238	ENSRNA049468238	LSU_rRNA_eukarya	2:222328460-222329007	-N	NO3	OK	49.4515	87.3123	0.82017	2.15591	0.00045	0.0072473	yes
ENSRNA049468304	ENSRNA049468304	mir-156	4:140280586-140280703	-N	NO3	NOTEST	0	0	0	0	1	1	no
ENSRNA049468327	ENSRNA049468327	SNORD25	4:143640136-143640224	-N	NO3	OK	14.3293	0	#NAME?	#NAME?	0.05725	0.23236	no
ENSRNA049468366	ENSRNA049468366	U2	1:300555787-300555968	-N	NO3	NOTEST	0	0	0	0	1	1	no
ENSRNA049468514	ENSRNA049468514	snoZ199	2:16303151-16303224	-N	NO3	NOTEST	0	0	0	0	1	1	no
ENSRNA049468582	ENSRNA049468582	U5	2:10152109-10152227	-N	NO3	OK	7.16804	0	#NAME?	#NAME?	0.00135	0.0167436	yes
ENSRNA049468588	ENSRNA049468588	snoR64	2:16302809-16302905	-N	NO3	NOTEST	0	0	0	0	1	1	no
ENSRNA049468606	ENSRNA049468606	MIR169_2	2:11553337-11553471	-N	NO3	OK	0	12.8362	inf	#NAME?	0.1908	0.480557	no
ENSRNA049468614	ENSRNA049468614	MIR171_2	2:18027099-18027223	-N	NO3	NOTEST	0	0.118765	inf	0	1	1	no
ENSRNA049468771	ENSRNA049468771	SSU_rRNA_eukarya	1:105341166-105341286	-N	NO3	NOTEST	0	0	0	0	1	1	no
ENSRNA049468782	ENSRNA049468782	U1	1:101753239-101753395	-N	NO3	NOTEST	0	0	0	0	1	1	no
ENSRNA049468787	ENSRNA049468787	U1	1:101591383-101591544	-N	NO3	NOTEST	0	0	0	0	1	1	no
ENSRNA049468809	ENSRNA049468809	U2	1:284099060-284099159	-N	NO3	NOTEST	0	0	0	0	1	1	no
ENSRNA049468829	ENSRNA049468829	snoR2	1:285067735-285067861	-N	NO3	NOTEST	0	0	0	0	1	1	no
ENSRNA049468860	ENSRNA049468860	U2	1:287466012-287466113	-N	NO3	NOTEST	0	0	0	0	1	1	no
ENSRNA049468879	ENSRNA049468879	snoR2	1:287157525-287157696	-N	NO3	NOTEST	0	0	0	0	1	1	no
ENSRNA049468892	ENSRNA049468892	U2	1:285703775-285703937	-N	NO3	NOTEST	0	0	0	0	1	1	no
ENSRNA049468913	ENSRNA049468913	snoR12	1:282747830-282749777	-N	NO3	OK	44.2712	23.0484	-0.941704	-0.0489698	0.6814	0.878176	no
ENSRNA049468930	ENSRNA049468930	U2	1:287137754-287137896	-N	NO3	NOTEST	0	0	0	0	1	1	no
ENSRNA049468936	ENSRNA049468936	mir-160	1:288700633-288700775	-N	NO3	NOTEST	0	0	0	0	1	1	no
ENSRNA049468947	ENSRNA049468947	U2	1:287266707-287266904	-N	NO3	NOTEST	0	0	0	0	1	1	no
ENSRNA049468958	ENSRNA049468958	U2	1:287254114-287254311	-N	NO3	NOTEST	0	0	0	0	1	1	no
ENSRNA049468969	ENSRNA049468969	U2	1:287095358-287095555	-N	NO3	NOTEST	0	0	0	0	1	1	no
ENSRNA049468983	ENSRNA049468983	U2	1:287289932-287290129	-N	NO3	NOTEST	0.34056	0	#NAME?	0	1	1	no
ENSRNA049468991	ENSRNA049468991	U2	1:287268899-287269096	-N	NO3	NOTEST	0	0	0	0	1	1	no
ENSRNA049468999	ENSRNA049468999	U2	1:287256119-287256316	-N	NO3	NOTEST	0	0	0	0	1	1	no
ENSRNA049469005	ENSRNA049469005	U2	1:287258520-287258717	-N	NO3	NOTEST	0	0	0	0	1	1	no
ENSRNA049469011	ENSRNA049469011	U2	1:287189523-287189720	-N	NO3	NOTEST	0	0	0	0	1	1	no
ENSRNA049469023	ENSRNA049469023	U2	1:287155163-287155360	-N	NO3	OK	0	0.918996	inf	#NAME?	0.00145	0.0177075	yes
ENSRNA049469029	ENSRNA049469029	U2	1:287146426-287146623	-N	NO3	NOTEST	0	0	0	0	1	1	no
ENSRNA049469035	ENSRNA049469035	U2	1:287333923-287334120	-N	NO3	NOTEST	0	0	0	0	1	1	no
ENSRNA049469040	ENSRNA049469040	U2	1:287246964-287247161	-N	NO3	NOTEST	0	0	0	0	1	1	no
ENSRNA049469049	ENSRNA049469049	U2	1:287530565-287530762	-N	NO3	NOTEST	0	0	0	0	1	1	no
ENSRNA049469054	ENSRNA049469054	U2	1:287462219-287462416	-N	NO3	NOTEST	0	0	0	0	1	1	no
ENSRNA049469060	ENSRNA049469060	U2	1:287441734-287441931	-N	NO3	NOTEST	0	0	0	0	1	1	no
ENSRNA049469066	ENSRNA049469066	U2	1:287355135-287355332	-N	NO3	NOTEST	0	0	0	0	1	1	no
ENSRNA049469321	ENSRNA049469321	U2	2:233977724-233977915	-N	NO3	NOTEST	0	0	0	0	1	1	no
ENSRNA049469519	ENSRNA049469519	U2	1:210051020-210051191	-N	NO3	NOTEST	0	0	0	0	1	1	no
ENSRNA049469639	ENSRNA049469639	Intron_gpI	1:183229236-183244599	-N	NO3	NOTEST	0.137365	0	#NAME?	0	1	1	no
ENSRNA049469650	ENSRNA049469650	snoZ119	1:181640908-181641005	-N	NO3	NOTEST	0	0	0	0	1	1	no
ENSRNA049469667	ENSRNA049469667	Plant_U3	1:184829058-184829348	-N	NO3	NOTEST	0	0	0	0	1	1	no
ENSRNA049469740	ENSRNA049469740	mir-156	2:33005025-33005151	-N	NO3	NOTEST	0	0	0	0	1	1	no
ENSRNA049469775	ENSRNA049469775	enod40	2:31647278-31647471	-N	NO3	OK	372.884	580.485	0.638531	1.48528	0.0085	0.0646072	no
ENSRNA049469783	ENSRNA049469783	U1	2:38640554-38640715	-N	NO3	NOTEST	0	0	0	0	1	1	no
ENSRNA049469795	ENSRNA049469795	U1	2:38577194-38590549	-N	NO3	NOTEST	0	0	0	0	1	1	no
ENSRNA049469802	ENSRNA049469802	U1	2:38577194-38590549	-N	NO3	NOTEST	0	0	0	0	1	1	no
ENSRNA049469892	ENSRNA049469892	snoZ221_snoR21b	2:172865850-172865953	-N	NO3	NOTEST	0	0	0	0	1	1	no
ENSRNA049469899	ENSRNA049469899	snoZ221_snoR21b	2:172849379-172849482	-N	NO3	NOTEST	0	0	0	0	1	1	no
ENSRNA049469912	ENSRNA049469912	MIR398	2:174319886-174320046	-N	NO3	NOTEST	0	0	0	0	1	1	no
ENSRNA049469919	ENSRNA049469919	snoZ103	2:170954792-170954888	-N	NO3	NOTEST	0	0	0	0	1	1	no
ENSRNA049469940	ENSRNA049469940	Plant_U3	2:175395654-175401157	-N	NO3	NOTEST	2.34374	2.08746	-0.167066	0	1	1	no
ENSRNA049469950	ENSRNA049469950	U6	2:179353520-179353623	-N	NO3	NOTEST	0	0	0	0	1	1	no
ENSRNA049470085	ENSRNA049470085	SSU_rRNA_eukarya	2:141944145-141944590	-N	NO3	NOTEST	0	0	0	0	1	1	no
ENSRNA049470144	ENSRNA049470144	snoZ199	10:63553335-63553416	-N	NO3	NOTEST	0	0	0	0	1	1	no
ENSRNA049470236	ENSRNA049470236	snoZ199	1:291808477-291808559	-N	NO3	NOTEST	0	0	0	0	1	1	no
ENSRNA049470248	ENSRNA049470248	snoU31b	1:290283559-290283646	-N	NO3	OK	14.5237	0	#NAME?	#NAME?	0.05605	0.229276	no
ENSRNA049470257	ENSRNA049470257	snoU31b	1:290283362-290283451	-N	NO3	NOTEST	0	7.84415	inf	0	1	1	no
ENSRNA049470263	ENSRNA049470263	U5	1:298548275-298548386	-N	NO3	NOTEST	4.11806	3.03767	-0.438997	0	1	1	no
ENSRNA049470275	ENSRNA049470275	MIR390	1:298107382-298107587	-N	NO3	NOTEST	0.41385	0	#NAME?	0	1	1	no
ENSRNA049470293	ENSRNA049470293	MIR167_1	1:292918638-292918771	-N	NO3	NOTEST	0	0	0	0	1	1	no
ENSRNA049470306	ENSRNA049470306	U6	1:292138147-292138250	-N	NO3	OK	0	14.06	inf	#NAME?	0.00145	0.0177075	yes
ENSRNA049470312	ENSRNA049470312	U1	1:297401200-297401359	-N	NO3	OK	4.51888	2.20524	-1.03503	-2.10227	0.3837	0.684733	no
ENSRNA049470320	ENSRNA049470320	U1	1:292332928-292333088	-N	NO3	OK	4.81983	15.0229	1.64011	1.12298	0.0788	0.283371	no
ENSRNA049470333	ENSRNA049470333	U1	1:292373857-292374018	-N	NO3	OK	1.78959	4.61143	1.36558	2.19351	0.3976	0.696	no
ENSRNA049470348	ENSRNA049470348	snoZ278	1:121016688-121016802	-N	NO3	NOTEST	0	0	0	0	1	1	no
ENSRNA049470519	ENSRNA049470519	snoR103	3:5709977-5715485	-N	NO3	NOTEST	2.18101	0	#NAME?	0	1	1	no
ENSRNA049470528	ENSRNA049470528	snoR103	3:5709977-5715485	-N	NO3	NOTEST	0	0	0	0	1	1	no
ENSRNA049470554	ENSRNA049470554	mir-156	3:6928582-6928683	-N	NO3	NOTEST	0	0	0	0	1	1	no
ENSRNA049470560	ENSRNA049470560	mir-156	3:6928277-6928401	-N	NO3	NOTEST	0	0	0	0	1	1	no
ENSRNA049470569	ENSRNA049470569	snoR83	3:5760465-5760592	-N	NO3	NOTEST	4.80709	4.67022	-0.0416739	0	1	1	no
ENSRNA049470577	ENSRNA049470577	MIR159	3:2038755-2040110	-N	NO3	NOTEST	0	0.113074	inf	0	1	1	no
ENSRNA049470584	ENSRNA049470584	MIR159	3:2020461-2020976	-N	NO3	NOTEST	0	0	0	0	1	1	no
ENSRNA049470615	ENSRNA049470615	snoR99	8:135747152-135747250	-N	NO3	NOTEST	0	0	0	0	1	1	no
ENSRNA049470636	ENSRNA049470636	snoR104	8:130828249-130838826	-N	NO3	OK	4.8359	0	#NAME?	#NAME?	0.1813	0.466274	no
ENSRNA049470662	ENSRNA049470662	U2	8:130735308-130743521	-N	NO3	OK	0	1.21208	inf	#NAME?	0.19265	0.482959	no
ENSRNA049470674	ENSRNA049470674	snoR99	8:135746670-135746770	-N	NO3	NOTEST	0	0	0	0	1	1	no
ENSRNA049470683	ENSRNA049470683	snoZ199	8:133536879-133536961	-N	NO3	NOTEST	0	0	0	0	1	1	no
ENSRNA049470723	ENSRNA049470723	U1	8:137948418-137948579	-N	NO3	NOTEST	0	0	0	0	1	1	no
ENSRNA049470774	ENSRNA049470774	U2	1:262275694-262275895	-N	NO3	NOTEST	0	0	0	0	1	1	no
ENSRNA049470793	ENSRNA049470793	snoR126	1:261790426-261790518	-N	NO3	NOTEST	0	0	0	0	1	1	no
ENSRNA049470799	ENSRNA049470799	snoR126	1:261789821-261789919	-N	NO3	NOTEST	7.42696	0	#NAME?	0	1	1	no
ENSRNA049470807	ENSRNA049470807	snoR126	1:261790249-261790344	-N	NO3	OK	24.995	12.0109	-1.05729	-6.52335	0.49855	0.772304	no
ENSRNA049470850	ENSRNA049470850	snoR104	1:267980063-267982953	-N	NO3	NOTEST	0	0	0	0	1	1	no
ENSRNA049470888	ENSRNA049470888	SSU_rRNA_eukarya	3:46973827-46973961	-N	NO3	NOTEST	0	0	0	0	1	1	no
ENSRNA049470912	ENSRNA049470912	snoZ101	3:43319602-43319699	-N	NO3	NOTEST	4.28777	0	#NAME?	0	1	1	no
ENSRNA049470918	ENSRNA049470918	snoZ102_R77	3:43319451-43319537	-N	NO3	OK	0	17.3946	inf	#NAME?	0.12515	0.376591	no
ENSRNA049470931	ENSRNA049470931	SSU_rRNA_eukarya	3:46973375-46973814	-N	NO3	NOTEST	0	0	0	0	1	1	no
ENSRNA049470937	ENSRNA049470937	Plant_SRP	3:40745799-40746105	-N	NO3	OK	14.6493	17.2711	0.237524	0.32954	0.569	0.815891	no
ENSRNA049470983	ENSRNA049470983	snoZ196	3:126862144-126865908	-N	NO3	NOTEST	12.9642	0	#NAME?	0	1	1	no
ENSRNA049471008	ENSRNA049471008	snoZ194	3:126862144-126865908	-N	NO3	NOTEST	4.94766	0	#NAME?	0	1	1	no
ENSRNA049471037	ENSRNA049471037	snoF1_F2	3:126862144-126865908	-N	NO3	OK	25.8327	41.6785	0.690102	0.0141189	0.67395	0.874536	no
ENSRNA049471095	ENSRNA049471095	MIR169_2	2:67281144-67281288	-N	NO3	NOTEST	0	0	0	0	1	1	no
ENSRNA049471119	ENSRNA049471119	MIR169_5	2:67281144-67281288	-N	NO3	NOTEST	0	0	0	0	1	1	no
ENSRNA049471122	ENSRNA049471122	U1	2:64311001-64311159	-N	NO3	NOTEST	0	0	0	0	1	1	no
ENSRNA049471190	ENSRNA049471190	snoR14	1:99779223-99779312	-N	NO3	NOTEST	8.91455	0	#NAME?	0	1	1	no
ENSRNA049471198	ENSRNA049471198	snoU61	1:99779456-99779543	-N	NO3	OK	8.54345	19.6652	1.20276	9.2813	0.483	0.761476	no
ENSRNA049471337	ENSRNA049471337	SSU_rRNA_eukarya	1:207526462-207529592	-N	NO3	OK	1.20673	0	#NAME?	#NAME?	0.1292	0.38385	no
ENSRNA049471362	ENSRNA049471362	MIR167_1	3:119392620-119392810	-N	NO3	NOTEST	0	0	0	0	1	1	no
ENSRNA049471370	ENSRNA049471370	MIR167_1	3:119394583-119394826	-N	NO3	OK	0	1.42961	inf	#NAME?	0.09645	0.320875	no
ENSRNA049471509	ENSRNA049471509	snoZ112	1:233411587-233411767	-N	NO3	NOTEST	0	0	0	0	1	1	no
ENSRNA049471593	ENSRNA049471593	mir-395	10:78600686-78600824	-N	NO3	NOTEST	0	0	0	0	1	1	no
ENSRNA049471617	ENSRNA049471617	snosnR60_Z15	10:78696501-78699043	-N	NO3	NOTEST	0	7.25822	inf	0	1	1	no
ENSRNA049471624	ENSRNA049471624	mir-395	10:78600402-78600503	-N	NO3	NOTEST	0	0	0	0	1	1	no
ENSRNA049471630	ENSRNA049471630	mir-395	10:78600231-78600335	-N	NO3	NOTEST	0	0	0	0	1	1	no
ENSRNA049471642	ENSRNA049471642	snoR1	10:73725408-73725499	-N	NO3	NOTEST	0	0	0	0	1	1	no
ENSRNA049471654	ENSRNA049471654	snoR143	10:74955856-74958288	-N	NO3	OK	34.9813	41.6293	0.251016	0.0317211	0.8542	0.950141	no
ENSRNA049471660	ENSRNA049471660	snoR143	10:74955856-74958288	-N	NO3	OK	14.2622	19.5482	0.454838	0.0430403	0.75385	0.911228	no
ENSRNA049471669	ENSRNA049471669	mir-395	10:78600531-78600633	-N	NO3	NOTEST	0	0	0	0	1	1	no
ENSRNA049471800	ENSRNA049471800	U2	1:177899433-177899633	-N	NO3	NOTEST	0	0	0	0	1	1	no
ENSRNA049471804	ENSRNA049471804	SSU_rRNA_eukarya	1:177080006-177080640	-N	NO3	NOTEST	0.0871254	0.252026	1.53241	0	1	1	no
ENSRNA049471872	ENSRNA049471872	Intron_gpII	1:15416325-15416402	-N	NO3	NOTEST	0	0	0	0	1	1	no
ENSRNA049471957	ENSRNA049471957	mir-166	1:13782622-13782758	-N	NO3	NOTEST	0	0	0	0	1	1	no
ENSRNA049471967	ENSRNA049471967	MIR167_1	1:12791786-12791916	-N	NO3	NOTEST	0	0	0	0	1	1	no
ENSRNA049471974	ENSRNA049471974	snoZ112	1:12768359-12771997	-N	NO3	OK	11.349	2.62859	-2.11021	-0.389052	0.4043	0.70051	no
ENSRNA049471983	ENSRNA049471983	SNORD14	1:12768359-12771997	-N	NO3	OK	15.2656	8.22638	-0.891955	-0.12048	0.74165	0.906294	no
ENSRNA049471996	ENSRNA049471996	U2	1:18030163-18030363	-N	NO3	OK	4.99101	5.5175	0.144684	0.118004	0.8287	0.94091	no
ENSRNA049472005	ENSRNA049472005	U2	1:14212725-14212920	-N	NO3	OK	3.21565	3.75702	0.224478	0.218152	0.7883	0.924875	no
ENSRNA049472011	ENSRNA049472011	Plant_SRP	1:19960621-19960931	-N	NO3	OK	10.3208	14.9566	0.535234	0.719872	0.2024	0.497114	no
ENSRNA049472105	ENSRNA049472105	snoF1_F2	1:255418706-255418849	-N	NO3	OK	5.35463	8.58943	0.681775	1.77741	0.5486	0.804035	no
ENSRNA049472175	ENSRNA049472175	snoZ199	3:218501778-218501860	-N	NO3	NOTEST	0	0	0	0	1	1	no
ENSRNA049472180	ENSRNA049472180	snoU36a	3:212803411-212803498	-N	NO3	OK	13.9049	14.8489	0.0947573	0.489775	0.68535	0.880049	no
ENSRNA049472213	ENSRNA049472213	snoR134	3:212803220-212803360	-N	NO3	OK	50.7796	62.3528	0.296204	0.3403	0.54815	0.803748	no
ENSRNA049472224	ENSRNA049472224	snoR60	3:219643180-219645513	-N	NO3	NOTEST	0	0	0	0	1	1	no
ENSRNA049472261	ENSRNA049472261	snoJ33	3:213579331-213586250	-N	NO3	OK	4.10503	0	#NAME?	#NAME?	0.2487	0.553136	no
ENSRNA049472265	ENSRNA049472265	U4	3:214392523-214392672	-N	NO3	OK	1.3056	8.42318	2.68966	2.11495	0.16785	0.446704	no
ENSRNA049472269	ENSRNA049472269	MIR159	3:215788717-215788926	-N	NO3	NOTEST	0	0	0	0	1	1	no
ENSRNA049472360	ENSRNA049472360	mir-395	2:6287560-6287644	-N	NO3	NOTEST	0	0	0	0	1	1	no
ENSRNA049472408	ENSRNA049472408	snoR99	2:6080285-6092137	-N	NO3	NOTEST	0	0	0	0	1	1	no
ENSRNA049472415	ENSRNA049472415	snoZ278	2:6878315-6881153	-N	NO3	NOTEST	0	0	0	0	1	1	no
ENSRNA049472421	ENSRNA049472421	snoZ278	2:6878315-6881153	-N	NO3	NOTEST	0	0	0	0	1	1	no
ENSRNA049472440	ENSRNA049472440	mir-395	2:6276282-6276367	-N	NO3	NOTEST	0	0	0	0	1	1	no
ENSRNA049472461	ENSRNA049472461	MIR396	2:1951569-1951773	-N	NO3	NOTEST	0.786017	0.774116	-0.0220107	0	1	1	no
ENSRNA049472502	ENSRNA049472502	snoR99	2:6080285-6092137	-N	NO3	NOTEST	0	0	0	0	1	1	no
ENSRNA049472504	ENSRNA049472504	mir-395	2:6277097-6277183	-N	NO3	NOTEST	0	0	0	0	1	1	no
ENSRNA049472513	ENSRNA049472513	MIR171_1	2:9079645-9079763	-N	NO3	NOTEST	0	0	0	0	1	1	no
ENSRNA049472522	ENSRNA049472522	mir-395	2:6275943-6276049	-N	NO3	NOTEST	0	3.78033	inf	0	1	1	no
ENSRNA049472528	ENSRNA049472528	Plant_U3	2:7838947-7839088	-N	NO3	NOTEST	0	0	0	0	1	1	no
ENSRNA049472536	ENSRNA049472536	U5	2:4662756-4662875	-N	NO3	OK	2.21036	15.6661	2.82529	7.75364	0.1711	0.45123	no
ENSRNA049472540	ENSRNA049472540	mir-395	2:6286400-6286506	-N	NO3	NOTEST	0	0	0	0	1	1	no
ENSRNA049472548	ENSRNA049472548	snoR12	2:1661084-1666620	-N	NO3	NOTEST	0	0	0	0	1	1	no
ENSRNA049472552	ENSRNA049472552	U5	2:2552662-2552779	-N	NO3	NOTEST	0	0	0	0	1	1	no
ENSRNA049472558	ENSRNA049472558	mir-395	2:6286578-6286668	-N	NO3	NOTEST	0	0	0	0	1	1	no
ENSRNA049472564	ENSRNA049472564	snoR60	2:2215925-2218102	-N	NO3	NOTEST	0	0	0	0	1	1	no
ENSRNA049472568	ENSRNA049472568	mir-395	2:6287387-6287501	-N	NO3	NOTEST	0	0	0	0	1	1	no
ENSRNA049472574	ENSRNA049472574	mir-395	2:6288042-6288191	-N	NO3	NOTEST	0	0	0	0	1	1	no
ENSRNA049472580	ENSRNA049472580	mir-393	2:738723-738849	-N	NO3	OK	0	10.4676	inf	#NAME?	0.1991	0.492207	no
ENSRNA049472588	ENSRNA049472588	mir-395	2:6276761-6276865	-N	NO3	NOTEST	0	0	0	0	1	1	no
ENSRNA049472591	ENSRNA049472591	mir-395	2:6287219-6287324	-N	NO3	NOTEST	0	0	0	0	1	1	no
ENSRNA049472598	ENSRNA049472598	snoR1	2:4161279-4161370	-N	NO3	NOTEST	0	0	0	0	1	1	no
ENSRNA049472604	ENSRNA049472604	Plant_U3	2:8301624-8301857	-N	NO3	NOTEST	0.342985	0	#NAME?	0	1	1	no
ENSRNA049472608	ENSRNA049472608	snoR60	2:1050489-1050564	-N	NO3	NOTEST	0	0	0	0	1	1	no
ENSRNA049472612	ENSRNA049472612	Plant_U3	2:4306887-4307012	-N	NO3	NOTEST	0	0	0	0	1	1	no
ENSRNA049472620	ENSRNA049472620	Plant_U3	2:8397915-8398148	-N	NO3	NOTEST	0	0	0	0	1	1	no
ENSRNA049472623	ENSRNA049472623	Plant_U3	2:8247793-8248026	-N	NO3	NOTEST	0	0	0	0	1	1	no
ENSRNA049472626	ENSRNA049472626	Plant_U3	2:8366280-8366513	-N	NO3	NOTEST	0	1.30385	inf	0	1	1	no
ENSRNA049472630	ENSRNA049472630	Plant_U3	2:7838654-7838923	-N	NO3	NOTEST	0.192182	0.181179	-0.0850571	0	1	1	no
ENSRNA049472638	ENSRNA049472638	Plant_U3	2:9272654-9272875	-N	NO3	OK	36.2884	62.1078	0.775267	1.19796	0.0433	0.195004	no
ENSRNA049472641	ENSRNA049472641	Plant_U3	2:8132090-8132309	-N	NO3	NOTEST	0	1.06438	inf	0	1	1	no
ENSRNA049472661	ENSRNA049472661	mir-166	3:91435334-91435471	-N	NO3	NOTEST	0	0	0	0	1	1	no
ENSRNA049472781	ENSRNA049472781	U2	8:105473464-105473661	-N	NO3	NOTEST	0	0	0	0	1	1	no
ENSRNA049472786	ENSRNA049472786	snoZ188	1:143229411-143229511	-N	NO3	NOTEST	0	0	0	0	1	1	no
ENSRNA049472795	ENSRNA049472795	snoF1_F2	1:142158657-142158797	-N	NO3	NOTEST	0	0	0	0	1	1	no
ENSRNA049472860	ENSRNA049472860	snoR35	3:166290734-166380382	-N	NO3	NOTEST	0	0	0	0	1	1	no
ENSRNA049473008	ENSRNA049473008	snoR99	10:2237429-2246156	-N	NO3	NOTEST	0	0	0	0	1	1	no
ENSRNA049473059	ENSRNA049473059	U2	10:451732-451923	-N	NO3	NOTEST	0	0	0	0	1	1	no
ENSRNA049473070	ENSRNA049473070	snoZ112	10:4121018-4123387	-N	NO3	NOTEST	0	0	0	0	1	1	no
ENSRNA049473076	ENSRNA049473076	SNORD14	10:4121018-4123387	-N	NO3	NOTEST	0	0	0	0	1	1	no
ENSRNA049473080	ENSRNA049473080	Plant_SRP	10:3795363-3795665	-N	NO3	NOTEST	0	0	0	0	1	1	no
ENSRNA049473089	ENSRNA049473089	Plant_SRP	10:3741194-3741498	-N	NO3	NOTEST	0	0	0	0	1	1	no
ENSRNA049473105	ENSRNA049473105	Plant_SRP	10:3776615-3790819	-N	NO3	NOTEST	0	0	0	0	1	1	no
ENSRNA049473114	ENSRNA049473114	Plant_SRP	10:3675250-3675554	-N	NO3	NOTEST	0	0	0	0	1	1	no
ENSRNA049473122	ENSRNA049473122	Plant_SRP	10:3772987-3773290	-N	NO3	NOTEST	0	0	0	0	1	1	no
ENSRNA049473127	ENSRNA049473127	Plant_SRP	10:3743096-3743400	-N	NO3	NOTEST	0	0	0	0	1	1	no
ENSRNA049473133	ENSRNA049473133	Plant_SRP	10:3796440-3796744	-N	NO3	NOTEST	0	0	0	0	1	1	no
ENSRNA049473142	ENSRNA049473142	Plant_SRP	10:3774855-3775158	-N	NO3	NOTEST	0	0	0	0	1	1	no
ENSRNA049473148	ENSRNA049473148	Plant_SRP	10:3744968-3745272	-N	NO3	NOTEST	0	0	0	0	1	1	no
ENSRNA049473154	ENSRNA049473154	Plant_SRP	10:3748705-3749009	-N	NO3	NOTEST	0	0	0	0	1	1	no
ENSRNA049473160	ENSRNA049473160	Plant_SRP	10:3759907-3760211	-N	NO3	NOTEST	0	0	0	0	1	1	no
ENSRNA049473166	ENSRNA049473166	Plant_SRP	10:3792381-3792685	-N	NO3	NOTEST	0	0	0	0	1	1	no
ENSRNA049473170	ENSRNA049473170	Plant_SRP	10:3756176-3756480	-N	NO3	NOTEST	0	0	0	0	1	1	no
ENSRNA049473178	ENSRNA049473178	Plant_SRP	10:3746837-3747141	-N	NO3	NOTEST	0	0	0	0	1	1	no
ENSRNA049473182	ENSRNA049473182	Plant_SRP	10:3769249-3769553	-N	NO3	NOTEST	0	0	0	0	1	1	no
ENSRNA049473188	ENSRNA049473188	Plant_SRP	10:3771117-3771421	-N	NO3	NOTEST	0	0	0	0	1	1	no
ENSRNA049473192	ENSRNA049473192	Plant_SRP	10:3752440-3752744	-N	NO3	NOTEST	0	0	0	0	1	1	no
ENSRNA049473198	ENSRNA049473198	Plant_SRP	10:3754307-3754611	-N	NO3	NOTEST	0	0	0	0	1	1	no
ENSRNA049473204	ENSRNA049473204	Plant_SRP	10:3750573-3750877	-N	NO3	NOTEST	0	0	0	0	1	1	no
ENSRNA049473210	ENSRNA049473210	Plant_SRP	10:3793492-3793796	-N	NO3	NOTEST	0	0	0	0	1	1	no
ENSRNA049473220	ENSRNA049473220	Plant_SRP	10:3776615-3790819	-N	NO3	NOTEST	0	0	0	0	1	1	no
ENSRNA049473225	ENSRNA049473225	Plant_SRP	10:3758045-3758349	-N	NO3	NOTEST	0	0	0	0	1	1	no
ENSRNA049473228	ENSRNA049473228	Plant_SRP	10:3763647-3763951	-N	NO3	NOTEST	0	0	0	0	1	1	no
ENSRNA049473236	ENSRNA049473236	Plant_SRP	10:3765510-3765814	-N	NO3	NOTEST	0	0	0	0	1	1	no
ENSRNA049473241	ENSRNA049473241	Plant_SRP	10:3776615-3790819	-N	NO3	NOTEST	0	0	0	0	1	1	no
ENSRNA049473246	ENSRNA049473246	Plant_SRP	10:3767380-3767684	-N	NO3	NOTEST	0	0	0	0	1	1	no
ENSRNA049473251	ENSRNA049473251	Plant_SRP	10:3761779-3762083	-N	NO3	NOTEST	0	0	0	0	1	1	no
ENSRNA049473254	ENSRNA049473254	Plant_SRP	10:3776615-3790819	-N	NO3	NOTEST	0	0	0	0	1	1	no
ENSRNA049473271	ENSRNA049473271	Plant_SRP	10:107323082-107323358	-N	NO3	NOTEST	0.144904	0.135666	-0.0950379	0	1	1	no
ENSRNA049473286	ENSRNA049473286	snoZ103	10:105049610-105049704	-N	NO3	NOTEST	0	0	0	0	1	1	no
ENSRNA049473290	ENSRNA049473290	snoZ103	10:105050527-105050622	-N	NO3	NOTEST	0	0	0	0	1	1	no
ENSRNA049473297	ENSRNA049473297	snoZ103	10:105050718-105054454	-N	NO3	NOTEST	0	0	0	0	1	1	no
ENSRNA049473303	ENSRNA049473303	snoZ103	10:105049799-105049895	-N	NO3	NOTEST	0	0	0	0	1	1	no
ENSRNA049473307	ENSRNA049473307	Plant_SRP	10:107315734-107316038	-N	NO3	NOTEST	0	0	0	0	1	1	no
ENSRNA049473315	ENSRNA049473315	Plant_SRP	10:107431784-107432088	-N	NO3	NOTEST	0	0	0	0	1	1	no
ENSRNA049473322	ENSRNA049473322	Plant_SRP	10:107414503-107414807	-N	NO3	NOTEST	0	0	0	0	1	1	no
ENSRNA049473328	ENSRNA049473328	Plant_SRP	10:107433638-107433942	-N	NO3	NOTEST	0	0	0	0	1	1	no
ENSRNA049473334	ENSRNA049473334	Plant_SRP	10:107416358-107416662	-N	NO3	NOTEST	0	0	0	0	1	1	no
ENSRNA049473338	ENSRNA049473338	Plant_SRP	10:107307365-107307668	-N	NO3	NOTEST	0	0	0	0	1	1	no
ENSRNA049473346	ENSRNA049473346	Plant_SRP	10:107400299-107400602	-N	NO3	NOTEST	0	0	0	0	1	1	no
ENSRNA049473351	ENSRNA049473351	Plant_SRP	10:107391524-107391828	-N	NO3	NOTEST	0	0	0	0	1	1	no
ENSRNA049473354	ENSRNA049473354	Plant_SRP	10:107429920-107430224	-N	NO3	NOTEST	0	0	0	0	1	1	no
ENSRNA049473363	ENSRNA049473363	Plant_SRP	10:107412639-107412943	-N	NO3	NOTEST	0	0	0	0	1	1	no
ENSRNA049473372	ENSRNA049473372	Plant_SRP	10:107308882-107309185	-N	NO3	NOTEST	0	0	0	0	1	1	no
ENSRNA049473380	ENSRNA049473380	Plant_SRP	10:107402166-107402470	-N	NO3	NOTEST	0	0	0	0	1	1	no
ENSRNA049473385	ENSRNA049473385	Plant_SRP	10:107428178-107428482	-N	NO3	NOTEST	0	0	0	0	1	1	no
ENSRNA049473389	ENSRNA049473389	Plant_SRP	10:107410898-107411202	-N	NO3	NOTEST	0	0	0	0	1	1	no
ENSRNA049473440	ENSRNA049473440	snoR60	3:133710123-133753311	-N	NO3	NOTEST	0	0	0	0	1	1	no
ENSRNA049473449	ENSRNA049473449	snoZ266	3:136100399-136100482	-N	NO3	NOTEST	0	0	0	0	1	1	no
ENSRNA049473467	ENSRNA049473467	snoZ159	3:130513662-130513746	-N	NO3	NOTEST	0	10.6617	inf	0	1	1	no
ENSRNA049473524	ENSRNA049473524	snoZ112	3:55277733-55283618	-N	NO3	NOTEST	0	0	0	0	1	1	no
ENSRNA049473557	ENSRNA049473557	U5	1:65544651-65544770	-N	NO3	NOTEST	0	0	0	0	1	1	no
ENSRNA049473576	ENSRNA049473576	U2	1:67351837-67352015	-N	NO3	NOTEST	0	0	0	0	1	1	no
ENSRNA049473589	ENSRNA049473589	snoZ199	1:69732292-69734824	-N	NO3	NOTEST	0	0	0	0	1	1	no
ENSRNA049473603	ENSRNA049473603	snoR64	1:69732292-69734824	-N	NO3	NOTEST	0	0	0	0	1	1	no
ENSRNA049473609	ENSRNA049473609	U5	1:65317413-65317534	-N	NO3	OK	9.32619	10.8637	0.220156	0.148146	0.85	0.948938	no
ENSRNA049473622	ENSRNA049473622	snoZ161_228	1:66592541-66594846	-N	NO3	NOTEST	0	0	0	0	1	1	no
ENSRNA049473638	ENSRNA049473638	snoZ162	1:66592541-66594846	-N	NO3	NOTEST	0	0	0	0	1	1	no
ENSRNA049473644	ENSRNA049473644	SSU_rRNA_eukarya	1:62026472-62031559	-N	NO3	OK	2.70078	2.60669	-0.0511543	-0.0534781	0.9283	0.975929	no
ENSRNA049473651	ENSRNA049473651	U2	1:66512569-66512766	-N	NO3	NOTEST	0.808926	0.534545	-0.597695	0	1	1	no
ENSRNA049473656	ENSRNA049473656	U2	1:66394098-66394295	-N	NO3	OK	2.88106	5.52111	0.938359	1.51759	0.32275	0.629252	no
ENSRNA049473738	ENSRNA049473738	snoR103	1:21556054-21556161	-N	NO3	NOTEST	0	0	0	0	1	1	no
ENSRNA049473748	ENSRNA049473748	U2	1:29233309-29233506	-N	NO3	NOTEST	0	0	0	0	1	1	no
ENSRNA049473755	ENSRNA049473755	U6	1:29755730-29755833	-N	NO3	NOTEST	0	0	0	0	1	1	no
ENSRNA049473875	ENSRNA049473875	MIR164	1:47137786-47137918	-N	NO3	NOTEST	0	0	0	0	1	1	no
ENSRNA049473886	ENSRNA049473886	5S_rRNA	1:46327872-46334046	-N	NO3	NOTEST	0	1.28154	inf	0	1	1	no
ENSRNA049473920	ENSRNA049473920	snoR64	8:111049551-111049647	-N	NO3	NOTEST	0	0	0	0	1	1	no
ENSRNA049473923	ENSRNA049473923	snoR64	8:111048783-111048879	-N	NO3	NOTEST	0	0	0	0	1	1	no
ENSRNA049473965	ENSRNA049473965	snoZ119	3:220124429-220124531	-N	NO3	NOTEST	0	0	0	0	1	1	no
ENSRNA049473978	ENSRNA049473978	snoZ119	3:220124705-220124801	-N	NO3	NOTEST	0	0	0	0	1	1	no
ENSRNA049474065	ENSRNA049474065	snoZ43	10:111555993-111556091	-N	NO3	NOTEST	0	0	0	0	1	1	no
ENSRNA049474083	ENSRNA049474083	U2	10:114216701-114216923	-N	NO3	OK	1.47101	0.985926	-0.577252	-0.538539	0.67555	0.875159	no
ENSRNA049474089	ENSRNA049474089	U1	10:116909695-116909856	-N	NO3	OK	19.0765	44.6976	1.2284	1.31923	0.0302	0.154669	no
ENSRNA049474094	ENSRNA049474094	U1	10:116717794-116717956	-N	NO3	OK	10.6469	20.9541	0.976802	0.820562	0.14975	0.418989	no
ENSRNA049474133	ENSRNA049474133	U1	8:75145374-75145530	-N	NO3	NOTEST	0	0	0	0	1	1	no
ENSRNA049474167	ENSRNA049474167	snoZ199	10:19056768-19063074	-N	NO3	NOTEST	0	0	0	0	1	1	no
ENSRNA049474187	ENSRNA049474187	snoR60	10:18417388-18419565	-N	NO3	NOTEST	0	0	0	0	1	1	no
ENSRNA049474237	ENSRNA049474237	snoZ221_snoR21b	3:29163754-29173445	-N	NO3	NOTEST	0	0	0	0	1	1	no
ENSRNA049474255	ENSRNA049474255	U4	3:20136384-20136533	-N	NO3	NOTEST	0	0	0	0	1	1	no
ENSRNA049474264	ENSRNA049474264	MIR159	3:25007822-25008059	-N	NO3	OK	7.08403	2.71856	-1.38173	-0.631027	0.29775	0.604422	no
ENSRNA049474320	ENSRNA049474320	mir-399	3:192096064-192096189	-N	NO3	NOTEST	0	0	0	0	1	1	no
ENSRNA049474334	ENSRNA049474334	MIR167_1	3:195044718-195044837	-N	NO3	NOTEST	0	0	0	0	1	1	no
ENSRNA049474364	ENSRNA049474364	snoJ33	3:199525341-199532354	-N	NO3	OK	11.3594	0	#NAME?	#NAME?	0.2269	0.529309	no
ENSRNA049474375	ENSRNA049474375	snoR145	8:180682058-180684162	-N	NO3	OK	2.75562	4.77729	0.793819	0.0776149	0.70015	0.887721	no
ENSRNA049474421	ENSRNA049474421	snoZ278	3:208960223-208960337	-N	NO3	NOTEST	0	0	0	0	1	1	no
ENSRNA049474454	ENSRNA049474454	U54	3:204429096-204429176	-N	NO3	NOTEST	0	0	0	0	1	1	no
ENSRNA049474463	ENSRNA049474463	U54	3:204429262-204429341	-N	NO3	NOTEST	0	0	0	0	1	1	no
ENSRNA049474470	ENSRNA049474470	snoR101	3:208947200-208952491	-N	NO3	NOTEST	0	0	0	0	1	1	no
ENSRNA049474479	ENSRNA049474479	U2	3:145863342-145863515	-N	NO3	NOTEST	0	0	0	0	1	1	no
ENSRNA049474486	ENSRNA049474486	mir-172	3:145801591-145801765	-N	NO3	NOTEST	0	0	0	0	1	1	no
ENSRNA049474492	ENSRNA049474492	RNase_MRP	3:146709464-146709712	-N	NO3	OK	4.02568	5.33084	0.405129	0.369549	0.4989	0.772438	no
ENSRNA049474524	ENSRNA049474524	snoZ199	10:137273008-137273081	-N	NO3	NOTEST	0	0	0	0	1	1	no
ENSRNA049474541	ENSRNA049474541	U2	10:134813487-134813598	-N	NO3	NOTEST	0	0	0	0	1	1	no
ENSRNA049474580	ENSRNA049474580	snoR64	10:137272680-137272776	-N	NO3	NOTEST	0	0	0	0	1	1	no
ENSRNA049474585	ENSRNA049474585	SNORD25	10:130718241-130719958	-N	NO3	NOTEST	0	6.66816	inf	0	1	1	no
ENSRNA049474589	ENSRNA049474589	MIR171_2	10:138536837-138536941	-N	NO3	NOTEST	0	0	0	0	1	1	no
ENSRNA049474593	ENSRNA049474593	Plant_U3	10:137264228-137264332	-N	NO3	NOTEST	0	0	0	0	1	1	no
ENSRNA049474599	ENSRNA049474599	U1	10:134962588-134962749	-N	NO3	NOTEST	0	0	0	0	1	1	no
ENSRNA049474645	ENSRNA049474645	snoZ278	10:144991864-144994560	-N	NO3	OK	0.648549	0	#NAME?	#NAME?	0.20945	0.507622	no
ENSRNA049474652	ENSRNA049474652	mir-395	10:145465752-145465840	-N	NO3	NOTEST	0	0	0	0	1	1	no
ENSRNA049474661	ENSRNA049474661	Intron_gpII	10:141537869-141537946	-N	NO3	NOTEST	0	0	0	0	1	1	no
ENSRNA049474668	ENSRNA049474668	U1	10:140830118-140830238	-N	NO3	NOTEST	0	0	0	0	1	1	no
ENSRNA049474675	ENSRNA049474675	Intron_gpII	10:141537097-141537171	-N	NO3	NOTEST	0	0	0	0	1	1	no
ENSRNA049474679	ENSRNA049474679	U1	10:140818783-140818952	-N	NO3	NOTEST	0	0	0	0	1	1	no
ENSRNA049474685	ENSRNA049474685	U1	10:140865563-140865717	-N	NO3	NOTEST	0	0	0	0	1	1	no
ENSRNA049474713	ENSRNA049474713	MIR396	10:148727702-148727947	-N	NO3	OK	13.7059	16.7964	0.293356	0.356887	0.53685	0.797914	no
ENSRNA049474736	ENSRNA049474736	mir-395	10:145466072-145466318	-N	NO3	NOTEST	0	0	0	0	1	1	no
ENSRNA049474750	ENSRNA049474750	MIR171_1	10:143745127-143745228	-N	NO3	NOTEST	0	0	0	0	1	1	no
ENSRNA049474758	ENSRNA049474758	mir-393	10:149451803-149451915	-N	NO3	NOTEST	0	0	0	0	1	1	no
ENSRNA049474764	ENSRNA049474764	U5	10:146711992-146712108	-N	NO3	NOTEST	0	2.25434	inf	0	1	1	no
ENSRNA049474767	ENSRNA049474767	mir-395	10:145465899-145465985	-N	NO3	NOTEST	0	0	0	0	1	1	no
ENSRNA049474772	ENSRNA049474772	U5	10:143213840-143213958	-N	NO3	NOTEST	0	0	0	0	1	1	no
ENSRNA049474778	ENSRNA049474778	snoR1	10:143189247-143189338	-N	NO3	NOTEST	0	0	0	0	1	1	no
ENSRNA049474787	ENSRNA049474787	mir-395	10:145466072-145466318	-N	NO3	NOTEST	0	0	0	0	1	1	no
ENSRNA049474794	ENSRNA049474794	mir-395	10:145466390-145466499	-N	NO3	NOTEST	0	0	0	0	1	1	no
ENSRNA049474799	ENSRNA049474799	U1	10:140792687-140792840	-N	NO3	NOTEST	0	0	0	0	1	1	no
ENSRNA049474807	ENSRNA049474807	U1	10:140816374-140816527	-N	NO3	NOTEST	0	0	0	0	1	1	no
ENSRNA049474812	ENSRNA049474812	U1	10:140820757-140820917	-N	NO3	NOTEST	0.960458	0	#NAME?	0	1	1	no
ENSRNA049474818	ENSRNA049474818	U1	10:140991967-140992128	-N	NO3	NOTEST	0	0	0	0	1	1	no
ENSRNA049474823	ENSRNA049474823	U1	10:140763174-140763335	-N	NO3	NOTEST	0	0	0	0	1	1	no
ENSRNA049474832	ENSRNA049474832	U1	10:140953526-140953685	-N	NO3	NOTEST	0	0	0	0	1	1	no
ENSRNA049474838	ENSRNA049474838	U1	10:140791460-140791621	-N	NO3	NOTEST	0	0	0	0	1	1	no
ENSRNA049474843	ENSRNA049474843	U1	10:140994457-140994618	-N	NO3	NOTEST	0	0	0	0	1	1	no
ENSRNA049474847	ENSRNA049474847	U1	10:140822410-140822571	-N	NO3	NOTEST	0	0	0	0	1	1	no
ENSRNA049474852	ENSRNA049474852	U1	10:140955514-140955673	-N	NO3	NOTEST	0	0	0	0	1	1	no
ENSRNA049474860	ENSRNA049474860	U1	10:140836697-140836859	-N	NO3	OK	3.49943	2.26763	-0.625936	-0.408506	0.51285	0.781621	no
ENSRNA049474866	ENSRNA049474866	U1	10:140957503-140957662	-N	NO3	NOTEST	0	0	0	0	1	1	no
ENSRNA049474872	ENSRNA049474872	U1	10:140951544-140951703	-N	NO3	NOTEST	0	0	0	0	1	1	no
ENSRNA049474877	ENSRNA049474877	U1	10:140976635-140976797	-N	NO3	NOTEST	0	0	0	0	1	1	no
ENSRNA049474882	ENSRNA049474882	U1	10:140959500-140959659	-N	NO3	NOTEST	0	0	0	0	1	1	no
ENSRNA049474888	ENSRNA049474888	Plant_U3	10:144720111-144720358	-N	NO3	OK	11.479	19.038	0.72988	0.924304	0.1099	0.347778	no
ENSRNA049474894	ENSRNA049474894	U1	10:140824050-140824211	-N	NO3	NOTEST	0	0	0	0	1	1	no
ENSRNA049474898	ENSRNA049474898	Plant_U3	10:143630391-143630528	-N	NO3	NOTEST	0	0	0	0	1	1	no
ENSRNA049474903	ENSRNA049474903	SSU_rRNA_eukarya	10:142262615-142262877	-N	NO3	NOTEST	0	0	0	0	1	1	no
ENSRNA049474907	ENSRNA049474907	Plant_U3	10:144728317-144728543	-N	NO3	OK	6.29884	14.7449	1.22705	1.22692	0.0445	0.198331	no
ENSRNA049474911	ENSRNA049474911	Plant_U3	10:144721353-144721573	-N	NO3	OK	6.27758	14.8721	1.24433	1.21909	0.0416	0.18992	no
ENSRNA049474917	ENSRNA049474917	Plant_U3	10:143162796-143163018	-N	NO3	OK	33.6295	75.3338	1.16357	1.76813	0.0036	0.0346277	yes
ENSRNA049474924	ENSRNA049474924	Plant_U3	10:143628763-143628985	-N	NO3	OK	10.8751	16.61	0.611033	0.683811	0.2386	0.541933	no
ENSRNA049474946	ENSRNA049474946	snoZ152	3:108510229-108519488	-N	NO3	NOTEST	0	0	0	0	1	1	no
ENSRNA049474953	ENSRNA049474953	snoR11	3:108510229-108519488	-N	NO3	NOTEST	0	0	0	0	1	1	no
ENSRNA049474986	ENSRNA049474986	snoZ119	8:22520708-22520810	-N	NO3	NOTEST	0	0	0	0	1	1	no
ENSRNA049474992	ENSRNA049474992	snoR83	8:21224945-21225072	-N	NO3	NOTEST	0	0	0	0	1	1	no
ENSRNA049475000	ENSRNA049475000	snoR60	8:21743899-21743970	-N	NO3	NOTEST	0	0	0	0	1	1	no
ENSRNA049475040	ENSRNA049475040	MIR159	8:27607464-27608458	-N	NO3	OK	1.80283	2.80815	0.639355	0.19287	0.6929	0.884213	no
ENSRNA049475047	ENSRNA049475047	MIR159	8:27675685-27675902	-N	NO3	NOTEST	0	0	0	0	1	1	no
ENSRNA049475115	ENSRNA049475115	snoZ103	8:2490495-2493628	-N	NO3	NOTEST	0	0	0	0	1	1	no
ENSRNA049475121	ENSRNA049475121	MIR169_2	8:5012330-5012486	-N	NO3	NOTEST	0	0	0	0	1	1	no
ENSRNA049475128	ENSRNA049475128	snoZ101	8:2554809-2554908	-N	NO3	OK	20.3627	12.8986	-0.658707	-2.80893	0.4986	0.772305	no
ENSRNA049475135	ENSRNA049475135	snoZ102_R77	8:2555037-2555123	-N	NO3	NOTEST	0	12.0044	inf	0	1	1	no
ENSRNA049475138	ENSRNA049475138	snoZ103	8:2490495-2493628	-N	NO3	OK	26.2143	15.0517	-0.800423	-0.421113	0.7282	0.90063	no
ENSRNA049475171	ENSRNA049475171	snoZ155	8:124698630-124698704	-N	NO3	NOTEST	0	0	0	0	1	1	no
ENSRNA049475181	ENSRNA049475181	snoR99	8:121855839-121858325	-N	NO3	OK	13.288	22.5482	0.762882	0.0431875	0.74875	0.90925	no
ENSRNA049475200	ENSRNA049475200	snoR41	8:124698816-124698898	-N	NO3	NOTEST	0	0	0	0	1	1	no
ENSRNA049475223	ENSRNA049475223	snosnR60_Z15	8:128420225-128420321	-N	NO3	OK	226.032	370.311	0.712206	0.842883	0.1447	0.41042	no
ENSRNA049475232	ENSRNA049475232	snoR99	8:121855839-121858325	-N	NO3	NOTEST	0	0	0	0	1	1	no
ENSRNA049475237	ENSRNA049475237	snoU83	8:128420398-128420484	-N	NO3	OK	348.399	375.861	0.109456	0.13039	0.8248	0.939462	no
ENSRNA049475307	ENSRNA049475307	snoZ43	8:128420694-128420793	-N	NO3	OK	248.256	319.862	0.365621	0.449985	0.4355	0.726743	no
ENSRNA049475322	ENSRNA049475322	SSU_rRNA_eukarya	10:48845210-48845522	-N	NO3	OK	0.26898	0.561953	1.06295	0.611115	0.428	0.720763	no
ENSRNA049475327	ENSRNA049475327	Intron_gpII	10:48834697-48834771	-N	NO3	NOTEST	0	0	0	0	1	1	no
ENSRNA049475331	ENSRNA049475331	SSU_rRNA_eukarya	10:48840159-48840256	-N	NO3	NOTEST	0	0	0	0	1	1	no
ENSRNA049475336	ENSRNA049475336	Intron_gpII	10:48842591-48842705	-N	NO3	NOTEST	0	0	0	0	1	1	no
ENSRNA049475340	ENSRNA049475340	SSU_rRNA_eukarya	10:48840319-48840453	-N	NO3	NOTEST	0	0	0	0	1	1	no
ENSRNA049475344	ENSRNA049475344	SSU_rRNA_eukarya	10:42443886-42444020	-N	NO3	NOTEST	0	1.74832	inf	0	1	1	no
ENSRNA049475348	ENSRNA049475348	SSU_rRNA_eukarya	10:48844910-48845007	-N	NO3	NOTEST	0	0	0	0	1	1	no
ENSRNA049475356	ENSRNA049475356	snoZ199	10:46407304-46410671	-N	NO3	NOTEST	0	0	0	0	1	1	no
ENSRNA049475359	ENSRNA049475359	SSU_rRNA_eukarya	10:48845020-48845140	-N	NO3	OK	4.36421	0	#NAME?	#NAME?	0.12545	0.377275	no
ENSRNA049475429	ENSRNA049475429	snoR101	8:157561938-157568005	-N	NO3	NOTEST	0	0	0	0	1	1	no
ENSRNA049475437	ENSRNA049475437	U4	8:153624474-153624624	-N	NO3	NOTEST	2.57551	1.11784	-1.20415	0	1	1	no
ENSRNA049475445	ENSRNA049475445	MIR159	8:152709449-152709665	-N	NO3	NOTEST	0	0	0	0	1	1	no
ENSRNA049475455	ENSRNA049475455	snoF1_F2	8:53026360-53026499	-N	NO3	NOTEST	0	0	0	0	1	1	no
ENSRNA049475459	ENSRNA049475459	snoR12	8:52399577-52399660	-N	NO3	NOTEST	0	0	0	0	1	1	no
ENSRNA049475486	ENSRNA049475486	snoR30	8:164834446-164834546	-N	NO3	NOTEST	0	0	0	0	1	1	no
ENSRNA049475492	ENSRNA049475492	U2	8:167534096-167534293	-N	NO3	NOTEST	0	0	0	0	1	1	no
ENSRNA049475506	ENSRNA049475506	snoZ152	8:166138938-166141336	-N	NO3	OK	11.9558	10.876	-0.136567	-0.456805	0.8239	0.939259	no
ENSRNA049475518	ENSRNA049475518	snoZ155	8:164529887-164529962	-N	NO3	NOTEST	0	0	0	0	1	1	no
ENSRNA049475525	ENSRNA049475525	snoR41	8:164529699-164529780	-N	NO3	OK	29.5307	12.328	-1.26028	-9.33233	0.34505	0.650228	no
ENSRNA049475532	ENSRNA049475532	snoR11	8:166138938-166141336	-N	NO3	NOTEST	5.38832	6.34652	0.23613	0	1	1	no
ENSRNA049475551	ENSRNA049475551	snoR77	8:164530275-164530415	-N	NO3	OK	10.7977	8.74768	-0.303746	-1.04192	0.7897	0.925421	no
ENSRNA049475560	ENSRNA049475560	snoR100	8:164530101-164530209	-N	NO3	OK	3.41743	20.4597	2.5818	2.03032	0.1893	0.477986	no
ENSRNA049475565	ENSRNA049475565	U6	8:164688386-164688487	-N	NO3	NOTEST	0	0	0	0	1	1	no
ENSRNA049475572	ENSRNA049475572	U2	8:167756873-167757017	-N	NO3	NOTEST	0.957863	2.81265	1.55404	0	1	1	no
ENSRNA049475579	ENSRNA049475579	U2	8:168380339-168380540	-N	NO3	OK	1.94976	1.04483	-0.900035	-0.614754	0.2723	0.577358	no
ENSRNA049475586	ENSRNA049475586	U2	8:166735155-166735352	-N	NO3	NOTEST	0.344598	0	#NAME?	0	1	1	no
ENSRNA049475591	ENSRNA049475591	U2	8:167716251-167716448	-N	NO3	NOTEST	0	0	0	0	1	1	no
ENSRNA049475596	ENSRNA049475596	U2	8:167726574-167726771	-N	NO3	NOTEST	0	0	0	0	1	1	no
ENSRNA049475603	ENSRNA049475603	U2	8:167453460-167453657	-N	NO3	NOTEST	0	0	0	0	1	1	no
ENSRNA049475606	ENSRNA049475606	U2	8:167427105-167427302	-N	NO3	NOTEST	0	0	0	0	1	1	no
ENSRNA049475610	ENSRNA049475610	U2	8:167421836-167422033	-N	NO3	NOTEST	0	0	0	0	1	1	no
ENSRNA049475617	ENSRNA049475617	U2	8:167342859-167343056	-N	NO3	NOTEST	0	0	0	0	1	1	no
ENSRNA049475622	ENSRNA049475622	Plant_U3	8:168620463-168620688	-N	NO3	OK	7.89871	21.9455	1.47423	1.61228	0.011	0.0767985	no
ENSRNA049475639	ENSRNA049475639	MIR171_1	10:59006551-59006680	-N	NO3	NOTEST	0	0	0	0	1	1	no
ENSRNA049475645	ENSRNA049475645	SSU_rRNA_eukarya	10:51055709-51056249	-N	NO3	OK	27.3461	40.6983	0.573632	1.42028	0.01745	0.106647	no
ENSRNA049475668	ENSRNA049475668	U5	8:66081632-66081752	-N	NO3	NOTEST	0	0	0	0	1	1	no
ENSRNA049475672	ENSRNA049475672	U5	8:65970188-65970308	-N	NO3	NOTEST	2.23809	0	#NAME?	0	1	1	no
ENSRNA049475683	ENSRNA049475683	snoR24	8:63479439-63482512	-N	NO3	NOTEST	0	0	0	0	1	1	no
ENSRNA049475693	ENSRNA049475693	snoR24	8:63479439-63482512	-N	NO3	OK	46.5035	34.4522	-0.432744	-0.0221567	0.84305	0.94609	no
ENSRNA049475702	ENSRNA049475702	snoR24	8:63479439-63482512	-N	NO3	NOTEST	0	0	0	0	1	1	no
ENSRNA049475707	ENSRNA049475707	snoR86	8:67649932-67652077	-N	NO3	OK	10.1133	1.78129	-2.50526	-0.247358	0.49745	0.771467	no
ENSRNA049475716	ENSRNA049475716	snoZ221_snoR21b	8:67649932-67652077	-N	NO3	OK	2.84811	12.1925	2.09791	2.94805	0.5048	0.776725	no
ENSRNA049475740	ENSRNA049475740	snoF1_F2	8:91144331-91144450	-N	NO3	NOTEST	0	0	0	0	1	1	no
ENSRNA049475761	ENSRNA049475761	snoR53Y	8:84947840-84951081	-N	NO3	OK	27.3433	0	#NAME?	#NAME?	0.14175	0.405388	no
ENSRNA049475771	ENSRNA049475771	5S_rRNA	8:80108616-80108733	-N	NO3	NOTEST	0	0	0	0	1	1	no
ENSRNA049475794	ENSRNA049475794	snoR53Y	6:131345163-131348227	-N	NO3	OK	20.7055	12.6218	-0.714104	-0.484719	0.6944	0.884956	no
ENSRNA049475800	ENSRNA049475800	U2	6:139315975-139316173	-N	NO3	NOTEST	0	0	0	0	1	1	no
ENSRNA049475878	ENSRNA049475878	U2	6:119563344-119563541	-N	NO3	OK	1.14204	2.77033	1.27844	0.960881	0.18085	0.46573	no
ENSRNA049475883	ENSRNA049475883	U5	6:113560896-113561015	-N	NO3	NOTEST	0	0	0	0	1	1	no
ENSRNA049475958	ENSRNA049475958	snoR99	9:143390803-143394015	-N	NO3	NOTEST	0	0	0	0	1	1	no
ENSRNA049475967	ENSRNA049475967	snoR60	9:147664109-147664180	-N	NO3	NOTEST	0	0	0	0	1	1	no
ENSRNA049475976	ENSRNA049475976	snoZ266	9:147202966-147203049	-N	NO3	NOTEST	0	0	0	0	1	1	no
ENSRNA049475996	ENSRNA049475996	snoZ266	2:169838653-169842673	-N	NO3	NOTEST	0	0	0	0	1	1	no
ENSRNA049476001	ENSRNA049476001	snoZ266	2:169838653-169842673	-N	NO3	NOTEST	0	0	0	0	1	1	no
ENSRNA049476004	ENSRNA049476004	snoZ266	2:169838653-169842673	-N	NO3	OK	9.20736	44.7934	2.28243	1.77134	0.4751	0.755243	no
ENSRNA049476008	ENSRNA049476008	snoZ266	2:169838653-169842673	-N	NO3	OK	19.2477	43.1629	1.1651	0.074824	0.566	0.814038	no
ENSRNA049476010	ENSRNA049476010	snoZ266	2:169838653-169842673	-N	NO3	OK	41.3735	62.7557	0.601042	0.0297597	0.709	0.891517	no
ENSRNA049476041	ENSRNA049476041	Plant_U3	5:167821301-167823310	-N	NO3	OK	30.688	38.6588	0.33312	0.46092	0.4311	0.723573	no
ENSRNA049476045	ENSRNA049476045	Plant_U3	5:167820307-167820523	-N	NO3	OK	24.7592	46.6569	0.914125	1.24169	0.0364	0.174686	no
ENSRNA049476054	ENSRNA049476054	MIR529	5:164370889-164371047	-N	NO3	NOTEST	0	0	0	0	1	1	no
ENSRNA049476060	ENSRNA049476060	MIR169_2	5:168617434-168617584	-N	NO3	NOTEST	0	0	0	0	1	1	no
ENSRNA049476075	ENSRNA049476075	U2	5:163559970-163560150	-N	NO3	NOTEST	0	0	0	0	1	1	no
ENSRNA049476092	ENSRNA049476092	U2	9:151684334-151684527	-N	NO3	OK	0.809846	2.01031	1.3117	0.900751	0.41165	0.706612	no
ENSRNA049476098	ENSRNA049476098	U2	9:151582677-151582870	-N	NO3	NOTEST	0.843768	0.271053	-1.63827	0	1	1	no
ENSRNA049476101	ENSRNA049476101	U2	9:151576097-151576290	-N	NO3	NOTEST	1.06058	0	#NAME?	0	1	1	no
ENSRNA049476107	ENSRNA049476107	U2	9:151585540-151585733	-N	NO3	NOTEST	0	0	0	0	1	1	no
ENSRNA049476110	ENSRNA049476110	U2	9:151674602-151674795	-N	NO3	NOTEST	0	0	0	0	1	1	no
ENSRNA049476112	ENSRNA049476112	SNORD14	9:158277566-158277684	-N	NO3	NOTEST	0	0	0	0	1	1	no
ENSRNA049476121	ENSRNA049476121	snoZ103	9:156595022-156602824	-N	NO3	OK	8.34598	37.7901	2.17886	1.91349	0.24495	0.549094	no
ENSRNA049476127	ENSRNA049476127	snoZ103	9:156595022-156602824	-N	NO3	OK	6.02612	6.22169	0.0460754	0.136727	0.74915	0.90944	no
ENSRNA049476131	ENSRNA049476131	snoZ112	9:158276984-158277166	-N	NO3	NOTEST	0	0	0	0	1	1	no
ENSRNA049476138	ENSRNA049476138	snoR1	9:156806342-156806433	-N	NO3	NOTEST	0	0	0	0	1	1	no
ENSRNA049476145	ENSRNA049476145	snoR2	9:158277222-158277363	-N	NO3	NOTEST	0	0	0	0	1	1	no
ENSRNA049476156	ENSRNA049476156	snoR16	9:151510935-151511022	-N	NO3	OK	32.768	27.6042	-0.247401	-1.87495	0.8516	0.949526	no
ENSRNA049476166	ENSRNA049476166	snoR16	9:151510760-151510851	-N	NO3	OK	11.7677	0	#NAME?	#NAME?	0.1261	0.378453	no
ENSRNA049476173	ENSRNA049476173	snoR74	9:156595022-156602824	-N	NO3	OK	3.47088	0.631976	-2.45736	-2.57419	0.47445	0.754799	no
ENSRNA049476180	ENSRNA049476180	snoZ199	9:153446170-153446251	-N	NO3	NOTEST	0	0	0	0	1	1	no
ENSRNA049476213	ENSRNA049476213	snoR64	9:158668190-158668286	-N	NO3	NOTEST	0	0	0	0	1	1	no
ENSRNA049476216	ENSRNA049476216	SNORD14	9:158277391-158277499	-N	NO3	NOTEST	0	0	0	0	1	1	no
ENSRNA049476247	ENSRNA049476247	SNOR75	7:4982918-4985314	-N	NO3	NOTEST	8.37488	7.45312	-0.168224	0	1	1	no
ENSRNA049476252	ENSRNA049476252	SNOR75	7:4982918-4985314	-N	NO3	OK	51.6564	0	#NAME?	#NAME?	0.16375	0.441279	no
ENSRNA049476258	ENSRNA049476258	snoR12	7:8517985-8518068	-N	NO3	OK	0	17.5909	inf	#NAME?	0.12365	0.373708	no
ENSRNA049476271	ENSRNA049476271	U54	7:7917157-7920964	-N	NO3	NOTEST	0	0	0	0	1	1	no
ENSRNA049476276	ENSRNA049476276	mir-160	7:5206370-5206455	-N	NO3	NOTEST	0	0	0	0	1	1	no
ENSRNA049476283	ENSRNA049476283	SNOR75	7:4982918-4985314	-N	NO3	OK	12.0306	37.6244	1.64496	0.222861	0.45605	0.741273	no
ENSRNA049476298	ENSRNA049476298	U54	7:7917157-7920964	-N	NO3	NOTEST	0	0	0	0	1	1	no
ENSRNA049476303	ENSRNA049476303	U54	7:7917157-7920964	-N	NO3	OK	0	32.7706	inf	#NAME?	0.20115	0.495342	no
ENSRNA049476306	ENSRNA049476306	snoR8a	7:3197779-3197865	-N	NO3	NOTEST	0	0	0	0	1	1	no
ENSRNA049476313	ENSRNA049476313	snoR8a	7:3204146-3205217	-N	NO3	NOTEST	0	0	0	0	1	1	no
ENSRNA049476322	ENSRNA049476322	SNORD24	7:8518186-8518274	-N	NO3	OK	177.508	540.329	1.60596	1.65972	0.0082	0.0630011	no
ENSRNA049476328	ENSRNA049476328	snoR103	7:9191861-9191968	-N	NO3	NOTEST	0	0	0	0	1	1	no
ENSRNA049476380	ENSRNA049476380	snoR2	2:192056730-192058276	-N	NO3	NOTEST	0	0	0	0	1	1	no
ENSRNA049476386	ENSRNA049476386	MIR169_5	2:198435907-198436061	-N	NO3	NOTEST	0.820784	2.5542	1.6378	0	1	1	no
ENSRNA049476402	ENSRNA049476402	MIR169_2	2:198435907-198436061	-N	NO3	OK	4.37099	4.44109	0.0229553	0.00685586	0.8452	0.947131	no
ENSRNA049476438	ENSRNA049476438	LSU_rRNA_eukarya	6:63516743-63517460	-N	NO3	OK	24.4543	30.9512	0.339904	0.83361	0.1464	0.41364	no
ENSRNA049476460	ENSRNA049476460	U2	9:44366480-44366671	-N	NO3	NOTEST	0	0	0	0	1	1	no
ENSRNA049476471	ENSRNA049476471	U2	6:127662055-127662251	-N	NO3	OK	3.12702	4.42554	0.501065	0.393728	0.56125	0.811114	no
ENSRNA049476473	ENSRNA049476473	snoZ112	6:120831765-120831948	-N	NO3	OK	2.7686	0.685423	-2.01409	-2.56751	0.2394	0.542856	no
ENSRNA049476480	ENSRNA049476480	snoR60	6:124189012-124195253	-N	NO3	NOTEST	0	0	0	0	1	1	no
ENSRNA049476520	ENSRNA049476520	snoR2	5:35489510-35493245	-N	NO3	OK	19.0437	28.5475	0.584049	0.103821	0.80475	0.931747	no
ENSRNA049476538	ENSRNA049476538	snoR1	2:45211578-45211669	-N	NO3	NOTEST	0	0	0	0	1	1	no
ENSRNA049476545	ENSRNA049476545	snoR60	2:40221836-40221910	-N	NO3	NOTEST	0	0	0	0	1	1	no
ENSRNA049476580	ENSRNA049476580	U2	5:184291310-184291507	-N	NO3	NOTEST	0	0	0	0	1	1	no
ENSRNA049476585	ENSRNA049476585	SNORD14	5:184456715-184459239	-N	NO3	OK	70.6025	51.0492	-0.467832	-0.269212	0.65355	0.863376	no
ENSRNA049476589	ENSRNA049476589	snoZ112	5:184456715-184459239	-N	NO3	OK	8.11799	9.02976	0.153564	0.0751251	0.92125	0.973428	no
ENSRNA049476598	ENSRNA049476598	MIR162_2	5:186614116-186614249	-N	NO3	NOTEST	0.0673878	0	#NAME?	0	1	1	no
ENSRNA049476604	ENSRNA049476604	mir-156	5:188595331-188595421	-N	NO3	NOTEST	0	0	0	0	1	1	no
ENSRNA049476610	ENSRNA049476610	U2	5:185084104-185089320	-N	NO3	OK	5.09299	6.06203	0.251289	0.0558626	0.8925	0.963817	no
ENSRNA049476616	ENSRNA049476616	snoZ102_R77	5:186165719-186165804	-N	NO3	NOTEST	0	0	0	0	1	1	no
ENSRNA049476666	ENSRNA049476666	snoZ103	6:108903770-108928534	-N	NO3	NOTEST	0	0	0	0	1	1	no
ENSRNA049476670	ENSRNA049476670	SNORD14	6:105371158-105371279	-N	NO3	NOTEST	0	0	0	0	1	1	no
ENSRNA049476674	ENSRNA049476674	snoZ103	6:108929357-108929453	-N	NO3	NOTEST	0	0	0	0	1	1	no
ENSRNA049476678	ENSRNA049476678	snoZ103	6:108928630-108928725	-N	NO3	NOTEST	0	0	0	0	1	1	no
ENSRNA049476681	ENSRNA049476681	snoZ103	6:108929548-108929642	-N	NO3	NOTEST	0	0	0	0	1	1	no
ENSRNA049476688	ENSRNA049476688	snoZ112	6:105370897-105371077	-N	NO3	NOTEST	0	0	0	0	1	1	no
ENSRNA049476704	ENSRNA049476704	snoZ199	6:107329571-107334526	-N	NO3	NOTEST	0	0	0	0	1	1	no
ENSRNA049476711	ENSRNA049476711	U2	6:105644992-105645189	-N	NO3	NOTEST	0	0	0	0	1	1	no
ENSRNA049476719	ENSRNA049476719	snoZ112	6:102916435-102916600	-N	NO3	OK	114.928	116.753	0.0227256	0.0389299	0.9482	0.981821	no
ENSRNA049476737	ENSRNA049476737	U2	7:170990322-170990519	-N	NO3	NOTEST	0	0	0	0	1	1	no
ENSRNA049476743	ENSRNA049476743	snoR135	7:170578901-170582501	-N	NO3	OK	4.87975	5.27064	0.111171	0.00692049	0.88735	0.961556	no
ENSRNA049476748	ENSRNA049476748	snoR135	7:170578901-170582501	-N	NO3	OK	4.53898	5.17645	0.189597	0.0139196	0.89015	0.962721	no
ENSRNA049476754	ENSRNA049476754	snoZ162	7:172980429-172982341	-N	NO3	NOTEST	0	0	0	0	1	1	no
ENSRNA049476758	ENSRNA049476758	snoZ162	7:173080092-173081794	-N	NO3	NOTEST	0	0	0	0	1	1	no
ENSRNA049476764	ENSRNA049476764	MIR164	7:178154785-178155001	-N	NO3	OK	1.36171	0.509133	-1.4193	-0.607355	0.3523	0.657348	no
ENSRNA049476774	ENSRNA049476774	U5	7:173543054-173543174	-N	NO3	OK	0	5.6664	inf	#NAME?	0.1292	0.38385	no
ENSRNA049476781	ENSRNA049476781	snoR77Y	7:174748975-174749058	-N	NO3	NOTEST	0	0	0	0	1	1	no
ENSRNA049476796	ENSRNA049476796	SNORD34	7:177640220-177644128	-N	NO3	OK	57.6982	121.406	1.07325	0.0909139	0.54995	0.804854	no
ENSRNA049476801	ENSRNA049476801	SNORD34	7:177640220-177644128	-N	NO3	OK	23.883	0	#NAME?	#NAME?	0.21915	0.519607	no
ENSRNA049476824	ENSRNA049476824	SNORD34	7:177640220-177644128	-N	NO3	OK	18.9534	0	#NAME?	#NAME?	0.2072	0.504411	no
ENSRNA049476832	ENSRNA049476832	snoR135	7:170578901-170582501	-N	NO3	OK	6.92416	13.5114	0.964469	0.1109	0.69385	0.88476	no
ENSRNA049476856	ENSRNA049476856	SNORD34	7:177640220-177644128	-N	NO3	NOTEST	0	0	0	0	1	1	no
ENSRNA049476863	ENSRNA049476863	U2	7:178839739-178839920	-N	NO3	NOTEST	0.898991	0.617993	-0.540716	0	1	1	no
ENSRNA049476878	ENSRNA049476878	U6	3:176206057-176206147	-N	NO3	OK	13.1893	42.9202	1.70229	10.1271	0.32	0.626608	no
ENSRNA049476890	ENSRNA049476890	snoZ266	3:179902052-179907809	-N	NO3	OK	9.94309	90.2143	3.18159	0.85966	0.25785	0.56176	no
ENSRNA049476908	ENSRNA049476908	snoR16	9:132913274-132913355	-N	NO3	NOTEST	0	9.28297	inf	0	1	1	no
ENSRNA049476916	ENSRNA049476916	LSU_rRNA_eukarya	9:132759379-132759620	-N	NO3	NOTEST	0	0	0	0	1	1	no
ENSRNA049476922	ENSRNA049476922	snoR103	9:132762685-132762792	-N	NO3	NOTEST	0	0	0	0	1	1	no
ENSRNA049476935	ENSRNA049476935	snoZ112	6:30346836-30347023	-N	NO3	NOTEST	0	0	0	0	1	1	no
ENSRNA049476941	ENSRNA049476941	snoZ119	6:35067488-35067585	-N	NO3	NOTEST	0	0	0	0	1	1	no
ENSRNA049476973	ENSRNA049476973	Plant_SRP	1:229766138-229766442	-N	NO3	OK	0.580103	0.655823	0.176997	0.110261	0.869	0.955539	no
ENSRNA049476978	ENSRNA049476978	Plant_SRP	1:229816855-229817035	-N	NO3	NOTEST	0	0	0	0	1	1	no
ENSRNA049476980	ENSRNA049476980	mir-166	1:226759250-226759376	-N	NO3	NOTEST	0	0	0	0	1	1	no
ENSRNA049476983	ENSRNA049476983	mir-166	1:226854056-226854180	-N	NO3	NOTEST	0	0	0	0	1	1	no
ENSRNA049476994	ENSRNA049476994	Intron_gpII	1:223352558-223353409	-N	NO3	NOTEST	0	0	0	0	1	1	no
ENSRNA049477002	ENSRNA049477002	U4	6:81821441-81821591	-N	NO3	OK	6.68358	9.0791	0.441927	0.397013	0.66105	0.867255	no
ENSRNA049477007	ENSRNA049477007	LSU_rRNA_eukarya	6:81288190-81288270	-N	NO3	NOTEST	0	0	0	0	1	1	no
ENSRNA049477011	ENSRNA049477011	LSU_rRNA_eukarya	6:81473521-81473601	-N	NO3	NOTEST	0	0	0	0	1	1	no
ENSRNA049477025	ENSRNA049477025	snoF1_F2	4:49030218-49030359	-N	NO3	NOTEST	0	0	0	0	1	1	no
ENSRNA049477031	ENSRNA049477031	MIR169_5	4:49625354-49625483	-N	NO3	NOTEST	0.00178931	0.000890012	-1.00751	0	1	1	no
ENSRNA049477034	ENSRNA049477034	MIR169_5	4:49565637-49565766	-N	NO3	NOTEST	0	0	0	0	1	1	no
ENSRNA049477036	ENSRNA049477036	snoR1	4:47128922-47129013	-N	NO3	NOTEST	0	0	0	0	1	1	no
ENSRNA049477038	ENSRNA049477038	snoZ102_R77	4:44057745-44057831	-N	NO3	NOTEST	0	0	0	0	1	1	no
ENSRNA049477042	ENSRNA049477042	MIR169_2	4:49625354-49625483	-N	NO3	NOTEST	5.44737	3.40147	-0.6794	0	1	1	no
ENSRNA049477046	ENSRNA049477046	MIR169_2	4:49565637-49565766	-N	NO3	NOTEST	0	0	0	0	1	1	no
ENSRNA049477052	ENSRNA049477052	MIR169_5	4:49299336-49299529	-N	NO3	NOTEST	0	0	0	0	1	1	no
ENSRNA049477060	ENSRNA049477060	snoZ103	4:44057990-44058076	-N	NO3	NOTEST	0	0	0	0	1	1	no
ENSRNA049477064	ENSRNA049477064	MIR169_2	4:49299336-49299529	-N	NO3	NOTEST	0	2.12051	inf	0	1	1	no
ENSRNA049477077	ENSRNA049477077	Plant_SRP	9:20383582-20383890	-N	NO3	OK	19.6818	26.7111	0.440578	0.597583	0.2556	0.559694	no
ENSRNA049477080	ENSRNA049477080	Plant_SRP	9:20238189-20238493	-N	NO3	OK	24.9365	42.2996	0.762383	1.11444	0.0372	0.177165	no
ENSRNA049477082	ENSRNA049477082	Plant_SRP	9:20239476-20239781	-N	NO3	OK	8.45081	10.2992	0.285374	0.310913	0.58725	0.826415	no
ENSRNA049477087	ENSRNA049477087	Plant_SRP	9:20240099-20240395	-N	NO3	OK	9.04648	13.5249	0.58019	0.687371	0.2258	0.528241	no
ENSRNA049477092	ENSRNA049477092	Plant_SRP	9:20386227-20386550	-N	NO3	OK	0.501004	1.51991	1.60109	1.41441	0.1188	0.364764	no
ENSRNA049477097	ENSRNA049477097	U54	9:22802458-22802537	-N	NO3	NOTEST	0	0	0	0	1	1	no
ENSRNA049477101	ENSRNA049477101	U54	9:22802623-22802703	-N	NO3	NOTEST	0	0	0	0	1	1	no
ENSRNA049477115	ENSRNA049477115	U6	7:88376205-88376307	-N	NO3	NOTEST	0	0	0	0	1	1	no
ENSRNA049477133	ENSRNA049477133	IsrR	5:215846478-215846663	-N	NO3	NOTEST	0	0	0	0	1	1	no
ENSRNA049477136	ENSRNA049477136	U1	5:213693606-213693767	-N	NO3	OK	32.712	48.3021	0.562268	0.632165	0.2574	0.561328	no
ENSRNA049477141	ENSRNA049477141	U1	5:219928080-219928241	-N	NO3	NOTEST	0	0	0	0	1	1	no
ENSRNA049477146	ENSRNA049477146	mir-166	5:216484036-216484192	-N	NO3	NOTEST	0	0	0	0	1	1	no
ENSRNA049477151	ENSRNA049477151	mir-166	5:216483765-216483933	-N	NO3	NOTEST	0	0	0	0	1	1	no
ENSRNA049477174	ENSRNA049477174	Intron_gpII	5:215780254-215780331	-N	NO3	NOTEST	0	0	0	0	1	1	no
ENSRNA049477188	ENSRNA049477188	snoR100	6:141379196-141379303	-N	NO3	OK	19.6805	6.72208	-1.54979	-1.33922	0.35015	0.65524	no
ENSRNA049477192	ENSRNA049477192	MIR164	6:142646347-142646534	-N	NO3	NOTEST	0	0	0	0	1	1	no
ENSRNA049477193	ENSRNA049477193	MIR164	6:145727414-145727542	-N	NO3	OK	0	8.00637	inf	#NAME?	0.1656	0.443848	no
ENSRNA049477203	ENSRNA049477203	snoR41	6:141379643-141379738	-N	NO3	NOTEST	0	0	0	0	1	1	no
ENSRNA049477263	ENSRNA049477263	MIR171_1	9:100082909-100083009	-N	NO3	NOTEST	0	0	0	0	1	1	no
ENSRNA049477299	ENSRNA049477299	snoZ279_R105_R108	2:131721286-131721395	-N	NO3	OK	16.1229	35.4431	1.1364	0.743316	0.20655	0.503509	no
ENSRNA049477302	ENSRNA049477302	snoZ279_R105_R108	2:131683426-131683534	-N	NO3	OK	9.05314	15.1701	0.744736	3.8929	0.56445	0.813081	no
ENSRNA049477344	ENSRNA049477344	U2	2:241692857-241693054	-N	NO3	OK	1.36781	1.49398	0.127292	0.0767832	0.85705	0.951067	no
ENSRNA049477351	ENSRNA049477351	snoR12	2:241906733-241906816	-N	NO3	NOTEST	0	0	0	0	1	1	no
ENSRNA049477360	ENSRNA049477360	U54	2:242047418-242052474	-N	NO3	NOTEST	0	0	0	0	1	1	no
ENSRNA049477366	ENSRNA049477366	U54	2:242047418-242052474	-N	NO3	NOTEST	0	0	0	0	1	1	no
ENSRNA049477371	ENSRNA049477371	mir-160	2:241093435-241093551	-N	NO3	NOTEST	0	0	0	0	1	1	no
ENSRNA049477376	ENSRNA049477376	SNORD24	2:241906893-241907520	-N	NO3	OK	15.6103	0	#NAME?	#NAME?	0.23175	0.534532	no
ENSRNA049477387	ENSRNA049477387	U54	2:242047418-242052474	-N	NO3	NOTEST	0	0	0	0	1	1	no
ENSRNA049477401	ENSRNA049477401	SSU_rRNA_eukarya	6:25428880-25430691	-N	NO3	NOTEST	0	0	0	0	1	1	no
ENSRNA049477405	ENSRNA049477405	SSU_rRNA_eukarya	6:25442310-25444120	-N	NO3	OK	1.90171	2.16598	0.187723	0.332977	0.57185	0.817487	no
ENSRNA049477408	ENSRNA049477408	SSU_rRNA_eukarya	6:25408607-25409716	-N	NO3	OK	0.540061	0.734796	0.444221	0.516002	0.3741	0.676511	no
ENSRNA049477412	ENSRNA049477412	5_8S_rRNA	6:25428507-25428663	-N	NO3	NOTEST	0	0	0	0	1	1	no
ENSRNA049477415	ENSRNA049477415	5_8S_rRNA	6:25441937-25442093	-N	NO3	NOTEST	0	0	0	0	1	1	no
ENSRNA049477418	ENSRNA049477418	5_8S_rRNA	6:25451358-25451514	-N	NO3	NOTEST	1.08837	0	#NAME?	0	1	1	no
ENSRNA049477424	ENSRNA049477424	snoZ279_R105_R108	6:21731007-21731114	-N	NO3	OK	66.3092	61.3154	-0.112959	-0.0913143	0.8672	0.954794	no
ENSRNA049477429	ENSRNA049477429	SSU_rRNA_eukarya	6:25466382-25466485	-N	NO3	NOTEST	0	0	0	0	1	1	no
ENSRNA049477435	ENSRNA049477435	snoR99	6:20205217-20205317	-N	NO3	NOTEST	0	0	0	0	1	1	no
ENSRNA049477439	ENSRNA049477439	SSU_rRNA_eukarya	6:25408418-25408495	-N	NO3	NOTEST	0	0	0	0	1	1	no
ENSRNA049477447	ENSRNA049477447	snoR99	6:20205698-20205796	-N	NO3	NOTEST	0	0	0	0	1	1	no
ENSRNA049477471	ENSRNA049477471	snoZ155	7:98191048-98191122	-N	NO3	NOTEST	0	0	0	0	1	1	no
ENSRNA049477485	ENSRNA049477485	snoZ43	6:163943779-163943882	-N	NO3	OK	83.282	168.223	1.0143	0.949896	0.0955	0.31905	no
ENSRNA049477491	ENSRNA049477491	snoR86	6:167607942-167608064	-N	NO3	OK	12.5872	16.7399	0.41133	0.36505	0.6908	0.883297	no
ENSRNA049477494	ENSRNA049477494	snoZ221_snoR21b	6:167607570-167607668	-N	NO3	OK	33.1357	46.4936	0.488645	0.303926	0.5772	0.820755	no
ENSRNA049477498	ENSRNA049477498	mir-399	6:163860156-163860261	-N	NO3	NOTEST	0	0	0	0	1	1	no
ENSRNA049477503	ENSRNA049477503	U5	6:166841051-166841166	-N	NO3	NOTEST	0	0	0	0	1	1	no
ENSRNA049477506	ENSRNA049477506	mir-399	6:163865483-163865596	-N	NO3	NOTEST	0	0	0	0	1	1	no
ENSRNA049477509	ENSRNA049477509	U5	6:166813794-166813915	-N	NO3	OK	4.91337	4.44471	-0.144623	-0.455171	0.6782	0.876671	no
ENSRNA049477514	ENSRNA049477514	snosnR60_Z15	6:163944103-163945486	-N	NO3	OK	5.54254	0	#NAME?	#NAME?	0.1996	0.492767	no
ENSRNA049477519	ENSRNA049477519	U5	6:166840008-166840130	-N	NO3	NOTEST	0	2.54763	inf	0	1	1	no
ENSRNA049477528	ENSRNA049477528	mir-399	6:163867931-163868138	-N	NO3	NOTEST	0	0	0	0	1	1	no
ENSRNA049477554	ENSRNA049477554	Plant_U3	6:162454310-162454403	-N	NO3	NOTEST	0	0	0	0	1	1	no
ENSRNA049477560	ENSRNA049477560	snoU83	6:163944103-163945486	-N	NO3	OK	0	25.0624	inf	#NAME?	0.2065	0.503491	no
ENSRNA049477611	ENSRNA049477611	SSU_rRNA_eukarya	7:107935716-107936211	-N	NO3	NOTEST	0	0	0	0	1	1	no
ENSRNA049477619	ENSRNA049477619	U5	7:102314381-102314500	-N	NO3	NOTEST	0	0	0	0	1	1	no
ENSRNA049477621	ENSRNA049477621	snoZ266	7:108776493-108776576	-N	NO3	NOTEST	0	0	0	0	1	1	no
ENSRNA049477631	ENSRNA049477631	snoZ221_snoR21b	9:36303209-36303308	-N	NO3	NOTEST	0	0	0	0	1	1	no
ENSRNA049477656	ENSRNA049477656	snoZ155	9:32599389-32606326	-N	NO3	NOTEST	0	0	0	0	1	1	no
ENSRNA049477719	ENSRNA049477719	Intron_gpII	7:46266059-46266173	-N	NO3	NOTEST	0	0	0	0	1	1	no
ENSRNA049477722	ENSRNA049477722	Intron_gpII	7:46259613-46259687	-N	NO3	NOTEST	0	0	0	0	1	1	no
ENSRNA049477727	ENSRNA049477727	Intron_gpII	7:46260385-46260462	-N	NO3	NOTEST	0	0	0	0	1	1	no
ENSRNA049477729	ENSRNA049477729	Intron_gpII	7:46244973-46245047	-N	NO3	NOTEST	0	0	0	0	1	1	no
ENSRNA049477741	ENSRNA049477741	Plant_SRP	7:158600943-158601252	-N	NO3	OK	19.2608	28.6241	0.571562	0.891553	0.11225	0.352588	no
ENSRNA049477744	ENSRNA049477744	SSU_rRNA_eukarya	7:156772085-156772321	-N	NO3	OK	1.2929	2.07163	0.680153	0.439409	0.4684	0.75042	no
ENSRNA049477769	ENSRNA049477769	snoR66	7:159150823-159153011	-N	NO3	NOTEST	0	0	0	0	1	1	no
ENSRNA049477866	ENSRNA049477866	MIR398	7:39887926-39888054	-N	NO3	NOTEST	0	0	0	0	1	1	no
ENSRNA049477898	ENSRNA049477898	U4	9:19066418-19069385	-N	NO3	NOTEST	0	0	0	0	1	1	no
ENSRNA049477899	ENSRNA049477899	U4	9:16444847-16444997	-N	NO3	NOTEST	1.27541	0	#NAME?	0	1	1	no
ENSRNA049477903	ENSRNA049477903	MIR396	9:15122739-15122881	-N	NO3	NOTEST	0	0	0	0	1	1	no
ENSRNA049477934	ENSRNA049477934	U6	3:186340299-186340402	-N	NO3	NOTEST	0	0	0	0	1	1	no
ENSRNA049477941	ENSRNA049477941	LSU_rRNA_eukarya	3:182680379-182680606	-N	NO3	NOTEST	0.317231	0	#NAME?	0	1	1	no
ENSRNA049477944	ENSRNA049477944	LSU_rRNA_eukarya	3:182680616-182681029	-N	NO3	NOTEST	0.218089	0.184225	-0.24345	0	1	1	no
ENSRNA049477973	ENSRNA049477973	mir-172	5:221721338-221721484	-N	NO3	NOTEST	0	0	0	0	1	1	no
ENSRNA049477975	ENSRNA049477975	MIR396	5:220222137-220222268	-N	NO3	NOTEST	0	0	0	0	1	1	no
ENSRNA049477984	ENSRNA049477984	MIR396	5:220211643-220211777	-N	NO3	NOTEST	0	0	0	0	1	1	no
ENSRNA049477989	ENSRNA049477989	MIR171_1	5:223360731-223360832	-N	NO3	NOTEST	0	0	0	0	1	1	no
ENSRNA049478017	ENSRNA049478017	snoR137	5:221335366-221341417	-N	NO3	OK	2.94224	13.0511	2.14918	0.18497	0.32195	0.628457	no
ENSRNA049478030	ENSRNA049478030	snoZ112	7:15010388-15010563	-N	NO3	NOTEST	0	0	0	0	1	1	no
ENSRNA049478035	ENSRNA049478035	MIR167_1	7:10115798-10115917	-N	NO3	NOTEST	0	0	0	0	1	1	no
ENSRNA049478041	ENSRNA049478041	SNORD96	7:10843063-10843157	-N	NO3	OK	37.7314	134.261	1.8312	1.28755	0.04465	0.198924	no
ENSRNA049478044	ENSRNA049478044	SNORD96	7:10843254-10843347	-N	NO3	OK	110.719	180.495	0.705059	0.636633	0.2628	0.567481	no
ENSRNA049478060	ENSRNA049478060	snoR2	7:15010162-15010313	-N	NO3	NOTEST	0	0	0	0	1	1	no
ENSRNA049478106	ENSRNA049478106	SSU_rRNA_eukarya	6:13586547-13588358	-N	NO3	NOTEST	0	0	0	0	1	1	no
ENSRNA049478109	ENSRNA049478109	SSU_rRNA_eukarya	6:13518003-13519813	-N	NO3	OK	0.230956	0.424337	0.877591	0.909683	0.132	0.388696	no
ENSRNA049478113	ENSRNA049478113	SSU_rRNA_eukarya	6:13475570-13477381	-N	NO3	OK	2.06159	3.08591	0.58194	1.08908	0.0615	0.242636	no
ENSRNA049478119	ENSRNA049478119	SSU_rRNA_eukarya	6:13566011-13567822	-N	NO3	OK	0.836566	1.33868	0.678262	1.01499	0.07655	0.278657	no
ENSRNA049478122	ENSRNA049478122	SSU_rRNA_eukarya	6:13509023-13510834	-N	NO3	OK	2.57076	3.76124	0.549012	1.07451	0.06	0.239255	no
ENSRNA049478126	ENSRNA049478126	SSU_rRNA_eukarya	6:12748430-12750238	-N	NO3	OK	2.17911	2.86117	0.392866	0.719057	0.22145	0.522339	no
ENSRNA049478131	ENSRNA049478131	SSU_rRNA_eukarya	6:14265827-14267638	-N	NO3	OK	3.86301	4.32098	0.161634	0.340675	0.55695	0.808563	no
ENSRNA049478136	ENSRNA049478136	SSU_rRNA_eukarya	6:14389678-14391490	-N	NO3	OK	2.30155	3.30754	0.523153	0.999531	0.0842	0.295557	no
ENSRNA049478138	ENSRNA049478138	SSU_rRNA_eukarya	6:13550564-13552374	-N	NO3	OK	2.03797	2.67197	0.390771	0.719347	0.2092	0.507252	no
ENSRNA049478140	ENSRNA049478140	SSU_rRNA_eukarya	6:14252587-14254398	-N	NO3	OK	0.742241	1.39018	0.905314	1.34448	0.02595	0.139918	no
ENSRNA049478144	ENSRNA049478144	SSU_rRNA_eukarya	6:12818490-12820302	-N	NO3	OK	3.72397	4.87228	0.387756	0.821931	0.15335	0.424401	no
ENSRNA049478147	ENSRNA049478147	SSU_rRNA_eukarya	6:14459873-14461684	-N	NO3	OK	3.12165	4.1965	0.426879	0.888215	0.121	0.368886	no
ENSRNA049478153	ENSRNA049478153	SSU_rRNA_eukarya	6:13670845-13672623	-N	NO3	OK	4.49745	6.11278	0.442719	0.98183	0.0827	0.291931	no
ENSRNA049478156	ENSRNA049478156	LSU_rRNA_eukarya	6:14464911-14466400	-N	NO3	OK	2446.13	3517.23	0.523936	0.81074	0.1548	0.426275	no
ENSRNA049478162	ENSRNA049478162	SSU_rRNA_eukarya	6:14399109-14400439	-N	NO3	OK	2.33306	3.61308	0.631005	1.11937	0.055	0.226603	no
ENSRNA049478167	ENSRNA049478167	SSU_rRNA_eukarya	6:13621311-13622420	-N	NO3	OK	2.83477	3.96126	0.48273	0.818466	0.16195	0.438318	no
ENSRNA049478177	ENSRNA049478177	SSU_rRNA_eukarya	6:14318673-14319897	-N	NO3	OK	1.55565	2.19524	0.496857	0.760146	0.19135	0.481215	no
ENSRNA049478180	ENSRNA049478180	LSU_rRNA_eukarya	6:12823640-12824642	-N	NO3	HIDATA	3590.58	0	0	0	1	1	no
ENSRNA049478183	ENSRNA049478183	LSU_rRNA_eukarya	6:14270866-14271868	-N	NO3	OK	2.57909	3.2775	0.345729	0.552392	0.334	0.640485	no
ENSRNA049478188	ENSRNA049478188	SSU_rRNA_eukarya	6:14283112-14283803	-N	NO3	OK	2.10453	3.80945	0.856083	1.25004	0.03055	0.155814	no
ENSRNA049478193	ENSRNA049478193	SSU_rRNA_eukarya	6:14327310-14328001	-N	NO3	OK	0.491943	0.393486	-0.322179	-0.288721	0.6011	0.833751	no
ENSRNA049478201	ENSRNA049478201	SSU_rRNA_eukarya	6:14289083-14290039	-N	NO3	OK	0.587837	0.75707	0.36501	0.402749	0.48335	0.761771	no
ENSRNA049478203	ENSRNA049478203	SSU_rRNA_eukarya	6:12810199-12811109	-N	NO3	OK	7.29795	11.2848	0.628814	1.27188	0.0326	0.162539	no
ENSRNA049478205	ENSRNA049478205	SSU_rRNA_eukarya	6:14328001-14328498	-N	NO3	OK	1.09867	1.67662	0.609789	0.63785	0.27115	0.576249	no
ENSRNA049478207	ENSRNA049478207	LSU_rRNA_eukarya	6:13473591-13474021	-N	NO3	OK	14432.5	22596.5	0.646777	0.883826	0.12095	0.368829	no
ENSRNA049478212	ENSRNA049478212	SSU_rRNA_eukarya	6:12777299-12777807	-N	NO3	NOTEST	0	0	0	0	1	1	no
ENSRNA049478218	ENSRNA049478218	SSU_rRNA_eukarya	6:14295239-14295633	-N	NO3	OK	8.62064	3.00628	-1.51982	-1.79883	0.00365	0.035008	yes
ENSRNA049478221	ENSRNA049478221	LSU_rRNA_eukarya	6:12824695-12824911	-N	NO3	OK	9281.52	16969.9	0.870547	2.09419	0.00045	0.0072473	yes
ENSRNA049478226	ENSRNA049478226	LSU_rRNA_eukarya	6:13507486-13507764	-N	NO3	OK	19358.1	27056	0.483013	0.937835	0.0949	0.317997	no
ENSRNA049478227	ENSRNA049478227	LSU_rRNA_eukarya	6:13474025-13474303	-N	NO3	OK	2.27799	2.68089	0.234954	0.196465	0.7478	0.908907	no
ENSRNA049478230	ENSRNA049478230	SSU_rRNA_eukarya	6:13620934-13621245	-N	NO3	OK	0.459955	0.741366	0.688693	0.47308	0.50575	0.777243	no
ENSRNA049478234	ENSRNA049478234	SSU_rRNA_eukarya	6:12776936-12777222	-N	NO3	NOTEST	0.136678	0	#NAME?	0	1	1	no
ENSRNA049478239	ENSRNA049478239	LSU_rRNA_eukarya	6:14271926-14272115	-N	NO3	OK	37.3688	59.6495	0.674679	0.922607	0.1199	0.36682	no
ENSRNA049478241	ENSRNA049478241	SSU_rRNA_eukarya	6:12757261-12757422	-N	NO3	NOTEST	0	0	0	0	1	1	no
ENSRNA049478247	ENSRNA049478247	SSU_rRNA_eukarya	6:13609015-13609176	-N	NO3	NOTEST	0	0	0	0	1	1	no
ENSRNA049478252	ENSRNA049478252	5_8S_rRNA	6:14282731-14282887	-N	NO3	OK	70.658	298.086	2.0768	2.86627	0.00015	0.00300911	yes
ENSRNA049478260	ENSRNA049478260	5_8S_rRNA	6:14302899-14303055	-N	NO3	OK	0	3.59005	inf	#NAME?	0.00145	0.0196528	yes
ENSRNA049478262	ENSRNA049478262	5_8S_rRNA	6:14389304-14389460	-N	NO3	OK	67.3065	11.2432	-2.58169	-2.27218	0.0047	0.0420908	yes
ENSRNA049478267	ENSRNA049478267	5_8S_rRNA	6:13508650-13508805	-N	NO3	OK	11.3482	28.4106	1.32397	1.04829	0.09335	0.314648	no
ENSRNA049478272	ENSRNA049478272	5_8S_rRNA	6:13670462-13670618	-N	NO3	OK	8.10673	7.01726	-0.208211	-0.167918	0.8453	0.947142	no
ENSRNA049478275	ENSRNA049478275	5_8S_rRNA	6:12818118-12818274	-N	NO3	NOTEST	0	0	0	0	1	1	no
ENSRNA049478282	ENSRNA049478282	5_8S_rRNA	6:13550188-13550344	-N	NO3	NOTEST	0	0	0	0	1	1	no
ENSRNA049478287	ENSRNA049478287	5_8S_rRNA	6:13565633-13565789	-N	NO3	NOTEST	0	0	0	0	1	1	no
ENSRNA049478292	ENSRNA049478292	5_8S_rRNA	6:13586173-13586329	-N	NO3	NOTEST	0	0	0	0	1	1	no
ENSRNA049478301	ENSRNA049478301	5_8S_rRNA	6:13595144-13595300	-N	NO3	NOTEST	0	0	0	0	1	1	no
ENSRNA049478307	ENSRNA049478307	5_8S_rRNA	6:14265451-14265607	-N	NO3	NOTEST	0	0	0	0	1	1	no
ENSRNA049478313	ENSRNA049478313	5_8S_rRNA	6:13475195-13475351	-N	NO3	NOTEST	2.06271	0	#NAME?	0	1	1	no
ENSRNA049478320	ENSRNA049478320	5_8S_rRNA	6:14326930-14327086	-N	NO3	OK	5.07969	19.9512	1.97366	2.30089	0.08115	0.288261	no
ENSRNA049478328	ENSRNA049478328	5_8S_rRNA	6:14398723-14398879	-N	NO3	NOTEST	0	0	0	0	1	1	no
ENSRNA049478333	ENSRNA049478333	5_8S_rRNA	6:13517631-13517787	-N	NO3	OK	3.47254	4.86524	0.486517	1.08582	0.70935	0.891671	no
ENSRNA049478336	ENSRNA049478336	5_8S_rRNA	6:14459500-14459656	-N	NO3	OK	4.28615	4.48858	0.0665766	0.0450384	0.86465	0.953631	no
ENSRNA049478343	ENSRNA049478343	5_8S_rRNA	6:12748053-12748209	-N	NO3	NOTEST	1.07615	0	#NAME?	0	1	1	no
ENSRNA049478350	ENSRNA049478350	5_8S_rRNA	6:14252207-14252357	-N	NO3	NOTEST	0	2.94537	inf	0	1	1	no
ENSRNA049478355	ENSRNA049478355	SSU_rRNA_eukarya	6:14283807-14283935	-N	NO3	OK	5.54657	7.20127	0.376655	0.236238	0.71175	0.892907	no
ENSRNA049478362	ENSRNA049478362	SSU_rRNA_eukarya	6:14328510-14328628	-N	NO3	OK	19.4694	16.8047	-0.212346	-0.187442	0.8325	0.942144	no
ENSRNA049478368	ENSRNA049478368	SSU_rRNA_eukarya	6:14283945-14284047	-N	NO3	NOTEST	0	0	0	0	1	1	no
ENSRNA049478375	ENSRNA049478375	SSU_rRNA_eukarya	6:14328719-14328794	-N	NO3	NOTEST	0	0	0	0	1	1	no
ENSRNA049478381	ENSRNA049478381	SSU_rRNA_eukarya	6:13609238-13609341	-N	NO3	NOTEST	0	0	0	0	1	1	no
ENSRNA049478387	ENSRNA049478387	SSU_rRNA_eukarya	6:12757484-12757587	-N	NO3	OK	14.1698	17.3291	0.290377	0.238056	0.8159	0.936355	no
ENSRNA049478392	ENSRNA049478392	LSU_rRNA_eukarya	6:14508552-14508688	-N	NO3	OK	2223.75	3948.29	0.828232	2.0349	0.0006	0.00909741	yes
ENSRNA049478400	ENSRNA049478400	LSU_rRNA_eukarya	1:134046828-134047199	-N	NO3	NOTEST	0	0	0	0	1	1	no
ENSRNA049478409	ENSRNA049478409	LSU_rRNA_eukarya	1:134046463-134046797	-N	NO3	NOTEST	0.109166	0	#NAME?	0	1	1	no
ENSRNA049478420	ENSRNA049478420	U1	9:128629073-128629234	-N	NO3	OK	1.83037	0	#NAME?	#NAME?	0.1261	0.378453	no
ENSRNA049478426	ENSRNA049478426	U1	9:128658844-128659007	-N	NO3	OK	112.562	120.584	0.0993163	0.152717	0.79495	0.927455	no
ENSRNA049478428	ENSRNA049478428	snoZ162	9:121314786-121317011	-N	NO3	OK	141.471	185.816	0.393373	0.0424729	0.8185	0.937251	no
ENSRNA049478438	ENSRNA049478438	snoZ161_228	9:121314786-121317011	-N	NO3	NOTEST	0	0	0	0	1	1	no
ENSRNA049478445	ENSRNA049478445	U5	9:129384276-129384394	-N	NO3	NOTEST	0	0	0	0	1	1	no
ENSRNA049478455	ENSRNA049478455	MIR171_1	9:128212959-128213080	-N	NO3	NOTEST	0	0	0	0	1	1	no
ENSRNA049478461	ENSRNA049478461	Intron_gpII	9:126604507-126604581	-N	NO3	NOTEST	0	0	0	0	1	1	no
ENSRNA049479127	ENSRNA049479127	snoZ118	10:83281589-83288964	-N	NO3	NOTEST	0	5.20815	inf	0	1	1	no
ENSRNA049479136	ENSRNA049479136	snoZ118	10:83281589-83288964	-N	NO3	OK	4.24562	17.6797	2.05804	1.50016	0.46305	0.746645	no
ENSRNA049479153	ENSRNA049479153	snoZ118	10:83281589-83288964	-N	NO3	NOTEST	0	3.14065	inf	0	1	1	no
ENSRNA049479158	ENSRNA049479158	snoZ118	10:83281589-83288964	-N	NO3	NOTEST	0	0	0	0	1	1	no
ENSRNA049479169	ENSRNA049479169	snoZ118	10:83281589-83288964	-N	NO3	NOTEST	0	0	0	0	1	1	no
ENSRNA049479178	ENSRNA049479178	snoZ118	10:83281589-83288964	-N	NO3	NOTEST	4.07333	4.50633	0.145745	0	1	1	no
ENSRNA049479185	ENSRNA049479185	snoZ118	10:83281589-83288964	-N	NO3	NOTEST	3.23549	0	#NAME?	0	1	1	no
ENSRNA049479186	ENSRNA049479186	snoZ102_R77	10:80382037-80382122	-N	NO3	NOTEST	0	0	0	0	1	1	no
ENSRNA049479211	ENSRNA049479211	snoZ118	10:83281589-83288964	-N	NO3	NOTEST	5.39361	0	#NAME?	0	1	1	no
ENSRNA049479219	ENSRNA049479219	snoZ118	10:83281589-83288964	-N	NO3	OK	8.32181	0	#NAME?	#NAME?	0.18395	0.470021	no
ENSRNA049479257	ENSRNA049479257	SSU_rRNA_eukarya	2:157586169-157587979	-N	NO3	OK	0.640823	0.780384	0.284257	0.385604	0.50775	0.778276	no
ENSRNA049479261	ENSRNA049479261	SSU_rRNA_eukarya	2:157594965-157595421	-N	NO3	OK	2.78731	3.19828	0.198424	0.239709	0.67995	0.87761	no
ENSRNA049479266	ENSRNA049479266	5_8S_rRNA	2:157588199-157588355	-N	NO3	NOTEST	0	0	0	0	1	1	no
ENSRNA049479276	ENSRNA049479276	IsrR	2:156036908-156037030	-N	NO3	NOTEST	0	0	0	0	1	1	no
ENSRNA049479284	ENSRNA049479284	SNORD14	2:156733161-156753879	-N	NO3	NOTEST	0	0	0	0	1	1	no
ENSRNA049479292	ENSRNA049479292	snoZ112	2:156733161-156753879	-N	NO3	NOTEST	0	0	0	0	1	1	no
ENSRNA049479303	ENSRNA049479303	snoR2	2:156733161-156753879	-N	NO3	NOTEST	0	0	0	0	1	1	no
ENSRNA049479317	ENSRNA049479317	snoZ119	2:159692890-159695636	-N	NO3	NOTEST	0	0	0	0	1	1	no
ENSRNA049479365	ENSRNA049479365	snoR134	6:92080357-92080501	-N	NO3	OK	20.8928	17.7297	-0.236832	-0.20004	0.7479	0.908981	no
ENSRNA049479370	ENSRNA049479370	SNORD14	6:92504747-92504866	-N	NO3	OK	185.738	338.041	0.86393	1.12231	0.05215	0.219116	no
ENSRNA049479381	ENSRNA049479381	snoZ223	6:92080052-92080146	-N	NO3	OK	48.6886	48.8877	0.00588932	0.0738935	0.91295	0.970917	no
ENSRNA049479390	ENSRNA049479390	MIR167_1	6:95985871-95986014	-N	NO3	NOTEST	0	0	0	0	1	1	no
ENSRNA049479402	ENSRNA049479402	mir-160	6:94036696-94036784	-N	NO3	NOTEST	0	0	0	0	1	1	no
ENSRNA049479409	ENSRNA049479409	snoU36a	6:92080204-92080291	-N	NO3	OK	97.6043	59.3375	-0.718	-0.686891	0.43835	0.728568	no
ENSRNA049479419	ENSRNA049479419	snoZ278	6:92079855-92079973	-N	NO3	OK	5.4531	30.1687	2.4679	8.65966	0.25635	0.560367	no
ENSRNA049479424	ENSRNA049479424	snoZ157	6:92506020-92506110	-N	NO3	OK	6.63233	50.1948	2.91995	2.70137	0.1771	0.460091	no
ENSRNA049479432	ENSRNA049479432	snoR80	6:92505628-92505763	-N	NO3	OK	29.1352	47.4537	0.703755	0.702513	0.22335	0.524657	no
ENSRNA049479442	ENSRNA049479442	snoR60	6:99728409-99730769	-N	NO3	NOTEST	0	0	0	0	1	1	no
ENSRNA049479449	ENSRNA049479449	snoZ157	6:92505827-92505932	-N	NO3	OK	105.511	106.581	0.0145486	0.0138247	0.9564	0.98457	no
ENSRNA049479456	ENSRNA049479456	snoR97	6:92079634-92079736	-N	NO3	OK	5.70685	15.9781	1.48533	7.028	0.3451	0.650228	no
ENSRNA049479461	ENSRNA049479461	snoR20a	6:92505180-92505266	-N	NO3	OK	7.12918	28.5098	1.99965	11.445	0.3297	0.636274	no
ENSRNA049479467	ENSRNA049479467	snoU31b	6:92504958-92505044	-N	NO3	OK	20.3399	60.2597	1.56688	1.51338	0.2403	0.544029	no
ENSRNA049479501	ENSRNA049479501	snoZ221_snoR21b	6:99918333-99928751	-N	NO3	NOTEST	0	0	0	0	1	1	no
ENSRNA049479509	ENSRNA049479509	mir-156	6:98967259-98967382	-N	NO3	NOTEST	0	0	0	0	1	1	no
ENSRNA049479518	ENSRNA049479518	snoR38	6:92505357-92505446	-N	NO3	OK	52.0096	53.3803	0.0375306	0.0227112	0.90995	0.969882	no
ENSRNA049479540	ENSRNA049479540	SSU_rRNA_eukarya	10:35055010-35065279	-N	NO3	NOTEST	0.13014	0.282203	1.11667	0	1	1	no
ENSRNA049479546	ENSRNA049479546	SSU_rRNA_eukarya	10:35072673-35073762	-N	NO3	OK	1.64837	2.06662	0.326237	0.478314	0.40415	0.700483	no
ENSRNA049479549	ENSRNA049479549	5_8S_rRNA	10:35065497-35065653	-N	NO3	NOTEST	0	0	0	0	1	1	no
ENSRNA049479556	ENSRNA049479556	snoR12	10:34613123-34613206	-N	NO3	NOTEST	0	0	0	0	1	1	no
ENSRNA049479649	ENSRNA049479649	IsrR	Pt:6391-15097	-N	NO3	NOTEST	0	0	0	0	1	1	no
ENSRNA049479657	ENSRNA049479657	Intron_gpII	Pt:35984-36072	-N	NO3	NOTEST	6.8916	0	#NAME?	0	1	1	no
ENSRNA049479663	ENSRNA049479663	Intron_gpII	Pt:91652-131084	-N	NO3	NOTEST	0	0	0	0	1	1	no
ENSRNA049479675	ENSRNA049479675	Intron_gpII	Pt:91652-131084	-N	NO3	NOTEST	0	0	0	0	1	1	no
ENSRNA049479684	ENSRNA049479684	Intron_gpII	Pt:91652-131084	-N	NO3	NOTEST	0	0	0	0	1	1	no
ENSRNA049479692	ENSRNA049479692	Intron_gpII	Pt:91652-131084	-N	NO3	NOTEST	0	0	0	0	1	1	no
ENSRNA049479700	ENSRNA049479700	Intron_gpII	Pt:1420-1503	-N	NO3	NOTEST	0	0	0	0	1	1	no
ENSRNA049479709	ENSRNA049479709	Intron_gpII	Pt:91652-131084	-N	NO3	NOTEST	0	0	0	0	1	1	no
ENSRNA049479717	ENSRNA049479717	Intron_gpII	Pt:91652-131084	-N	NO3	NOTEST	0	0	0	0	1	1	no
ENSRNA049479725	ENSRNA049479725	Intron_gpII	Pt:79920-79997	-N	NO3	NOTEST	0	0	0	0	1	1	no
ENSRNA049479731	ENSRNA049479731	Intron_gpII	Pt:91652-131084	-N	NO3	NOTEST	0	0	0	0	1	1	no
ENSRNA049479739	ENSRNA049479739	Intron_gpII	Pt:91652-131084	-N	NO3	NOTEST	0	0	0	0	1	1	no
ENSRNA049479745	ENSRNA049479745	Intron_gpII	Pt:89235-91472	-N	NO3	NOTEST	0	0	0	0	1	1	no
ENSRNA049479751	ENSRNA049479751	Intron_gpII	Pt:131264-133501	-N	NO3	NOTEST	0	0	0	0	1	1	no
ENSRNA049479761	ENSRNA049479761	Intron_gpII	Pt:83035-83803	-N	NO3	NOTEST	0	0	0	0	1	1	no
ENSRNA049479768	ENSRNA049479768	Intron_gpII	Pt:138322-139807	-N	NO3	NOTEST	0	0	0	0	1	1	no
ENSRNA049479776	ENSRNA049479776	Intron_gpII	Pt:45332-45407	-N	NO3	NOTEST	0	0	0	0	1	1	no
ENSRNA049479781	ENSRNA049479781	5S_rRNA	Pt:91652-131084	-N	NO3	NOTEST	0	0	0	0	1	1	no
ENSRNA049479790	ENSRNA049479790	5S_rRNA	Pt:91652-131084	-N	NO3	NOTEST	0	0	0	0	1	1	no
ENSRNA049762437	ENSRNA049762437	tRNA-Ala	5:5313190-5313263	-N	NO3	NOTEST	0	0	0	0	1	1	no
GRMZM5G800096	GRMZM5G800096	-	Pt:91652-131084	-N	NO3	NOTEST	0.0475896	0.0604918	0.346093	0	1	1	no
GRMZM5G800101	GRMZM5G800101	-	Mt:330766-335518	-N	NO3	NOTEST	0.0621795	0.0948198	0.60875	0	1	1	no
GRMZM5G800457	GRMZM5G800457	-	Mt:98037-98789	-N	NO3	NOTEST	0.131822	0	#NAME?	0	1	1	no
GRMZM5G800780	GRMZM5G800780	-	Pt:73841-74543	-N	NO3	NOTEST	0.0168648	0.0864487	2.35783	0	1	1	no
GRMZM5G800980	GRMZM5G800980	-	Pt:50534-52367	-N	NO3	NOTEST	0.205455	0.187659	-0.130712	0	1	1	no
GRMZM5G801074	GRMZM5G801074	rpl33	Pt:66311-70204	-N	NO3	NOTEST	0.735333	0	#NAME?	0	1	1	no
GRMZM5G801746	GRMZM5G801746	-	Mt:374934-375234	-N	NO3	OK	0.884817	1.52959	0.789691	0.518242	0.3241	0.630475	no
GRMZM5G801958	GRMZM5G801958	-	Pt:63866-65748	-N	NO3	OK	0.534639	0.959803	0.844174	1.4406	0.03685	0.175963	no
GRMZM5G804358	GRMZM5G804358	-	Mt:76131-84976	-N	NO3	OK	2.99938	3.52125	0.231427	0.360276	0.5546	0.807151	no
GRMZM5G804671	GRMZM5G804671	-	Mt:510533-510887	-N	NO3	OK	2.09814	1.71314	-0.292463	-0.277048	0.61365	0.841335	no
GRMZM5G804708	GRMZM5G804708	clpP	Pt:66311-70204	-N	NO3	NOTEST	0.361877	0.377982	0.0628203	0	1	1	no
GRMZM5G804776	GRMZM5G804776	rpl14	Pt:79037-79409	-N	NO3	OK	1.01903	0.54581	-0.900729	-0.666967	0.2744	0.5794	no
GRMZM5G805421	GRMZM5G805421	-	Mt:411136-411628	-N	NO3	NOTEST	0.279806	0	#NAME?	0	1	1	no
GRMZM5G805940	GRMZM5G805940	-	Mt:448355-448778	-N	NO3	NOTEST	0.142068	0.0558718	-1.34639	0	1	1	no
GRMZM5G806435	GRMZM5G806435	-	Mt:11110-13315	-N	NO3	NOTEST	0.00601362	0.0188318	1.64687	0	1	1	no
GRMZM5G806488	GRMZM5G806488	rps7-A	Pt:91652-131084	-N	NO3	NOTEST	0	0	0	0	1	1	no
GRMZM5G807592	GRMZM5G807592	-	Mt:356473-356917	-N	NO3	OK	7.64214	9.08732	0.249879	0.398037	0.4917	0.767398	no
GRMZM5G808402	GRMZM5G808402	atpB	Pt:54175-56114	-N	NO3	NOTEST	0	0.00594579	inf	0	1	1	no
GRMZM5G808939	GRMZM5G808939	psbB	Pt:70705-72490	-N	NO3	NOTEST	0.319921	0.219696	-0.542204	0	1	1	no
GRMZM5G809869	GRMZM5G809869	rps2	Pt:31857-32568	-N	NO3	NOTEST	0.396919	0.124398	-1.67388	0	1	1	no
GRMZM5G810298	GRMZM5G810298	-	Pt:131264-133501	-N	NO3	NOTEST	0	0	0	0	1	1	no
GRMZM5G811749	GRMZM5G811749	rps16	Pt:3362-5604	-N	NO3	NOTEST	0.0635992	0.149895	1.23687	0	1	1	no
GRMZM5G813608	GRMZM5G813608	ycf70	Pt:6391-15097	-N	NO3	NOTEST	0.124824	0.162406	0.379707	0	1	1	no
GRMZM5G813949	GRMZM5G813949	-	Mt:108118-108693	-N	NO3	NOTEST	0.0856028	0.158631	0.889949	0	1	1	no
GRMZM5G814594	GRMZM5G814594	-	Mt:185995-186382	-N	NO3	OK	0	0.511564	inf	#NAME?	0.0008	0.0113071	yes
GRMZM5G815453	GRMZM5G815453	-	Pt:56823-58323	-N	NO3	NOTEST	0	0.00848083	inf	0	1	1	no
GRMZM5G815553	GRMZM5G815553	psaC	Pt:91652-131084	-N	NO3	NOTEST	0	0.478951	inf	0	1	1	no
GRMZM5G815606	GRMZM5G815606	rps18	Pt:66311-70204	-N	NO3	NOTEST	0.0601652	0.144199	1.26106	0	1	1	no
GRMZM5G816274	GRMZM5G816274	-	Mt:58051-58528	-N	NO3	NOTEST	0	0	0	0	1	1	no
GRMZM5G816453	GRMZM5G816453	-	Mt:8751-9915	-N	NO3	NOTEST	0	0.0424471	inf	0	1	1	no
GRMZM5G816772	GRMZM5G816772	-	Mt:232090-233200	-N	NO3	OK	1.40045	2.44745	0.805383	1.28298	0.0349	0.170064	no
GRMZM5G817985	GRMZM5G817985	-	Mt:171675-172014	-N	NO3	NOTEST	0	0	0	0	1	1	no
GRMZM5G818111	GRMZM5G818111	-	Pt:138322-139807	-N	NO3	NOTEST	0.228968	0.396033	0.790476	0	1	1	no
GRMZM5G819109	GRMZM5G819109	-	Mt:385082-385424	-N	NO3	NOTEST	0	0.318266	inf	0	1	1	no
GRMZM5G819258	GRMZM5G819258	-	Mt:108118-108693	-N	NO3	NOTEST	0	0.0948275	inf	0	1	1	no
GRMZM5G821527	GRMZM5G821527	-	Mt:496996-497812	-N	NO3	OK	0.473336	0.640924	0.437289	0.467112	0.42525	0.718513	no
GRMZM5G821687	GRMZM5G821687	-	Mt:389274-389718	-N	NO3	NOTEST	0.214025	0.308485	0.527416	0	1	1	no
GRMZM5G822170	GRMZM5G822170	-	Mt:388670-389072	-N	NO3	NOTEST	0.135431	0.412552	1.60701	0	1	1	no
GRMZM5G822401	GRMZM5G822401	-	Mt:191868-192351	-N	NO3	OK	0.981165	0.682043	-0.524633	-0.500548	0.4472	0.735378	no
GRMZM5G822734	GRMZM5G822734	-	Mt:472551-472941	-N	NO3	NOTEST	0.281026	0.0611885	-2.19937	0	1	1	no
GRMZM5G824660	GRMZM5G824660	-	Mt:233669-234005	-N	NO3	OK	0.989982	0.911576	-0.119039	-0.0779059	0.90765	0.969172	no
GRMZM5G825253	GRMZM5G825253	-	Mt:204631-207081	-N	NO3	OK	6.27299	7.57794	0.272652	0.188668	0.77625	0.920388	no
GRMZM5G826322	GRMZM5G826322	-	Mt:307856-308514	-N	NO3	OK	1.7352	2.3529	0.439342	0.308404	0.6113	0.83999	no
GRMZM5G826672	GRMZM5G826672	-	Mt:336422-336818	-N	NO3	NOTEST	0	0	0	0	1	1	no
GRMZM5G827309	GRMZM5G827309	-	Mt:250362-254128	-N	NO3	NOTEST	0.109522	0.128151	0.226618	0	1	1	no
GRMZM5G827951	GRMZM5G827951	-	Mt:346144-347523	-N	NO3	NOTEST	0.159115	0.128924	-0.303542	0	1	1	no
GRMZM5G828883	GRMZM5G828883	-	Mt:287308-287710	-N	NO3	NOTEST	0.154086	0.17058	0.146717	0	1	1	no
GRMZM5G830210	GRMZM5G830210	infA	Pt:78084-78408	-N	NO3	OK	0.550896	0.835031	0.600049	0.38448	0.51235	0.781341	no
GRMZM5G831399	GRMZM5G831399	psbH	Pt:72773-73328	-N	NO3	NOTEST	0.190165	0.176232	-0.109776	0	1	1	no
GRMZM5G831540	GRMZM5G831540	cemA	Pt:59193-62447	-N	NO3	OK	0.93916	1.14172	0.281765	0.545101	0.35765	0.662191	no
GRMZM5G833299	GRMZM5G833299	-	Mt:254396-255221	-N	NO3	NOTEST	0.0317726	0.0169008	-0.910692	0	1	1	no
GRMZM5G834128	GRMZM5G834128	-	Mt:204631-207081	-N	NO3	OK	2.48932	2.87321	0.206913	0.356663	0.55415	0.806947	no
GRMZM5G834207	GRMZM5G834207	-	Mt:201992-202316	-N	NO3	NOTEST	0.549155	0.38998	-0.493815	0	1	1	no
GRMZM5G834282	GRMZM5G834282	-	Mt:548915-549248	-N	NO3	OK	0.724555	0.84759	0.226272	0.154589	0.77225	0.918643	no
GRMZM5G834298	GRMZM5G834298	-	Mt:234410-234776	-N	NO3	OK	3.30248	3.64	0.140391	0.172675	0.80115	0.930382	no
GRMZM5G834666	GRMZM5G834666	-	Mt:265987-266410	-N	NO3	OK	3.17022	7.81186	1.30108	1.70068	0.0049	0.0433847	yes
GRMZM5G834908	GRMZM5G834908	-	Mt:71055-71394	-N	NO3	NOTEST	0	0	0	0	1	1	no
GRMZM5G834995	GRMZM5G834995	-	Mt:306308-306650	-N	NO3	NOTEST	0.254828	0.172047	-0.566725	0	1	1	no
GRMZM5G835775	GRMZM5G835775	ndhE	Pt:91652-131084	-N	NO3	NOTEST	0	0.157	inf	0	1	1	no
GRMZM5G836544	GRMZM5G836544	-	Mt:564154-564946	-N	NO3	OK	2.22875	3.02302	0.439755	0.459113	0.44515	0.734196	no
GRMZM5G836994	GRMZM5G836994	-	Pt:1673-3308	-N	NO3	NOTEST	0.274706	0.342677	0.318964	0	1	1	no
GRMZM5G837015	GRMZM5G837015	-	Mt:199268-199586	-N	NO3	OK	0.785815	3.09016	1.97542	1.59424	0.0226	0.127287	no
GRMZM5G838396	GRMZM5G838396	rps3	Pt:81112-82518	-N	NO3	NOTEST	0.38723	0.274767	-0.494983	0	1	1	no
GRMZM5G838554	GRMZM5G838554	-	Mt:362801-363197	-N	NO3	NOTEST	0	0.191659	inf	0	1	1	no
GRMZM5G838963	GRMZM5G838963	-	Mt:456573-457383	-N	NO3	NOTEST	0	0	0	0	1	1	no
GRMZM5G839924	GRMZM5G839924	-	Mt:101543-102116	-N	NO3	OK	2.85347	4.75582	0.736976	1.13492	0.06895	0.261192	no
GRMZM5G841635	GRMZM5G841635	-	Mt:208260-208961	-N	NO3	OK	0.422771	0.227362	-0.894884	-0.562177	0.3445	0.649489	no
GRMZM5G842963	GRMZM5G842963	-	Mt:339778-340135	-N	NO3	NOTEST	0.0868804	0.103536	0.253032	0	1	1	no
GRMZM5G844030	GRMZM5G844030	-	Mt:511893-514104	-N	NO3	OK	0.988228	1.24357	0.331575	0.552	0.3632	0.666858	no
GRMZM5G844074	GRMZM5G844074	-	Pt:91652-131084	-N	NO3	NOTEST	0.305456	0	#NAME?	0	1	1	no
GRMZM5G844331	GRMZM5G844331	-	Mt:351308-351713	-N	NO3	NOTEST	0	0	0	0	1	1	no
GRMZM5G844605	GRMZM5G844605	-	Mt:168896-169217	-N	NO3	NOTEST	0	0	0	0	1	1	no
GRMZM5G844628	GRMZM5G844628	rps7-A	Pt:91652-131084	-N	NO3	NOTEST	0	0	0	0	1	1	no
GRMZM5G844657	GRMZM5G844657	-	Mt:174514-174817	-N	NO3	NOTEST	0	0	0	0	1	1	no
GRMZM5G845024	GRMZM5G845024	-	Mt:138030-138330	-N	NO3	OK	7.99007	10.4346	0.385097	0.508362	0.38285	0.684076	no
GRMZM5G845230	GRMZM5G845230	-	Mt:226252-226645	-N	NO3	NOTEST	0.185324	0.139657	-0.408159	0	1	1	no
GRMZM5G845244	GRMZM5G845244	rps8	Pt:78487-78898	-N	NO3	OK	0.349869	0.702899	1.0065	0.720779	0.22035	0.521266	no
GRMZM5G845496	GRMZM5G845496	-	Mt:406844-407144	-N	NO3	NOTEST	0	0.154556	inf	0	1	1	no
GRMZM5G845792	GRMZM5G845792	-	Mt:438522-438930	-N	NO3	NOTEST	0	0.0565093	inf	0	1	1	no
GRMZM5G846068	GRMZM5G846068	-	Mt:284755-285205	-N	NO3	NOTEST	0.111057	0.264396	1.2514	0	1	1	no
GRMZM5G846968	GRMZM5G846968	-	Mt:360533-361787	-N	NO3	NOTEST	0.0299345	0.0143363	-1.06214	0	1	1	no
GRMZM5G847102	GRMZM5G847102	-	Mt:501948-502296	-N	NO3	NOTEST	0.0819827	0	#NAME?	0	1	1	no
GRMZM5G848448	GRMZM5G848448	-	Mt:342956-343355	-N	NO3	NOTEST	0.350428	0	#NAME?	0	1	1	no
GRMZM5G849018	GRMZM5G849018	-	Mt:68276-68597	-N	NO3	NOTEST	0	0	0	0	1	1	no
GRMZM5G849223	GRMZM5G849223	-	Mt:19812-20889	-N	NO3	NOTEST	0.0755896	0.0768874	0.0245605	0	1	1	no
GRMZM5G850100	GRMZM5G850100	-	Mt:214705-215020	-N	NO3	NOTEST	0	0.0944761	inf	0	1	1	no
GRMZM5G851130	GRMZM5G851130	-	Mt:479552-481148	-N	NO3	OK	1.42575	1.75253	0.297722	0.471744	0.412	0.706928	no
GRMZM5G851708	GRMZM5G851708	-	Mt:26912-27883	-N	NO3	NOTEST	0.259626	0.277363	0.0953441	0	1	1	no
GRMZM5G851769	GRMZM5G851769	-	Mt:267744-269870	-N	NO3	OK	1.30591	1.68065	0.363972	0.611766	0.2786	0.58406	no
GRMZM5G851921	GRMZM5G851921	-	Mt:313449-313773	-N	NO3	NOTEST	0	0.118371	inf	0	1	1	no
GRMZM5G852144	GRMZM5G852144	-	Mt:51506-53059	-N	NO3	OK	0.591198	1.11689	0.91778	1.1745	0.0486	0.20961	no
GRMZM5G853305	GRMZM5G853305	-	Pt:79518-79881	-N	NO3	OK	0.486054	1.26031	1.37459	1.12997	0.12445	0.375038	no
GRMZM5G853409	GRMZM5G853409	-	Mt:17206-19115	-N	NO3	NOTEST	0.406354	0.374805	-0.116597	0	1	1	no
GRMZM5G853723	GRMZM5G853723	ndhH	Pt:91652-131084	-N	NO3	NOTEST	0.0511391	0.127402	1.31689	0	1	1	no
GRMZM5G854065	GRMZM5G854065	-	Mt:58743-59348	-N	NO3	OK	2.87639	4.0638	0.498567	0.750688	0.2057	0.502272	no
GRMZM5G855343	GRMZM5G855343	-	Pt:140067-140361	-N	NO3	OK	2.10726	1.82465	-0.20775	-0.20991	0.7673	0.916802	no
GRMZM5G856027	GRMZM5G856027	-	Mt:237576-243574	-N	NO3	NOTEST	0	0	0	0	1	1	no
GRMZM5G856189	GRMZM5G856189	-	Mt:486573-486894	-N	NO3	NOTEST	0.116288	0.384832	1.72653	0	1	1	no
GRMZM5G856777	GRMZM5G856777	psbC	Pt:6391-15097	-N	NO3	NOTEST	0.122068	0.109363	-0.158566	0	1	1	no
GRMZM5G856972	GRMZM5G856972	-	Mt:65334-65682	-N	NO3	NOTEST	0	0	0	0	1	1	no
GRMZM5G857320	GRMZM5G857320	-	Mt:307856-308514	-N	NO3	OK	1.82149	1.86863	0.0368607	0.0293106	0.96365	0.986566	no
GRMZM5G858045	GRMZM5G858045	-	Mt:99692-100007	-N	NO3	NOTEST	0.204554	0	#NAME?	0	1	1	no
GRMZM5G858556	GRMZM5G858556	rps11	Pt:77251-77985	-N	NO3	NOTEST	0.0877063	0.172739	0.977846	0	1	1	no
GRMZM5G859187	GRMZM5G859187	-	Mt:525510-526320	-N	NO3	NOTEST	0	0	0	0	1	1	no
GRMZM5G859440	GRMZM5G859440	-	Mt:280399-282986	-N	NO3	NOTEST	0.0261725	0.0409239	0.644888	0	1	1	no
GRMZM5G860062	GRMZM5G860062	-	Mt:37305-38381	-N	NO3	NOTEST	0.0285487	0.0128035	-1.15689	0	1	1	no
GRMZM5G861212	GRMZM5G861212	-	Mt:376213-376603	-N	NO3	OK	0.982741	1.4213	0.532326	0.424715	0.4454	0.73435	no
GRMZM5G861353	GRMZM5G861353	ycf72-1	Mt:346144-347523	-N	NO3	NOTEST	0	0	0	0	1	1	no
GRMZM5G861791	GRMZM5G861791	-	Mt:160500-164661	-N	NO3	OK	2.84899	3.55982	0.321354	0.717557	0.2268	0.529208	no
GRMZM5G862955	GRMZM5G862955	-	Mt:541368-545055	-N	NO3	OK	10.1372	12.7356	0.329212	0.819095	0.1488	0.417302	no
GRMZM5G863003	GRMZM5G863003	-	Mt:129508-132560	-N	NO3	NOTEST	0.0247243	0.0893745	1.85393	0	1	1	no
GRMZM5G864407	GRMZM5G864407	ndhG	Pt:91652-131084	-N	NO3	NOTEST	0.136446	0	#NAME?	0	1	1	no
GRMZM5G865196	GRMZM5G865196	-	Mt:468543-468861	-N	NO3	NOTEST	0	0.488081	inf	0	1	1	no
GRMZM5G866064	GRMZM5G866064	-	Pt:139823-140048	-N	NO3	NOTEST	0	0	0	0	1	1	no
GRMZM5G866223	GRMZM5G866223	ndhI	Pt:91652-131084	-N	NO3	NOTEST	0.0258499	0.19578	2.921	0	1	1	no
GRMZM5G866761	GRMZM5G866761	ycf15-A	Pt:134922-135222	-N	NO3	NOTEST	0	0	0	0	1	1	no
GRMZM5G866979	GRMZM5G866979	-	Mt:157639-158260	-N	NO3	NOTEST	0.0555495	0.0248911	-1.15814	0	1	1	no
GRMZM5G866990	GRMZM5G866990	-	Mt:236901-237477	-N	NO3	OK	0.751051	1.62866	1.11671	1.09872	0.06075	0.240954	no
GRMZM5G867512	GRMZM5G867512	-	Mt:273330-275849	-N	NO3	OK	3.2103	4.76386	0.569423	1.24972	0.033	0.163836	no
GRMZM5G870438	GRMZM5G870438	-	Mt:277987-278428	-N	NO3	OK	0.945005	0.333152	-1.50414	-0.962444	0.1014	0.331324	no
GRMZM5G871099	GRMZM5G871099	-	Mt:165954-166302	-N	NO3	NOTEST	0	0	0	0	1	1	no
GRMZM5G871174	GRMZM5G871174	-	Mt:105916-106267	-N	NO3	NOTEST	0	0	0	0	1	1	no
GRMZM5G872234	GRMZM5G872234	-	Mt:564154-564946	-N	NO3	OK	2.7422	4.92024	0.843394	0.782927	0.18765	0.475611	no
GRMZM5G872747	GRMZM5G872747	ycf73-A	Pt:87874-88396	-N	NO3	NOTEST	0	0	0	0	1	1	no
GRMZM5G872899	GRMZM5G872899	-	Mt:222180-222597	-N	NO3	NOTEST	0	0	0	0	1	1	no
GRMZM5G873916	GRMZM5G873916	-	Mt:222800-223196	-N	NO3	NOTEST	0	0	0	0	1	1	no
GRMZM5G874394	GRMZM5G874394	-	Mt:369059-369413	-N	NO3	NOTEST	0.0556436	0.203405	1.87007	0	1	1	no
GRMZM5G874448	GRMZM5G874448	-	Pt:91652-131084	-N	NO3	NOTEST	0.0653917	0.139907	1.09729	0	1	1	no
GRMZM5G874740	GRMZM5G874740	-	Mt:361926-362250	-N	NO3	NOTEST	0.119275	0	#NAME?	0	1	1	no
GRMZM5G875046	GRMZM5G875046	-	Mt:288626-289007	-N	NO3	NOTEST	0.0787981	0	#NAME?	0	1	1	no
GRMZM5G875287	GRMZM5G875287	atpI	Pt:32819-34639	-N	NO3	NOTEST	0.150854	0.14045	-0.103099	0	1	1	no
GRMZM5G875789	GRMZM5G875789	-	Mt:155607-155940	-N	NO3	NOTEST	0.0943809	0.0824831	-0.194396	0	1	1	no
GRMZM5G876106	GRMZM5G876106	-	Pt:89235-91472	-N	NO3	NOTEST	0	0	0	0	1	1	no
GRMZM5G876913	GRMZM5G876913	-	Mt:262805-263162	-N	NO3	OK	72.2836	91.049	0.332976	0.82373	0.1555	0.42755	no
GRMZM5G877040	GRMZM5G877040	-	Mt:63561-64041	-N	NO3	OK	1.35966	1.44471	0.0875274	0.0890468	0.879	0.958734	no
GRMZM5G877173	GRMZM5G877173	ycf15-A	Pt:87514-87814	-N	NO3	NOTEST	0	0	0	0	1	1	no
GRMZM5G877454	GRMZM5G877454	rpoB	Pt:21467-24695	-N	NO3	NOTEST	0.153901	0.194916	0.340852	0	1	1	no
GRMZM5G878344	GRMZM5G878344	-	Mt:372869-373193	-N	NO3	NOTEST	0.113835	0.11695	0.0389475	0	1	1	no
GRMZM5G879235	GRMZM5G879235	rpoA	Pt:75427-77189	-N	NO3	NOTEST	0.173849	0.161243	-0.108602	0	1	1	no
GRMZM5G881135	GRMZM5G881135	-	Mt:262383-262761	-N	NO3	OK	289.879	413.404	0.512101	1.58373	0.00685	0.0555512	no
GRMZM5G881661	GRMZM5G881661	-	Mt:295309-295627	-N	NO3	NOTEST	0	0.115115	inf	0	1	1	no
GRMZM5G882520	GRMZM5G882520	-	Mt:224212-225121	-N	NO3	NOTEST	0	0.032082	inf	0	1	1	no
GRMZM5G883882	GRMZM5G883882	-	Mt:293480-293798	-N	NO3	NOTEST	0.460993	0	#NAME?	0	1	1	no
GRMZM5G884538	GRMZM5G884538	-	Mt:441569-442510	-N	NO3	OK	4.76729	6.57179	0.463119	0.918867	0.11945	0.365969	no
GRMZM5G884707	GRMZM5G884707	-	Mt:310905-312072	-N	NO3	OK	3.63886	4.73155	0.378823	0.768432	0.2022	0.497014	no
GRMZM5G884912	GRMZM5G884912	-	Mt:138552-139212	-N	NO3	OK	6.62315	9.40363	0.505699	0.951153	0.1147	0.35685	no
GRMZM5G884960	GRMZM5G884960	-	Pt:75427-77189	-N	NO3	OK	0.545748	0.294462	-0.890156	-0.49841	0.44465	0.73381	no
GRMZM5G885905	GRMZM5G885905	ycf73-A	Pt:134340-134862	-N	NO3	NOTEST	0	0	0	0	1	1	no
GRMZM5G887290	GRMZM5G887290	-	Mt:319612-319963	-N	NO3	OK	9.78345	11.7544	0.264788	0.400357	0.519	0.786418	no
GRMZM5G887911	GRMZM5G887911	-	Mt:509972-510266	-N	NO3	OK	1.80519	1.25603	-0.523271	-0.468652	0.55105	0.805202	no
GRMZM5G889036	GRMZM5G889036	-	Mt:261339-261951	-N	NO3	OK	5.74054	11.2401	0.969391	1.68579	0.00395	0.0369555	yes
GRMZM5G889299	GRMZM5G889299	-	Mt:60823-63559	-N	NO3	NOTEST	0.17735	0.241925	0.44796	0	1	1	no
GRMZM5G889790	GRMZM5G889790	-	Mt:271153-271498	-N	NO3	OK	0.756721	1.71271	1.17845	0.812916	0.1608	0.436238	no
GRMZM5G889905	GRMZM5G889905	-	Mt:344812-345433	-N	NO3	NOTEST	0.200035	0.0925753	-1.11155	0	1	1	no
GRMZM5G890451	GRMZM5G890451	-	Mt:433537-433984	-N	NO3	OK	3.97554	6.01474	0.597352	0.851362	0.1515	0.421549	no
GRMZM5G890747	GRMZM5G890747	-	Mt:142489-142849	-N	NO3	NOTEST	0.356583	0.0942587	-1.91954	0	1	1	no
GRMZM5G891801	GRMZM5G891801	-	Mt:487870-488230	-N	NO3	NOTEST	0.173418	0.246532	0.507521	0	1	1	no
GRMZM5G892247	GRMZM5G892247	rpoC2	Pt:26982-31566	-N	NO3	NOTEST	0.186323	0.209104	0.166413	0	1	1	no
GRMZM5G892769	GRMZM5G892769	-	Mt:21089-22698	-N	NO3	OK	2.04691	2.80006	0.452012	0.828392	0.15315	0.424148	no
GRMZM5G892983	GRMZM5G892983	-	Mt:24645-25498	-N	NO3	OK	0.739549	0.951552	0.363637	0.409895	0.4729	0.753509	no
GRMZM5G893089	GRMZM5G893089	-	Mt:550607-550973	-N	NO3	NOTEST	0	0.062735	inf	0	1	1	no
GRMZM5G894376	GRMZM5G894376	-	Mt:42602-43923	-N	NO3	NOTEST	0.196212	0.077096	-1.34769	0	1	1	no
GRMZM5G894515	GRMZM5G894515	ndhF	Pt:91652-131084	-N	NO3	NOTEST	0.032517	0.0607119	0.900788	0	1	1	no
GRMZM5G897615	GRMZM5G897615	-	Mt:120928-121513	-N	NO3	NOTEST	0	0	0	0	1	1	no
GRMZM5G897626	GRMZM5G897626	-	Mt:73894-74197	-N	NO3	NOTEST	0	0	0	0	1	1	no
GRMZM5G897755	GRMZM5G897755	-	Mt:565002-565665	-N	NO3	OK	2.62005	2.27242	-0.205365	-0.301977	0.62155	0.846212	no
GRMZM5G898442	GRMZM5G898442	-	Pt:88700-88910	-N	NO3	NOTEST	0	0	0	0	1	1	no
GRMZM5G898466	GRMZM5G898466	-	Pt:133826-134036	-N	NO3	NOTEST	0	0	0	0	1	1	no
GRMZM5G898647	GRMZM5G898647	-	Mt:200740-201463	-N	NO3	OK	1.05821	0.938387	-0.173365	-0.210023	0.73075	0.901601	no
GRMZM5G898772	GRMZM5G898772	-	Mt:114491-114968	-N	NO3	NOTEST	0	0	0	0	1	1	no
GRMZM5G899366	GRMZM5G899366	rpoC1	Pt:24732-26784	-N	NO3	NOTEST	0.0359545	0.115843	1.68792	0	1	1	no
GRMZM5G899452	GRMZM5G899452	-	Mt:504157-504475	-N	NO3	NOTEST	0	0	0	0	1	1	no
GRMZM5G899836	GRMZM5G899836	ycf72-1	Pt:83035-83803	-N	NO3	OK	1.15112	1.97538	0.77909	1.00907	0.07915	0.28415	no
GRMZM5G899892	GRMZM5G899892	-	Mt:348198-348528	-N	NO3	NOTEST	0.357617	0.205443	-0.799678	0	1	1	no
Zm00001d000462	Zm00001d000462	-	3:847736-848075	-N	NO3	NOTEST	0	0	0	0	1	1	no
Zm00001d000463	Zm00001d000463	-	3:1878503-1879160	-N	NO3	NOTEST	0	0	0	0	1	1	no
Zm00001d000464	Zm00001d000464	-	3:2038122-2038649	-N	NO3	NOTEST	0	0	0	0	1	1	no
Zm00001d000465	Zm00001d000465	-	3:2767719-2768321	-N	NO3	OK	1.35975	0.789644	-0.78407	-0.785538	0.1807	0.465446	no
Zm00001d000466	Zm00001d000466	-	3:3985418-3985673	-N	NO3	NOTEST	0	0	0	0	1	1	no
Zm00001d000467	Zm00001d000467	-	3:5204337-5204746	-N	NO3	NOTEST	0	0	0	0	1	1	no
Zm00001d000468	Zm00001d000468	-	3:5687660-5688332	-N	NO3	NOTEST	0	0	0	0	1	1	no
Zm00001d000469	Zm00001d000469	-	3:6144085-6144537	-N	NO3	NOTEST	0	0	0	0	1	1	no
Zm00001d000470	Zm00001d000470	-	3:6262101-6262485	-N	NO3	NOTEST	0.131719	0	#NAME?	0	1	1	no
Zm00001d000471	Zm00001d000471	-	3:6348056-6349466	-N	NO3	NOTEST	0.0504966	0.0603857	0.258022	0	1	1	no
Zm00001d000473	Zm00001d000473	-	3:8513309-8513949	-N	NO3	NOTEST	0	0	0	0	1	1	no
Zm00001d000474	Zm00001d000474	-	3:8727038-8727650	-N	NO3	NOTEST	0.0309868	0.0379504	0.29246	0	1	1	no
Zm00001d000475	Zm00001d000475	-	3:9760659-9761404	-N	NO3	NOTEST	0.0788392	0.0406215	-0.95667	0	1	1	no
Zm00001d000476	Zm00001d000476	-	3:10273313-10273700	-N	NO3	NOTEST	0	0	0	0	1	1	no
Zm00001d000477	Zm00001d000477	-	3:11226232-11245458	-N	NO3	OK	2.35359	3.12792	0.410338	1.06381	0.07785	0.281379	no
Zm00001d000478	Zm00001d000478	-	3:12208562-12209432	-N	NO3	NOTEST	0	0	0	0	1	1	no
Zm00001d000479	Zm00001d000479	-	3:14002423-14004109	-N	NO3	NOTEST	0.0708652	0.0816369	0.204144	0	1	1	no
Zm00001d000480	Zm00001d000480	-	3:16740173-16743851	-N	NO3	NOTEST	0	0	0	0	1	1	no
Zm00001d000481	Zm00001d000481	-	3:17116655-17120780	-N	NO3	NOTEST	0	0	0	0	1	1	no
Zm00001d000482	Zm00001d000482	-	3:18927427-18927755	-N	NO3	OK	0.522978	0.726791	0.474791	0.316055	0.626	0.848604	no
Zm00001d000483	Zm00001d000483	-	3:19194747-19210804	-N	NO3	NOTEST	0.0528887	0.0334357	-0.661572	0	1	1	no
Zm00001d000484	Zm00001d000484	-	3:19444063-19444362	-N	NO3	NOTEST	0	0	0	0	1	1	no
Zm00001d000485	Zm00001d000485	-	3:19818597-19830049	-N	NO3	NOTEST	0.348114	0.166006	-1.06832	0	1	1	no
Zm00001d000486	Zm00001d000486	-	3:21613545-21614342	-N	NO3	NOTEST	0	0.0193608	inf	0	1	1	no
Zm00001d000487	Zm00001d000487	-	3:22138290-22138657	-N	NO3	NOTEST	0	0	0	0	1	1	no
Zm00001d000488	Zm00001d000488	-	3:23201283-23201571	-N	NO3	NOTEST	0	0	0	0	1	1	no
Zm00001d000489	Zm00001d000489	-	3:23216903-23217343	-N	NO3	NOTEST	0	0	0	0	1	1	no
Zm00001d000490	Zm00001d000490	-	3:23308485-23308901	-N	NO3	NOTEST	0	0	0	0	1	1	no
Zm00001d000491	Zm00001d000491	-	3:23368915-23369215	-N	NO3	NOTEST	0	0	0	0	1	1	no
Zm00001d000492	Zm00001d000492	-	3:23369522-23371204	-N	NO3	NOTEST	0	0.408724	inf	0	1	1	no
Zm00001d000493	Zm00001d000493	-	3:23369522-23371204	-N	NO3	NOTEST	0	8.4426e-06	inf	0	1	1	no
Zm00001d000494	Zm00001d000494	-	3:23369522-23371204	-N	NO3	NOTEST	0.0860463	0	#NAME?	0	1	1	no
Zm00001d000495	Zm00001d000495	-	3:23369522-23371204	-N	NO3	OK	0.960888	0.54147	-0.827487	-0.393267	0.55785	0.809116	no
Zm00001d000496	Zm00001d000496	-	3:23369522-23371204	-N	NO3	NOTEST	0	0	0	0	1	1	no
Zm00001d000497	Zm00001d000497	-	3:24648848-24654887	-N	NO3	OK	0.670737	0.411533	-0.704738	-0.345869	0.592	0.828903	no
Zm00001d000498	Zm00001d000498	-	3:24648848-24654887	-N	NO3	NOTEST	0.323553	0.301355	-0.102538	0	1	1	no
Zm00001d000499	Zm00001d000499	-	3:24648848-24654887	-N	NO3	OK	7.28432	9.05535	0.313976	0.485772	0.3902	0.689405	no
Zm00001d000500	Zm00001d000500	-	3:24648848-24654887	-N	NO3	OK	0.637549	1.01125	0.665537	0.588336	0.31565	0.622117	no
Zm00001d000501	Zm00001d000501	-	3:27396808-27397449	-N	NO3	OK	3.91743	6.28076	0.681032	0.883655	0.11245	0.352847	no
Zm00001d000502	Zm00001d000502	-	3:27549264-27550063	-N	NO3	OK	0.885898	3.9716	2.16451	2.74588	5e-05	0.0011899	yes
Zm00001d000503	Zm00001d000503	-	3:29990384-30016117	-N	NO3	NOTEST	0.120371	0.0498377	-1.27218	0	1	1	no
Zm00001d000504	Zm00001d000504	-	3:29990384-30016117	-N	NO3	NOTEST	0.235748	0.256265	0.120388	0	1	1	no
Zm00001d000505	Zm00001d000505	-	3:30869858-30870495	-N	NO3	OK	9.87303	7.51176	-0.394342	-0.758845	0.19485	0.485644	no
Zm00001d000506	Zm00001d000506	-	3:34384604-34385528	-N	NO3	OK	2.5704	2.05445	-0.323243	-0.414289	0.4622	0.746173	no
Zm00001d000507	Zm00001d000507	-	3:35780231-35784293	-N	NO3	NOTEST	0.0955055	0.0956266	0.00182725	0	1	1	no
Zm00001d000508	Zm00001d000508	-	3:36020108-36020746	-N	NO3	OK	135.619	250.18	0.883403	2.73015	5e-05	0.0011899	yes
Zm00001d000509	Zm00001d000509	-	3:36194384-36199305	-N	NO3	OK	0.248291	0.423575	0.770585	0.137901	0.6504	0.861946	no
Zm00001d000510	Zm00001d000510	-	3:37403120-37412755	-N	NO3	NOTEST	0.0714712	0.144089	1.01152	0	1	1	no
Zm00001d000511	Zm00001d000511	-	3:37588294-37589154	-N	NO3	NOTEST	0.024396	0.0709443	1.54004	0	1	1	no
Zm00001d000512	Zm00001d000512	-	3:40273556-40274893	-N	NO3	OK	0.417016	1.08239	1.37605	0.933799	0.14065	0.403251	no
Zm00001d000513	Zm00001d000513	-	3:40279608-40280247	-N	NO3	NOTEST	0.0874234	0.107865	0.303139	0	1	1	no
Zm00001d000514	Zm00001d000514	-	3:42635147-42637797	-N	NO3	OK	5.63246	5.29115	-0.0901843	-0.199454	0.73365	0.902684	no
Zm00001d000515	Zm00001d000515	-	3:42648993-42649803	-N	NO3	NOTEST	0	0	0	0	1	1	no
Zm00001d000516	Zm00001d000516	-	3:42787413-42788031	-N	NO3	NOTEST	0.0312573	0.0207058	-0.594154	0	1	1	no
Zm00001d000517	Zm00001d000517	-	3:43683470-43685241	-N	NO3	OK	2.13586	2.04836	-0.0603479	-0.07725	0.8987	0.966116	no
Zm00001d000518	Zm00001d000518	-	3:45562369-45562696	-N	NO3	OK	0.768771	0.458174	-0.74666	-0.455045	0.4711	0.752072	no
Zm00001d000519	Zm00001d000519	-	3:46886533-46887549	-N	NO3	NOTEST	0.0155217	0	#NAME?	0	1	1	no
Zm00001d000520	Zm00001d000520	-	3:47673858-47674134	-N	NO3	NOTEST	0	0	0	0	1	1	no
Zm00001d000521	Zm00001d000521	-	3:47830816-47831608	-N	NO3	NOTEST	0	0.049475	inf	0	1	1	no
Zm00001d000522	Zm00001d000522	-	3:49663555-49811108	-N	NO3	OK	144.271	169.641	0.233702	0.231693	0.6865	0.880537	no
Zm00001d000523	Zm00001d000523	-	3:49663555-49811108	-N	NO3	OK	14.1289	19.727	0.481517	0.653773	0.3395	0.645383	no
Zm00001d000524	Zm00001d000524	-	3:49663555-49811108	-N	NO3	OK	122.651	162.81	0.408631	0.521927	0.4019	0.699047	no
Zm00001d000525	Zm00001d000525	-	3:49663555-49811108	-N	NO3	NOTEST	0.056255	0.102039	0.859075	0	1	1	no
Zm00001d000526	Zm00001d000526	-	3:49663555-49811108	-N	NO3	OK	77.6036	109.175	0.492443	0.916976	0.1599	0.43508	no
Zm00001d000528	Zm00001d000528	-	3:50258031-50258845	-N	NO3	NOTEST	0.00986907	0.0314612	1.67259	0	1	1	no
Zm00001d000529	Zm00001d000529	-	3:50772481-50775103	-N	NO3	NOTEST	0.0563535	0.0599152	0.0884177	0	1	1	no
Zm00001d000530	Zm00001d000530	-	3:51069957-51070267	-N	NO3	NOTEST	0	0	0	0	1	1	no
Zm00001d000531	Zm00001d000531	-	3:51842029-51842410	-N	NO3	NOTEST	0.0719482	0.118753	0.722931	0	1	1	no
Zm00001d000532	Zm00001d000532	-	3:52393984-52394783	-N	NO3	NOTEST	0.0250973	0	#NAME?	0	1	1	no
Zm00001d000533	Zm00001d000533	-	3:53840628-53841148	-N	NO3	NOTEST	0	0	0	0	1	1	no
Zm00001d000534	Zm00001d000534	-	3:56249192-56253845	-N	NO3	NOTEST	0	0	0	0	1	1	no
Zm00001d000535	Zm00001d000535	-	3:57005991-57006372	-N	NO3	NOTEST	0	0	0	0	1	1	no
Zm00001d000536	Zm00001d000536	-	3:58555715-58555896	-N	NO3	OK	26.3824	42.5857	0.69079	0.79767	0.16095	0.436443	no
Zm00001d000537	Zm00001d000537	-	3:59474381-59477010	-N	NO3	OK	3.9211	4.1739	0.0901395	0.145731	0.7963	0.927991	no
Zm00001d000538	Zm00001d000538	-	3:59474381-59477010	-N	NO3	NOTEST	0	0	0	0	1	1	no
Zm00001d000539	Zm00001d000539	-	3:59481397-59481911	-N	NO3	NOTEST	0	0	0	0	1	1	no
Zm00001d000540	Zm00001d000540	-	3:61061338-61061597	-N	NO3	NOTEST	0	0	0	0	1	1	no
Zm00001d000541	Zm00001d000541	-	3:63156610-63156942	-N	NO3	NOTEST	0.0944182	0.070522	-0.420991	0	1	1	no
Zm00001d000542	Zm00001d000542	-	3:63321685-63323151	-N	NO3	OK	1.07384	1.3136	0.290752	0.481624	0.4298	0.722347	no
Zm00001d000543	Zm00001d000543	-	3:63422457-63422884	-N	NO3	NOTEST	0	0	0	0	1	1	no
Zm00001d000544	Zm00001d000544	-	3:64948895-64949405	-N	NO3	NOTEST	0	0	0	0	1	1	no
Zm00001d000545	Zm00001d000545	-	3:66442875-66445660	-N	NO3	OK	1.65558	2.48679	0.586943	0.756459	0.17295	0.45412	no
Zm00001d000546	Zm00001d000546	-	3:68430609-68431276	-N	NO3	NOTEST	0.0453933	0	#NAME?	0	1	1	no
Zm00001d000547	Zm00001d000547	-	3:69441040-69443493	-N	NO3	OK	1.7291	3.01243	0.800912	0.561661	0.335	0.64138	no
Zm00001d000548	Zm00001d000548	-	3:69441040-69443493	-N	NO3	OK	1.1935	1.14998	-0.0535823	-0.0909123	0.8823	0.959877	no
Zm00001d000549	Zm00001d000549	-	3:70090369-70092002	-N	NO3	NOTEST	0	0	0	0	1	1	no
Zm00001d000550	Zm00001d000550	-	3:71629829-71631103	-N	NO3	OK	3.51665	4.4849	0.350874	0.725198	0.2167	0.516883	no
Zm00001d000551	Zm00001d000551	-	3:71854282-71854584	-N	NO3	OK	10.1722	6.61392	-0.62106	-0.812913	0.15675	0.429827	no
Zm00001d000552	Zm00001d000552	-	3:72199052-72199699	-N	NO3	NOTEST	0.0734602	0.102963	0.487097	0	1	1	no
Zm00001d000553	Zm00001d000553	-	3:73203867-73290655	-N	NO3	OK	1.5326	2.2586	0.559452	0.160831	0.791	0.925795	no
Zm00001d000554	Zm00001d000554	-	3:74520316-74521666	-N	NO3	NOTEST	0	0	0	0	1	1	no
Zm00001d000555	Zm00001d000555	-	3:78897916-78898542	-N	NO3	NOTEST	0	0	0	0	1	1	no
Zm00001d000556	Zm00001d000556	-	3:81249152-81251042	-N	NO3	OK	0.687383	0.965629	0.490355	0.790837	0.2224	0.523395	no
Zm00001d000557	Zm00001d000557	-	3:81493072-81493787	-N	NO3	OK	0.655162	0.584691	-0.164177	-0.178112	0.7724	0.918705	no
Zm00001d000558	Zm00001d000558	-	3:81622145-81622968	-N	NO3	NOTEST	0	0	0	0	1	1	no
Zm00001d000559	Zm00001d000559	-	3:81730077-81730379	-N	NO3	NOTEST	0	0	0	0	1	1	no
Zm00001d000560	Zm00001d000560	-	3:82375567-82389198	-N	NO3	NOTEST	0	0	0	0	1	1	no
Zm00001d000561	Zm00001d000561	-	3:84004978-84006525	-N	NO3	OK	10.3891	14.0389	0.434364	1.24934	0.0583	0.234893	no
Zm00001d000562	Zm00001d000562	-	3:88591822-88592293	-N	NO3	NOTEST	0	0	0	0	1	1	no
Zm00001d000563	Zm00001d000563	-	3:88782558-88783221	-N	NO3	NOTEST	0	0	0	0	1	1	no
Zm00001d000564	Zm00001d000564	-	3:90044201-90044538	-N	NO3	OK	1.01257	1.88636	0.897581	0.811031	0.219	0.519488	no
Zm00001d000565	Zm00001d000565	-	3:90495754-90520569	-N	NO3	OK	2.44186	2.75749	0.175376	0.233727	0.699	0.887048	no
Zm00001d000566	Zm00001d000566	-	3:91690405-91693888	-N	NO3	OK	1.14747	0.847554	-0.437078	-0.479426	0.414	0.708564	no
Zm00001d000567	Zm00001d000567	-	3:92415005-92421191	-N	NO3	NOTEST	0.164813	0.119558	-0.463119	0	1	1	no
Zm00001d000568	Zm00001d000568	-	3:95275100-95275626	-N	NO3	NOTEST	0.298308	0.375819	0.333236	0	1	1	no
Zm00001d000570	Zm00001d000570	-	3:96133440-96171332	-N	NO3	OK	1.89243	1.28586	-0.557511	-0.331666	0.62855	0.850438	no
Zm00001d000571	Zm00001d000571	-	3:98304596-98305036	-N	NO3	OK	0.483946	0.566643	0.227592	0.186566	0.7899	0.925421	no
Zm00001d000572	Zm00001d000572	-	3:100059566-100061284	-N	NO3	OK	0.522586	0.437923	-0.254991	-0.241396	0.67145	0.873008	no
Zm00001d000573	Zm00001d000573	-	3:103094372-103094808	-N	NO3	NOTEST	0	0	0	0	1	1	no
Zm00001d000574	Zm00001d000574	-	3:103626816-103627130	-N	NO3	NOTEST	0.192252	0.27326	0.50727	0	1	1	no
Zm00001d000575	Zm00001d000575	-	3:104075930-104076517	-N	NO3	NOTEST	0	0	0	0	1	1	no
Zm00001d000576	Zm00001d000576	-	3:104763763-104764821	-N	NO3	OK	1.88945	2.08006	0.138664	0.223526	0.7086	0.891325	no
Zm00001d000579	Zm00001d000579	-	3:106112890-106113146	-N	NO3	NOTEST	0	0	0	0	1	1	no
Zm00001d000580	Zm00001d000580	-	3:106549708-106550362	-N	NO3	NOTEST	0.25197	0.0925886	-1.44434	0	1	1	no
Zm00001d000581	Zm00001d000581	-	3:106667209-106668592	-N	NO3	NOTEST	0	0	0	0	1	1	no
Zm00001d000582	Zm00001d000582	-	3:110465001-110469594	-N	NO3	OK	20.7473	28.8137	0.473833	0.345131	0.5428	0.800968	no
Zm00001d000583	Zm00001d000583	-	3:111443617-111443871	-N	NO3	NOTEST	0	0	0	0	1	1	no
Zm00001d000584	Zm00001d000584	-	3:111509134-111509560	-N	NO3	NOTEST	0	0	0	0	1	1	no
Zm00001d000585	Zm00001d000585	-	3:111557579-111560786	-N	NO3	NOTEST	0	0	0	0	1	1	no
Zm00001d000586	Zm00001d000586	-	3:112702699-112703274	-N	NO3	NOTEST	0	0	0	0	1	1	no
Zm00001d000587	Zm00001d000587	-	3:112932204-112932864	-N	NO3	NOTEST	0	0	0	0	1	1	no
Zm00001d000588	Zm00001d000588	-	3:113453042-113453349	-N	NO3	NOTEST	0	0	0	0	1	1	no
Zm00001d000589	Zm00001d000589	-	3:114244391-114251164	-N	NO3	OK	1.58947	0.947558	-0.746264	-0.144995	0.66345	0.868168	no
Zm00001d000590	Zm00001d000590	-	3:117893714-117894372	-N	NO3	NOTEST	0.0560749	0.087936	0.649098	0	1	1	no
Zm00001d000591	Zm00001d000591	-	3:119058476-119058962	-N	NO3	NOTEST	0	0	0	0	1	1	no
Zm00001d000592	Zm00001d000592	-	3:119396468-119396859	-N	NO3	NOTEST	0	0	0	0	1	1	no
Zm00001d000593	Zm00001d000593	-	3:120670341-120670821	-N	NO3	NOTEST	0.0440997	0.110387	1.32372	0	1	1	no
Zm00001d000594	Zm00001d000594	-	3:120935455-120936246	-N	NO3	NOTEST	0	0	0	0	1	1	no
Zm00001d000595	Zm00001d000595	-	3:121713919-121714240	-N	NO3	NOTEST	0	0	0	0	1	1	no
Zm00001d000596	Zm00001d000596	-	3:121816473-121816974	-N	NO3	OK	0.847551	1.18849	0.48776	0.459041	0.44595	0.734688	no
Zm00001d000597	Zm00001d000597	-	3:121955571-121955928	-N	NO3	NOTEST	0	0	0	0	1	1	no
Zm00001d000598	Zm00001d000598	-	3:122015127-122015631	-N	NO3	NOTEST	0.107425	0	#NAME?	0	1	1	no
Zm00001d000599	Zm00001d000599	-	3:123287628-123289154	-N	NO3	OK	5.72497	6.98441	0.286868	0.662623	0.24855	0.553012	no
Zm00001d000600	Zm00001d000600	-	3:123796643-123796875	-N	NO3	NOTEST	0	0	0	0	1	1	no
Zm00001d000601	Zm00001d000601	-	3:125354678-125356912	-N	NO3	NOTEST	0	0.0143029	inf	0	1	1	no
Zm00001d000602	Zm00001d000602	-	3:125710975-125711226	-N	NO3	NOTEST	0.200562	0.394449	0.975788	0	1	1	no
Zm00001d000603	Zm00001d000603	-	3:126610171-126612435	-N	NO3	OK	3.86458	7.38606	0.934493	1.3497	0.023	0.128843	no
Zm00001d000604	Zm00001d000604	-	3:126948835-126952206	-N	NO3	NOTEST	0.0656938	0.0544168	-0.271707	0	1	1	no
Zm00001d000605	Zm00001d000605	-	3:127187147-127187800	-N	NO3	NOTEST	0	0	0	0	1	1	no
Zm00001d000606	Zm00001d000606	-	3:127803354-127803678	-N	NO3	NOTEST	0	0	0	0	1	1	no
Zm00001d000607	Zm00001d000607	-	3:127991725-127992058	-N	NO3	OK	3.13168	1.66704	-0.909647	-0.752248	0.1677	0.446432	no
Zm00001d000608	Zm00001d000608	-	3:130528846-130532046	-N	NO3	OK	3.68615	4.30901	0.22524	0.346124	0.54805	0.803681	no
Zm00001d000609	Zm00001d000609	-	3:130528846-130532046	-N	NO3	OK	0.509342	0.606779	0.252535	0.107556	0.87095	0.956026	no
Zm00001d000610	Zm00001d000610	-	3:130528846-130532046	-N	NO3	NOTEST	0.197417	0.419109	1.08608	0	1	1	no
Zm00001d000611	Zm00001d000611	-	3:131590009-131590863	-N	NO3	NOTEST	0	0	0	0	1	1	no
Zm00001d000612	Zm00001d000612	-	3:131595793-131597472	-N	NO3	NOTEST	0	0	0	0	1	1	no
Zm00001d000613	Zm00001d000613	-	3:134797829-134800296	-N	NO3	NOTEST	0.31467	0.232405	-0.437195	0	1	1	no
Zm00001d000614	Zm00001d000614	-	3:134797829-134800296	-N	NO3	OK	0.29596	0.481546	0.702271	0.425795	0.4652	0.747977	no
Zm00001d000615	Zm00001d000615	-	3:134881160-134881932	-N	NO3	NOTEST	0	0	0	0	1	1	no
Zm00001d000616	Zm00001d000616	-	3:137472176-137472497	-N	NO3	NOTEST	0	0	0	0	1	1	no
Zm00001d000617	Zm00001d000617	-	3:137590414-137590661	-N	NO3	OK	0.283446	1.06359	1.9078	1.42571	0.2923	0.599143	no
Zm00001d000618	Zm00001d000618	-	3:140011561-140012001	-N	NO3	OK	0.884641	0.664407	-0.413024	-0.278436	0.65045	0.861946	no
Zm00001d000619	Zm00001d000619	-	3:143821056-143823618	-N	NO3	OK	0.871582	1.11116	0.35036	0.614525	0.298	0.604687	no
Zm00001d000620	Zm00001d000620	-	3:143821056-143823618	-N	NO3	OK	3.14642	1.16657	-1.43144	-0.542687	0.4353	0.726564	no
Zm00001d000621	Zm00001d000621	-	3:143939652-143940292	-N	NO3	NOTEST	0	0	0	0	1	1	no
Zm00001d000622	Zm00001d000622	-	3:145752191-145753296	-N	NO3	NOTEST	0	0	0	0	1	1	no
Zm00001d000623	Zm00001d000623	-	3:146285063-146288191	-N	NO3	OK	23.6923	27.2505	0.201863	0.160733	0.77525	0.92004	no
Zm00001d000624	Zm00001d000624	-	3:146714374-146719230	-N	NO3	NOTEST	0	0	0	0	1	1	no
Zm00001d000625	Zm00001d000625	-	3:147121998-147125415	-N	NO3	OK	0.867545	1.17364	0.435979	0.841078	0.1656	0.443848	no
Zm00001d000626	Zm00001d000626	-	3:147523422-147523919	-N	NO3	NOTEST	0	0	0	0	1	1	no
Zm00001d000627	Zm00001d000627	-	3:148575170-148575616	-N	NO3	NOTEST	0.0761957	0	#NAME?	0	1	1	no
Zm00001d000628	Zm00001d000628	-	3:153561680-153562143	-N	NO3	NOTEST	0	0	0	0	1	1	no
Zm00001d000629	Zm00001d000629	-	3:153563565-153564215	-N	NO3	NOTEST	0	0	0	0	1	1	no
Zm00001d000630	Zm00001d000630	-	3:155433403-155433990	-N	NO3	NOTEST	0	0	0	0	1	1	no
Zm00001d000631	Zm00001d000631	-	3:156106775-156107177	-N	NO3	NOTEST	0	0	0	0	1	1	no
Zm00001d000632	Zm00001d000632	-	3:156233951-156234804	-N	NO3	NOTEST	0.0247225	0.0230737	-0.0995768	0	1	1	no
Zm00001d000633	Zm00001d000633	-	3:158638290-158639594	-N	NO3	NOTEST	0.180516	0	#NAME?	0	1	1	no
Zm00001d000634	Zm00001d000634	-	3:158938787-158941323	-N	NO3	OK	7.77232	8.96312	0.205656	0.595572	0.33825	0.644549	no
Zm00001d000635	Zm00001d000635	-	3:158990354-158990922	-N	NO3	NOTEST	0.0308035	0	#NAME?	0	1	1	no
Zm00001d000636	Zm00001d000636	-	3:159782305-159782950	-N	NO3	NOTEST	0	0.0536196	inf	0	1	1	no
Zm00001d000637	Zm00001d000637	-	3:161227290-161227492	-N	NO3	NOTEST	0	0	0	0	1	1	no
Zm00001d000638	Zm00001d000638	-	3:161231903-161232532	-N	NO3	NOTEST	0	0.0473223	inf	0	1	1	no
Zm00001d000639	Zm00001d000639	-	3:162854447-162854933	-N	NO3	NOTEST	0	0.0421647	inf	0	1	1	no
Zm00001d000640	Zm00001d000640	-	3:163753013-163754144	-N	NO3	OK	12.8003	34.6527	1.43679	2.17722	0.00035	0.00597332	yes
Zm00001d000641	Zm00001d000641	-	3:166271436-166276507	-N	NO3	OK	24.32	26.8792	0.14435	0.147698	0.80435	0.931606	no
Zm00001d000642	Zm00001d000642	-	3:166544541-166545222	-N	NO3	NOTEST	0	0	0	0	1	1	no
Zm00001d000643	Zm00001d000643	-	3:167060723-167060938	-N	NO3	NOTEST	0.725853	0.32265	-1.16971	0	1	1	no
Zm00001d000644	Zm00001d000644	-	3:171069969-171070483	-N	NO3	NOTEST	0	0	0	0	1	1	no
Zm00001d000646	Zm00001d000646	-	3:172340377-172341121	-N	NO3	NOTEST	0	0	0	0	1	1	no
Zm00001d000647	Zm00001d000647	-	3:173521046-173521539	-N	NO3	NOTEST	0	0	0	0	1	1	no
Zm00001d000648	Zm00001d000648	-	3:173689665-173689960	-N	NO3	NOTEST	0.210423	0	#NAME?	0	1	1	no
Zm00001d000649	Zm00001d000649	-	3:174587340-174587987	-N	NO3	NOTEST	0	0	0	0	1	1	no
Zm00001d000650	Zm00001d000650	-	3:174787066-174792369	-N	NO3	OK	0.647984	1.02112	0.656116	0.190109	0.7538	0.911228	no
Zm00001d000651	Zm00001d000651	-	3:174857688-174858789	-N	NO3	NOTEST	0.362829	0	#NAME?	0	1	1	no
Zm00001d000652	Zm00001d000652	-	3:175787335-175790975	-N	NO3	OK	0.940806	1.08319	0.203319	0.437904	0.4981	0.771964	no
Zm00001d000653	Zm00001d000653	-	3:176876630-176876929	-N	NO3	NOTEST	0	0	0	0	1	1	no
Zm00001d000654	Zm00001d000654	-	3:178548898-178549543	-N	NO3	NOTEST	0	0	0	0	1	1	no
Zm00001d000655	Zm00001d000655	-	3:178833745-178834410	-N	NO3	NOTEST	0.081291	0.0664395	-0.291054	0	1	1	no
Zm00001d000656	Zm00001d000656	-	3:181592841-181593651	-N	NO3	NOTEST	0	0	0	0	1	1	no
Zm00001d000657	Zm00001d000657	-	3:182063971-182069662	-N	NO3	OK	0.274714	0.530703	0.949972	0.138867	0.62755	0.849723	no
Zm00001d000658	Zm00001d000658	-	3:182200770-182201545	-N	NO3	NOTEST	0	0	0	0	1	1	no
Zm00001d000659	Zm00001d000659	-	3:182323981-182324718	-N	NO3	NOTEST	0.149567	0.37923	1.34228	0	1	1	no
Zm00001d000660	Zm00001d000660	-	3:182353306-182353607	-N	NO3	OK	1.486	2.30126	0.630986	0.498877	0.38215	0.683346	no
Zm00001d000661	Zm00001d000661	-	3:182355093-182355462	-N	NO3	NOTEST	0	0.0815742	inf	0	1	1	no
Zm00001d000662	Zm00001d000662	-	3:182654841-182662875	-N	NO3	NOTEST	0.413817	0.313539	-0.40035	0	1	1	no
Zm00001d000663	Zm00001d000663	-	3:182684701-182685317	-N	NO3	NOTEST	0	0	0	0	1	1	no
Zm00001d000664	Zm00001d000664	-	3:183190497-183208440	-N	NO3	NOTEST	0	0	0	0	1	1	no
Zm00001d000665	Zm00001d000665	-	3:183967670-183969318	-N	NO3	NOTEST	0	0	0	0	1	1	no
Zm00001d000666	Zm00001d000666	-	3:184607651-184607912	-N	NO3	NOTEST	0	0	0	0	1	1	no
Zm00001d000667	Zm00001d000667	-	3:184999152-185011550	-N	NO3	NOTEST	0.0183391	0.0135038	-0.441559	0	1	1	no
Zm00001d000668	Zm00001d000668	-	3:186520868-186521113	-N	NO3	NOTEST	0	0	0	0	1	1	no
Zm00001d000669	Zm00001d000669	-	3:187048997-187049301	-N	NO3	NOTEST	0	0	0	0	1	1	no
Zm00001d000670	Zm00001d000670	-	3:187058511-187058855	-N	NO3	NOTEST	0.0747384	0	#NAME?	0	1	1	no
Zm00001d000671	Zm00001d000671	-	3:187657173-187659315	-N	NO3	NOTEST	0.13887	0.0583629	-1.25061	0	1	1	no
Zm00001d000673	Zm00001d000673	-	3:189268740-189271392	-N	NO3	OK	5.42817	4.68647	-0.211963	-0.290258	0.6028	0.834849	no
Zm00001d000674	Zm00001d000674	-	3:189268740-189271392	-N	NO3	NOTEST	0.098023	0.0679244	-0.52919	0	1	1	no
Zm00001d000675	Zm00001d000675	-	3:191575038-191575825	-N	NO3	NOTEST	0.141882	0	#NAME?	0	1	1	no
Zm00001d000676	Zm00001d000676	-	3:193492375-193497031	-N	NO3	NOTEST	0.206461	0.452122	1.13085	0	1	1	no
Zm00001d000677	Zm00001d000677	-	3:193684217-193684455	-N	NO3	NOTEST	0	0	0	0	1	1	no
Zm00001d000678	Zm00001d000678	-	3:194777687-194778285	-N	NO3	NOTEST	0	0	0	0	1	1	no
Zm00001d000679	Zm00001d000679	-	3:195292877-195293576	-N	NO3	NOTEST	0	0	0	0	1	1	no
Zm00001d000680	Zm00001d000680	-	3:197444398-197444866	-N	NO3	NOTEST	0.0999101	0	#NAME?	0	1	1	no
Zm00001d000681	Zm00001d000681	-	3:197776386-197778922	-N	NO3	OK	1.6939	2.14067	0.337717	0.214278	0.7162	0.89478	no
Zm00001d000682	Zm00001d000682	-	3:197779219-197789570	-N	NO3	OK	4.99972	5.02453	0.00714169	0.0130232	0.98305	0.993057	no
Zm00001d000683	Zm00001d000683	-	3:200377049-200383673	-N	NO3	OK	3.43313	5.71183	0.734428	0.270562	0.7679	0.916888	no
Zm00001d000684	Zm00001d000684	-	3:201623436-201624806	-N	NO3	NOTEST	0	0	0	0	1	1	no
Zm00001d000685	Zm00001d000685	-	3:205192539-205198352	-N	NO3	OK	3.44094	0	#NAME?	#NAME?	0.1874	0.475416	no
Zm00001d000686	Zm00001d000686	-	3:205388699-205389225	-N	NO3	NOTEST	0.231637	0.114498	-1.01655	0	1	1	no
Zm00001d000687	Zm00001d000687	-	3:205435619-205435827	-N	NO3	NOTEST	0.392332	0	#NAME?	0	1	1	no
Zm00001d000688	Zm00001d000688	-	3:207756725-207757515	-N	NO3	OK	0.532559	0.375443	-0.504346	-0.41451	0.49265	0.767986	no
Zm00001d000689	Zm00001d000689	-	3:209669023-209669484	-N	NO3	NOTEST	0	0	0	0	1	1	no
Zm00001d000690	Zm00001d000690	-	3:210250789-210261339	-N	NO3	NOTEST	0.111746	0.0835258	-0.419931	0	1	1	no
Zm00001d000691	Zm00001d000691	-	3:210250789-210261339	-N	NO3	NOTEST	0.282202	0.214981	-0.392519	0	1	1	no
Zm00001d000692	Zm00001d000692	-	3:210454353-210456117	-N	NO3	NOTEST	0.204564	0.0535493	-1.93361	0	1	1	no
Zm00001d000693	Zm00001d000693	-	3:211409357-211409649	-N	NO3	NOTEST	0	0	0	0	1	1	no
Zm00001d000694	Zm00001d000694	-	3:211418907-211419402	-N	NO3	NOTEST	0	0	0	0	1	1	no
Zm00001d000695	Zm00001d000695	-	3:211598478-211613691	-N	NO3	OK	0.48612	0.347279	-0.485216	-0.114114	0.8575	0.951263	no
Zm00001d000696	Zm00001d000696	-	3:211839677-211840009	-N	NO3	NOTEST	0	0	0	0	1	1	no
Zm00001d000697	Zm00001d000697	-	3:213451298-213451509	-N	NO3	OK	3.51186	1.15293	-1.60692	-1.26533	0.14145	0.404802	no
Zm00001d000698	Zm00001d000698	-	3:213526140-213526540	-N	NO3	NOTEST	0.132779	0	#NAME?	0	1	1	no
Zm00001d000699	Zm00001d000699	-	3:214184794-214185234	-N	NO3	NOTEST	0	0	0	0	1	1	no
Zm00001d000700	Zm00001d000700	-	3:216210897-216211384	-N	NO3	NOTEST	0.0523081	0	#NAME?	0	1	1	no
Zm00001d000701	Zm00001d000701	-	3:216522568-216523263	-N	NO3	NOTEST	0.0465414	0.0928561	0.996483	0	1	1	no
Zm00001d000702	Zm00001d000702	-	3:217450530-217451066	-N	NO3	NOTEST	0.0876526	0.349673	1.99614	0	1	1	no
Zm00001d000703	Zm00001d000703	-	3:217768928-217769196	-N	NO3	NOTEST	0	0	0	0	1	1	no
Zm00001d000704	Zm00001d000704	-	3:217769639-217770052	-N	NO3	NOTEST	0	0	0	0	1	1	no
Zm00001d000705	Zm00001d000705	-	3:217769639-217770052	-N	NO3	NOTEST	0	0	0	0	1	1	no
Zm00001d000706	Zm00001d000706	-	3:218486986-218487677	-N	NO3	OK	2.20022	3.02726	0.460362	0.710123	0.23625	0.539024	no
Zm00001d000707	Zm00001d000707	-	3:220216161-220218508	-N	NO3	OK	2.23345	2.73045	0.289864	0.682754	0.29195	0.598766	no
Zm00001d000708	Zm00001d000708	-	3:220837738-220838401	-N	NO3	NOTEST	0	0	0	0	1	1	no
Zm00001d000709	Zm00001d000709	-	3:221923984-221924640	-N	NO3	OK	3.02476	3.40395	0.170388	0.257946	0.65315	0.86331	no
Zm00001d000710	Zm00001d000710	-	3:222098382-222099216	-N	NO3	NOTEST	0	0	0	0	1	1	no
Zm00001d000711	Zm00001d000711	-	3:222160706-222170731	-N	NO3	NOTEST	0	0	0	0	1	1	no
Zm00001d000712	Zm00001d000712	-	3:222311518-222313241	-N	NO3	OK	0.583339	0.743109	0.349239	0.377802	0.53765	0.798393	no
Zm00001d000713	Zm00001d000713	-	3:222317591-222318709	-N	NO3	OK	0.588782	0.590824	0.00499531	0.00595589	0.9768	0.990763	no
Zm00001d000714	Zm00001d000714	-	3:223370007-223382649	-N	NO3	NOTEST	0.264512	0.224607	-0.235924	0	1	1	no
Zm00001d000715	Zm00001d000715	-	3:223649287-223651434	-N	NO3	NOTEST	0.15373	0.176645	0.20045	0	1	1	no
Zm00001d000716	Zm00001d000716	-	3:223652142-223654193	-N	NO3	NOTEST	0.09953	0.06057	-0.716527	0	1	1	no
Zm00001d000717	Zm00001d000717	-	3:225019083-225019719	-N	NO3	NOTEST	0	0.0918441	inf	0	1	1	no
Zm00001d000718	Zm00001d000718	-	3:225463715-225464518	-N	NO3	NOTEST	0	0	0	0	1	1	no
Zm00001d000719	Zm00001d000719	-	3:226596847-226597856	-N	NO3	NOTEST	0	0.0488832	inf	0	1	1	no
Zm00001d000720	Zm00001d000720	-	3:228900232-228900779	-N	NO3	NOTEST	0	0	0	0	1	1	no
Zm00001d000721	Zm00001d000721	-	3:228983442-228991157	-N	NO3	OK	0.650317	0.455785	-0.512789	-0.191461	0.81525	0.936113	no
Zm00001d000722	Zm00001d000722	-	3:229259377-229259627	-N	NO3	NOTEST	0	0	0	0	1	1	no
Zm00001d000723	Zm00001d000723	-	3:230445280-230447821	-N	NO3	OK	0.743915	0.80344	0.111052	0.178969	0.7789	0.921389	no
Zm00001d000724	Zm00001d000724	-	3:230990086-230990555	-N	NO3	NOTEST	0	0	0	0	1	1	no
Zm00001d000725	Zm00001d000725	-	3:231978930-232014020	-N	NO3	NOTEST	0	0.0560701	inf	0	1	1	no
Zm00001d000726	Zm00001d000726	-	3:231978930-232014020	-N	NO3	NOTEST	0.373083	0.358823	-0.0562225	0	1	1	no
Zm00001d000727	Zm00001d000727	-	3:231978930-232014020	-N	NO3	OK	12.2388	16.9575	0.470458	0.143014	0.83955	0.944842	no
Zm00001d000728	Zm00001d000728	-	3:233672816-233675583	-N	NO3	NOTEST	0	0	0	0	1	1	no
Zm00001d000729	Zm00001d000729	-	3:233922380-233938435	-N	NO3	OK	0	0.501014	inf	#NAME?	0.17125	0.451397	no
Zm00001d000730	Zm00001d000730	-	3:234975745-234982139	-N	NO3	OK	13.5917	17.8556	0.393649	0.502854	0.38525	0.685933	no
Zm00001d000731	Zm00001d000731	-	3:235478600-235478828	-N	NO3	NOTEST	0	0	0	0	1	1	no
Zm00001d000732	Zm00001d000732	-	2:355883-356706	-N	NO3	NOTEST	0	0	0	0	1	1	no
Zm00001d000733	Zm00001d000733	-	2:2344924-2348541	-N	NO3	NOTEST	0	0	0	0	1	1	no
Zm00001d000734	Zm00001d000734	-	2:2465135-2466586	-N	NO3	OK	4.08838	4.05247	-0.0127297	-0.00738526	0.97515	0.990081	no
Zm00001d000735	Zm00001d000735	-	2:2471628-2472257	-N	NO3	NOTEST	0	0	0	0	1	1	no
Zm00001d000736	Zm00001d000736	-	2:3893628-3896522	-N	NO3	OK	0.910575	0.542972	-0.745899	-1.42023	0.0336	0.165884	no
Zm00001d000737	Zm00001d000737	-	2:4166903-4173548	-N	NO3	NOTEST	0	0.0519929	inf	0	1	1	no
Zm00001d000738	Zm00001d000738	-	2:4451959-4452388	-N	NO3	OK	9.59704	9.83968	0.0360213	0.0544505	0.9178	0.972343	no
Zm00001d000739	Zm00001d000739	-	2:4585034-4585405	-N	NO3	OK	1.53378	2.53518	0.724992	0.664242	0.2713	0.576254	no
Zm00001d000740	Zm00001d000740	-	2:4590767-4591353	-N	NO3	NOTEST	0.137962	0.194996	0.499173	0	1	1	no
Zm00001d000741	Zm00001d000741	-	2:4794171-4806276	-N	NO3	OK	2.26085	3.00095	0.408556	0.333854	0.5979	0.832217	no
Zm00001d000742	Zm00001d000742	-	2:4956683-4958749	-N	NO3	NOTEST	0	0	0	0	1	1	no
Zm00001d000743	Zm00001d000743	-	2:4956683-4958749	-N	NO3	NOTEST	0	0	0	0	1	1	no
Zm00001d000744	Zm00001d000744	-	2:5030907-5031190	-N	NO3	NOTEST	0	0	0	0	1	1	no
Zm00001d000745	Zm00001d000745	-	2:5179620-5180875	-N	NO3	NOTEST	0.13875	0.189027	0.4461	0	1	1	no
Zm00001d000746	Zm00001d000746	-	2:5312583-5313110	-N	NO3	NOTEST	0	0	0	0	1	1	no
Zm00001d000747	Zm00001d000747	-	2:5451326-5451979	-N	NO3	NOTEST	0	0	0	0	1	1	no
Zm00001d000748	Zm00001d000748	-	2:6286802-6287213	-N	NO3	NOTEST	0.264303	0.103524	-1.35223	0	1	1	no
Zm00001d000749	Zm00001d000749	-	2:6311729-6312024	-N	NO3	OK	1.85649	1.26188	-0.557005	-0.437552	0.4648	0.747693	no
Zm00001d000750	Zm00001d000750	-	2:6316911-6319518	-N	NO3	OK	0.189884	0.908628	2.25857	0.867372	0.15415	0.425385	no
Zm00001d000751	Zm00001d000751	-	2:6521136-6521937	-N	NO3	NOTEST	0	0	0	0	1	1	no
Zm00001d000752	Zm00001d000752	-	2:7287188-7287453	-N	NO3	NOTEST	0	0	0	0	1	1	no
Zm00001d000753	Zm00001d000753	-	2:8447964-8448222	-N	NO3	NOTEST	0.529537	0	#NAME?	0	1	1	no
Zm00001d000754	Zm00001d000754	-	2:8607517-8615365	-N	NO3	NOTEST	0	0	0	0	1	1	no
Zm00001d000755	Zm00001d000755	-	2:9126864-9127842	-N	NO3	NOTEST	0	0	0	0	1	1	no
Zm00001d000756	Zm00001d000756	-	2:9289482-9289695	-N	NO3	NOTEST	0	0	0	0	1	1	no
Zm00001d000757	Zm00001d000757	-	2:9600262-9600704	-N	NO3	OK	0.0517894	0.658682	3.66885	1.19759	0.16755	0.446185	no
Zm00001d000758	Zm00001d000758	-	2:9830029-9830719	-N	NO3	NOTEST	0	0	0	0	1	1	no
Zm00001d000759	Zm00001d000759	-	2:12542092-12542305	-N	NO3	NOTEST	0	0	0	0	1	1	no
Zm00001d000760	Zm00001d000760	-	2:13582027-13583015	-N	NO3	NOTEST	0	0	0	0	1	1	no
Zm00001d000761	Zm00001d000761	-	2:13589687-13590685	-N	NO3	NOTEST	0.029831	0.02344	-0.34784	0	1	1	no
Zm00001d000762	Zm00001d000762	-	2:13846904-13847264	-N	NO3	NOTEST	0	0	0	0	1	1	no
Zm00001d000763	Zm00001d000763	-	2:14130160-14131387	-N	NO3	OK	1.26145	1.58055	0.325338	0.487035	0.39195	0.691038	no
Zm00001d000764	Zm00001d000764	-	2:15281180-15288486	-N	NO3	OK	2.08365	3.36851	0.693	0.49611	0.3866	0.686875	no
Zm00001d000765	Zm00001d000765	-	2:15527072-15527775	-N	NO3	NOTEST	0	0	0	0	1	1	no
Zm00001d000766	Zm00001d000766	-	2:15964906-15965225	-N	NO3	NOTEST	0	0	0	0	1	1	no
Zm00001d000768	Zm00001d000768	-	2:17063154-17063586	-N	NO3	NOTEST	0	0	0	0	1	1	no
Zm00001d000769	Zm00001d000769	-	2:17710876-17738889	-N	NO3	OK	1.42415	1.4563	0.0322062	0.0194988	0.97565	0.990353	no
Zm00001d000770	Zm00001d000770	-	2:18087537-18088276	-N	NO3	NOTEST	0.0273589	0	#NAME?	0	1	1	no
Zm00001d000771	Zm00001d000771	-	2:18450319-18475288	-N	NO3	NOTEST	0	0	0	0	1	1	no
Zm00001d000773	Zm00001d000773	-	2:18646954-18652496	-N	NO3	NOTEST	0.0577396	0.0610351	0.0800787	0	1	1	no
Zm00001d000774	Zm00001d000774	-	2:18771841-18772138	-N	NO3	NOTEST	0	0	0	0	1	1	no
Zm00001d000776	Zm00001d000776	-	2:18904217-18905093	-N	NO3	NOTEST	0	0	0	0	1	1	no
Zm00001d000777	Zm00001d000777	-	2:19071689-19082040	-N	NO3	OK	3.43162	5.53049	0.688518	0.394825	0.5475	0.803427	no
Zm00001d000778	Zm00001d000778	-	2:19320227-19329846	-N	NO3	OK	0	2.00414	inf	#NAME?	0.2253	0.527598	no
Zm00001d000779	Zm00001d000779	-	2:19506547-19506793	-N	NO3	NOTEST	0	0	0	0	1	1	no
Zm00001d000780	Zm00001d000780	-	2:20384739-20385693	-N	NO3	NOTEST	0	0	0	0	1	1	no
Zm00001d000781	Zm00001d000781	-	2:20384739-20385693	-N	NO3	NOTEST	0	0	0	0	1	1	no
Zm00001d000782	Zm00001d000782	-	2:21962069-21962299	-N	NO3	NOTEST	0	0	0	0	1	1	no
Zm00001d000783	Zm00001d000783	-	2:24062872-24063098	-N	NO3	NOTEST	0	0	0	0	1	1	no
Zm00001d000784	Zm00001d000784	-	2:24828061-24828668	-N	NO3	NOTEST	0.0975267	0.165234	0.760644	0	1	1	no
Zm00001d000785	Zm00001d000785	-	2:25295757-25296592	-N	NO3	NOTEST	0.0265922	0	#NAME?	0	1	1	no
Zm00001d000786	Zm00001d000786	-	2:26181379-26182293	-N	NO3	OK	2.1551	4.82436	1.16259	0.717095	0.38475	0.685511	no
Zm00001d000787	Zm00001d000787	-	2:26615712-26631893	-N	NO3	NOTEST	0	0	0	0	1	1	no
Zm00001d000788	Zm00001d000788	-	2:26990899-26996040	-N	NO3	OK	2.5974	3.35797	0.370518	1.00649	0.09255	0.312964	no
Zm00001d000789	Zm00001d000789	-	2:27103955-27117008	-N	NO3	OK	0.236075	0.876595	1.89266	0.284328	0.4006	0.698237	no
Zm00001d000790	Zm00001d000790	-	2:29293808-29294582	-N	NO3	NOTEST	0.242081	0.121258	-0.997411	0	1	1	no
Zm00001d000791	Zm00001d000791	-	2:29462511-29462995	-N	NO3	OK	1.94087	1.06155	-0.870538	-0.853518	0.13825	0.399251	no
Zm00001d000792	Zm00001d000792	-	2:30451025-30451858	-N	NO3	NOTEST	0	0	0	0	1	1	no
Zm00001d000793	Zm00001d000793	-	2:31978178-31978580	-N	NO3	NOTEST	0	0	0	0	1	1	no
Zm00001d000794	Zm00001d000794	-	2:33518873-33519077	-N	NO3	NOTEST	0	0	0	0	1	1	no
Zm00001d000795	Zm00001d000795	-	2:33521264-33521526	-N	NO3	NOTEST	0	0	0	0	1	1	no
Zm00001d000796	Zm00001d000796	-	2:36533422-36535854	-N	NO3	NOTEST	0.153567	0.165446	0.107497	0	1	1	no
Zm00001d000797	Zm00001d000797	-	2:38688055-38688221	-N	NO3	NOTEST	0	0	0	0	1	1	no
Zm00001d000798	Zm00001d000798	-	2:39256097-39256402	-N	NO3	NOTEST	0.234437	0.214871	-0.125732	0	1	1	no
Zm00001d000799	Zm00001d000799	-	2:42345835-42356555	-N	NO3	OK	3.16203	4.15353	0.393488	0.0985597	0.8453	0.947142	no
Zm00001d000800	Zm00001d000800	-	2:42496181-42499582	-N	NO3	NOTEST	0.0104312	0.0465093	2.15661	0	1	1	no
Zm00001d000801	Zm00001d000801	-	2:42787849-42788673	-N	NO3	NOTEST	0	0	0	0	1	1	no
Zm00001d000802	Zm00001d000802	-	2:43022279-43022545	-N	NO3	NOTEST	0	0	0	0	1	1	no
Zm00001d000803	Zm00001d000803	-	2:43024423-43025013	-N	NO3	NOTEST	0	0	0	0	1	1	no
Zm00001d000804	Zm00001d000804	-	2:43260053-43268036	-N	NO3	OK	6.54904	9.85611	0.589737	1.24667	0.0445	0.198331	no
Zm00001d000805	Zm00001d000805	-	2:45432126-45432358	-N	NO3	NOTEST	0	0	0	0	1	1	no
Zm00001d000806	Zm00001d000806	-	2:45434861-45455355	-N	NO3	OK	1.96602	2.03032	0.046424	0.0807209	0.8875	0.961607	no
Zm00001d000807	Zm00001d000807	-	2:46115453-46115753	-N	NO3	NOTEST	0	0	0	0	1	1	no
Zm00001d000808	Zm00001d000808	-	2:47123378-47124033	-N	NO3	NOTEST	0.128721	0.152664	0.24611	0	1	1	no
Zm00001d000809	Zm00001d000809	-	2:47974249-47982643	-N	NO3	OK	0.468825	1.69118	1.85091	1.33368	0.04405	0.196981	no
Zm00001d000810	Zm00001d000810	-	2:48299137-48299633	-N	NO3	NOTEST	0	0	0	0	1	1	no
Zm00001d000811	Zm00001d000811	-	2:49111776-49112381	-N	NO3	NOTEST	0.062707	0.194746	1.63489	0	1	1	no
Zm00001d000812	Zm00001d000812	-	2:49652880-49653262	-N	NO3	OK	0.28343	0.646597	1.18987	0.732523	0.22915	0.531938	no
Zm00001d000813	Zm00001d000813	-	2:53368795-53369686	-N	NO3	NOTEST	0	0	0	0	1	1	no
Zm00001d000814	Zm00001d000814	-	2:54487759-54488553	-N	NO3	NOTEST	0.023077	0.0582842	1.33665	0	1	1	no
Zm00001d000815	Zm00001d000815	-	2:54570718-54571211	-N	NO3	NOTEST	0	0	0	0	1	1	no
Zm00001d000816	Zm00001d000816	-	2:54579321-54580343	-N	NO3	NOTEST	0	0	0	0	1	1	no
Zm00001d000817	Zm00001d000817	-	2:54608500-54609206	-N	NO3	NOTEST	0	0	0	0	1	1	no
Zm00001d000818	Zm00001d000818	-	2:54622983-54624240	-N	NO3	NOTEST	0	0	0	0	1	1	no
Zm00001d000819	Zm00001d000819	-	2:55401047-55401865	-N	NO3	NOTEST	0	0	0	0	1	1	no
Zm00001d000820	Zm00001d000820	-	2:55410464-55411222	-N	NO3	NOTEST	0	0	0	0	1	1	no
Zm00001d000821	Zm00001d000821	-	2:55430698-55431326	-N	NO3	NOTEST	0	0	0	0	1	1	no
Zm00001d000822	Zm00001d000822	-	2:55434038-55434726	-N	NO3	NOTEST	0	0	0	0	1	1	no
Zm00001d000823	Zm00001d000823	-	2:56339311-56339599	-N	NO3	NOTEST	0	0	0	0	1	1	no
Zm00001d000824	Zm00001d000824	-	2:56786825-56787237	-N	NO3	OK	45.8897	180.143	1.9729	5.06269	5e-05	0.0011899	yes
Zm00001d000825	Zm00001d000825	-	2:56787902-56788149	-N	NO3	OK	9.35265	46.516	2.31428	2.60694	0.00015	0.00300911	yes
Zm00001d000826	Zm00001d000826	-	2:57879657-57879905	-N	NO3	NOTEST	0.315659	0.349921	0.148662	0	1	1	no
Zm00001d000827	Zm00001d000827	-	2:61795477-61801377	-N	NO3	NOTEST	0.357171	0.366604	0.0376045	0	1	1	no
Zm00001d000828	Zm00001d000828	-	2:62227172-62227580	-N	NO3	NOTEST	0	0	0	0	1	1	no
Zm00001d000829	Zm00001d000829	-	2:62323550-62331489	-N	NO3	NOTEST	0	0	0	0	1	1	no
Zm00001d000830	Zm00001d000830	-	2:62323550-62331489	-N	NO3	NOTEST	0	0	0	0	1	1	no
Zm00001d000831	Zm00001d000831	-	2:62406472-62407071	-N	NO3	NOTEST	0	0	0	0	1	1	no
Zm00001d000832	Zm00001d000832	-	2:62452547-62452839	-N	NO3	NOTEST	0	0	0	0	1	1	no
Zm00001d000833	Zm00001d000833	-	2:62883242-62884719	-N	NO3	NOTEST	0.0214017	0	#NAME?	0	1	1	no
Zm00001d000834	Zm00001d000834	-	2:64010902-64011354	-N	NO3	NOTEST	0	0	0	0	1	1	no
Zm00001d000835	Zm00001d000835	-	2:64518558-64519081	-N	NO3	NOTEST	0	0	0	0	1	1	no
Zm00001d000836	Zm00001d000836	-	2:64575222-64575528	-N	NO3	NOTEST	0	0	0	0	1	1	no
Zm00001d000837	Zm00001d000837	-	2:65476936-65477748	-N	NO3	NOTEST	0	0	0	0	1	1	no
Zm00001d000838	Zm00001d000838	-	2:66783548-66783937	-N	NO3	NOTEST	0	0.0388774	inf	0	1	1	no
Zm00001d000839	Zm00001d000839	-	2:66814001-66814720	-N	NO3	NOTEST	0	0	0	0	1	1	no
Zm00001d000840	Zm00001d000840	-	2:67701457-67702705	-N	NO3	OK	1.77852	2.24599	0.336674	0.349672	0.55145	0.805442	no
Zm00001d000841	Zm00001d000841	-	2:69419958-69422298	-N	NO3	NOTEST	0.187627	0.265751	0.50221	0	1	1	no
Zm00001d000842	Zm00001d000842	-	2:69750342-69751265	-N	NO3	OK	9.19074	10.0079	0.122889	0.242835	0.6746	0.874774	no
Zm00001d000843	Zm00001d000843	-	2:70122507-70149172	-N	NO3	OK	4.26372	4.29216	0.00959029	0.0101655	0.98695	0.994581	no
Zm00001d000844	Zm00001d000844	-	2:71180075-71180658	-N	NO3	NOTEST	0	0	0	0	1	1	no
Zm00001d000845	Zm00001d000845	-	2:71264854-71265204	-N	NO3	NOTEST	0	0	0	0	1	1	no
Zm00001d000846	Zm00001d000846	-	2:71817059-71817313	-N	NO3	NOTEST	0	0	0	0	1	1	no
Zm00001d000847	Zm00001d000847	-	2:71985493-71987207	-N	NO3	NOTEST	0.0429219	0.0543887	0.341595	0	1	1	no
Zm00001d000848	Zm00001d000848	-	2:71992564-71994106	-N	NO3	NOTEST	0	0	0	0	1	1	no
[truncated: 43,261 more rows]

## Sheet: cuffdiff_raw_NH4vs-N
test_id	gene_id	gene	locus	sample_1	sample_2	status	value_1	value_2	log2(fold_change)	test_stat	p_value	q_value	significant
ENSRNA049437473	ENSRNA049437473	tRNA-Thr	1:2998701-2998773	-N	NH4	NOTEST	0	0	0	0	1	1	no
ENSRNA049437518	ENSRNA049437518	tRNA-Asn	1:5888816-5888890	-N	NH4	NOTEST	0	0	0	0	1	1	no
ENSRNA049437607	ENSRNA049437607	tRNA-Met	1:10109831-10109903	-N	NH4	NOTEST	0	0	0	0	1	1	no
ENSRNA049437614	ENSRNA049437614	tRNA-Gly	1:10573119-10573190	-N	NH4	NOTEST	0	0	0	0	1	1	no
ENSRNA049437881	ENSRNA049437881	tRNA-Ser	1:57260574-57260656	-N	NH4	NOTEST	0	0	0	0	1	1	no
ENSRNA049438083	ENSRNA049438083	tRNA-Trp	1:96159179-96159253	-N	NH4	NOTEST	0	0	0	0	1	1	no
ENSRNA049438309	ENSRNA049438309	tRNA-Glu	1:168610718-168610792	-N	NH4	NOTEST	0	0	0	0	1	1	no
ENSRNA049438404	ENSRNA049438404	tRNA-Glu	1:192002833-192004668	-N	NH4	NOTEST	0	0	0	0	1	1	no
ENSRNA049438418	ENSRNA049438418	tRNA-Ala	1:200674710-200674783	-N	NH4	NOTEST	0	0	0	0	1	1	no
ENSRNA049438546	ENSRNA049438546	tRNA-Glu	1:230206731-230206804	-N	NH4	NOTEST	0	0	0	0	1	1	no
ENSRNA049438664	ENSRNA049438664	tRNA-Gly	1:263685912-263685983	-N	NH4	NOTEST	0	0	0	0	1	1	no
ENSRNA049438710	ENSRNA049438710	tRNA-Lys	1:273664915-273664988	-N	NH4	NOTEST	0	0	0	0	1	1	no
ENSRNA049438777	ENSRNA049438777	tRNA-Glu	1:286214717-286214791	-N	NH4	NOTEST	0	0	0	0	1	1	no
ENSRNA049438795	ENSRNA049438795	tRNA-Thr	1:287675048-287675122	-N	NH4	NOTEST	0	0	0	0	1	1	no
ENSRNA049438956	ENSRNA049438956	tRNA-Cys	1:291181367-291181439	-N	NH4	NOTEST	0	0	0	0	1	1	no
ENSRNA049438965	ENSRNA049438965	tRNA-Cys	1:291181117-291181189	-N	NH4	NOTEST	0	0	0	0	1	1	no
ENSRNA049439064	ENSRNA049439064	tRNA-Ala	1:276671703-276671776	-N	NH4	NOTEST	0	0	0	0	1	1	no
ENSRNA049439167	ENSRNA049439167	tRNA-Val	1:256484419-256484493	-N	NH4	NOTEST	0	0	0	0	1	1	no
ENSRNA049439213	ENSRNA049439213	tRNA-Arg	1:253265492-253265565	-N	NH4	NOTEST	0	0	0	0	1	1	no
ENSRNA049439227	ENSRNA049439227	tRNA-Arg	1:253262032-253262105	-N	NH4	NOTEST	0	0	0	0	1	1	no
ENSRNA049439300	ENSRNA049439300	tRNA-Leu	1:244517984-244518067	-N	NH4	NOTEST	0	0	0	0	1	1	no
ENSRNA049439530	ENSRNA049439530	tRNA-Glu	1:192679622-192679695	-N	NH4	NOTEST	0	0	0	0	1	1	no
ENSRNA049439609	ENSRNA049439609	tRNA-Pro	1:148397587-148397659	-N	NH4	NOTEST	0	0	0	0	1	1	no
ENSRNA049439730	ENSRNA049439730	tRNA-Ile	1:96473603-96473677	-N	NH4	NOTEST	0	0	0	0	1	1	no
ENSRNA049439996	ENSRNA049439996	tRNA-Arg	1:42763171-42763245	-N	NH4	NOTEST	0	0	0	0	1	1	no
ENSRNA049440072	ENSRNA049440072	tRNA-Leu	1:12353063-12353147	-N	NH4	NOTEST	0	0	0	0	1	1	no
ENSRNA049440088	ENSRNA049440088	tRNA-Lys	1:4364144-4364217	-N	NH4	NOTEST	0	0	0	0	1	1	no
ENSRNA049440136	ENSRNA049440136	tRNA-Glu	3:4599114-4599187	-N	NH4	NOTEST	0	0	0	0	1	1	no
ENSRNA049440276	ENSRNA049440276	tRNA-Ser	3:31710295-31710378	-N	NH4	NOTEST	0	0	0	0	1	1	no
ENSRNA049440360	ENSRNA049440360	tRNA-Trp	3:62236114-62236188	-N	NH4	NOTEST	0	0	0	0	1	1	no
ENSRNA049440447	ENSRNA049440447	tRNA-Pro	3:129404038-129404110	-N	NH4	NOTEST	0	0	0	0	1	1	no
ENSRNA049440518	ENSRNA049440518	tRNA-Leu	3:146851501-146851581	-N	NH4	NOTEST	0	0	0	0	1	1	no
ENSRNA049440535	ENSRNA049440535	tRNA-Leu	3:148106533-148106613	-N	NH4	NOTEST	0	0	0	0	1	1	no
ENSRNA049440629	ENSRNA049440629	tRNA-Lys	3:182649255-182649328	-N	NH4	NOTEST	0	0	0	0	1	1	no
ENSRNA049440661	ENSRNA049440661	tRNA-Gly	3:186337456-186337528	-N	NH4	NOTEST	0	0	0	0	1	1	no
ENSRNA049440693	ENSRNA049440693	tRNA-Gln	3:196938374-196938446	-N	NH4	NOTEST	0	0	0	0	1	1	no
ENSRNA049440827	ENSRNA049440827	tRNA-Val	3:234079100-234079174	-N	NH4	NOTEST	0	0	0	0	1	1	no
ENSRNA049440843	ENSRNA049440843	tRNA-Tyr	3:234238987-234239072	-N	NH4	NOTEST	0	0	0	0	1	1	no
ENSRNA049440873	ENSRNA049440873	tRNA-Pro	3:233462747-233462819	-N	NH4	NOTEST	0	0	0	0	1	1	no
ENSRNA049440883	ENSRNA049440883	tRNA-Ile	3:233460986-233461060	-N	NH4	NOTEST	0	0	0	0	1	1	no
ENSRNA049441066	ENSRNA049441066	tRNA-Tyr	3:198369674-198369760	-N	NH4	NOTEST	0	0	0	0	1	1	no
ENSRNA049441078	ENSRNA049441078	tRNA-Leu	3:187067977-187068058	-N	NH4	NOTEST	0	0	0	0	1	1	no
ENSRNA049441166	ENSRNA049441166	tRNA-Gln	3:177342232-177342304	-N	NH4	NOTEST	0	0	0	0	1	1	no
ENSRNA049441180	ENSRNA049441180	tRNA-Ser	3:173184613-173184695	-N	NH4	NOTEST	0	0	0	0	1	1	no
ENSRNA049441214	ENSRNA049441214	tRNA-Phe	3:158649812-158649885	-N	NH4	NOTEST	0	0	0	0	1	1	no
ENSRNA049441268	ENSRNA049441268	tRNA-Thr	3:142564022-142564096	-N	NH4	NOTEST	0	0	0	0	1	1	no
ENSRNA049441281	ENSRNA049441281	tRNA-Thr	3:142558741-142558815	-N	NH4	NOTEST	0	0	0	0	1	1	no
ENSRNA049441297	ENSRNA049441297	tRNA-Thr	3:142524513-142524587	-N	NH4	NOTEST	0	0	0	0	1	1	no
ENSRNA049441317	ENSRNA049441317	tRNA-Thr	3:142492880-142492954	-N	NH4	NOTEST	0	0	0	0	1	1	no
ENSRNA049441404	ENSRNA049441404	tRNA-Val	3:122111018-122111092	-N	NH4	NOTEST	0	0	0	0	1	1	no
ENSRNA049441413	ENSRNA049441413	tRNA-Glu	3:81490801-81490873	-N	NH4	NOTEST	0	0	0	0	1	1	no
ENSRNA049441475	ENSRNA049441475	tRNA-Leu	3:67151110-67151191	-N	NH4	NOTEST	0	0	0	0	1	1	no
ENSRNA049441566	ENSRNA049441566	tRNA-Leu	3:17378338-17378419	-N	NH4	NOTEST	0	0	0	0	1	1	no
ENSRNA049441594	ENSRNA049441594	tRNA-Lys	3:2017885-2017958	-N	NH4	NOTEST	0	0	0	0	1	1	no
ENSRNA049441606	ENSRNA049441606	tRNA-Ser	3:1288604-1288686	-N	NH4	NOTEST	0	0	0	0	1	1	no
ENSRNA049441657	ENSRNA049441657	tRNA-Pro	2:23330436-23330508	-N	NH4	NOTEST	0	0	0	0	1	1	no
ENSRNA049441680	ENSRNA049441680	tRNA-Val	2:25541531-25541605	-N	NH4	NOTEST	0	0	0	0	1	1	no
ENSRNA049441718	ENSRNA049441718	tRNA-Lys	2:28204144-28226242	-N	NH4	NOTEST	0	0	0	0	1	1	no
ENSRNA049441729	ENSRNA049441729	tRNA-Ile	2:30054951-30055025	-N	NH4	NOTEST	0	0	0	0	1	1	no
ENSRNA049441754	ENSRNA049441754	tRNA-Leu	2:36851195-36864553	-N	NH4	NOTEST	0	0	0	0	1	1	no
ENSRNA049441819	ENSRNA049441819	tRNA-Phe	2:50750328-50750401	-N	NH4	NOTEST	0	0	0	0	1	1	no
ENSRNA049441829	ENSRNA049441829	tRNA-Leu	2:51142777-51142858	-N	NH4	NOTEST	0	0	0	0	1	1	no
ENSRNA049441904	ENSRNA049441904	tRNA-Gly	2:70263776-70263848	-N	NH4	NOTEST	0	0	0	0	1	1	no
ENSRNA049441937	ENSRNA049441937	tRNA-Asn	2:98034224-98034296	-N	NH4	NOTEST	0	0	0	0	1	1	no
ENSRNA049442171	ENSRNA049442171	tRNA-Asn	2:176905019-176905091	-N	NH4	NOTEST	0	0	0	0	1	1	no
ENSRNA049442196	ENSRNA049442196	tRNA-Val	2:180667242-180667316	-N	NH4	NOTEST	0	0	0	0	1	1	no
ENSRNA049442300	ENSRNA049442300	tRNA-Ile	2:194744416-194744490	-N	NH4	NOTEST	0	0	0	0	1	1	no
ENSRNA049442349	ENSRNA049442349	tRNA-Thr	2:199183497-199183569	-N	NH4	NOTEST	0	0	0	0	1	1	no
ENSRNA049442454	ENSRNA049442454	tRNA-Asn	2:217009594-217009668	-N	NH4	NOTEST	0	0	0	0	1	1	no
ENSRNA049442482	ENSRNA049442482	tRNA-Asn	2:216504630-216504704	-N	NH4	NOTEST	0	0	0	0	1	1	no
ENSRNA049442494	ENSRNA049442494	tRNA-Asn	2:216504463-216504537	-N	NH4	NOTEST	0	0	0	0	1	1	no
ENSRNA049442545	ENSRNA049442545	tRNA-Leu	2:219594638-219594719	-N	NH4	NOTEST	0	0	0	0	1	1	no
ENSRNA049442601	ENSRNA049442601	tRNA-Ile	2:220036149-220036223	-N	NH4	NOTEST	0	0	0	0	1	1	no
ENSRNA049442640	ENSRNA049442640	tRNA-Ile	2:220037093-220037167	-N	NH4	NOTEST	0	0	0	0	1	1	no
ENSRNA049442682	ENSRNA049442682	tRNA-Ile	2:220038037-220038111	-N	NH4	NOTEST	0	0	0	0	1	1	no
ENSRNA049442711	ENSRNA049442711	tRNA-Ile	2:220038981-220039055	-N	NH4	NOTEST	0	0	0	0	1	1	no
ENSRNA049442725	ENSRNA049442725	tRNA-Ile	2:220039453-220039527	-N	NH4	NOTEST	0	0	0	0	1	1	no
ENSRNA049442735	ENSRNA049442735	tRNA-Ile	2:220039925-220039999	-N	NH4	NOTEST	0	0	0	0	1	1	no
ENSRNA049442750	ENSRNA049442750	tRNA-Ile	2:220040397-220040471	-N	NH4	NOTEST	0	0	0	0	1	1	no
ENSRNA049442753	ENSRNA049442753	tRNA-Ile	2:220040869-220040943	-N	NH4	NOTEST	0	0	0	0	1	1	no
ENSRNA049442759	ENSRNA049442759	tRNA-Ile	2:220041341-220041415	-N	NH4	NOTEST	0	0	0	0	1	1	no
ENSRNA049442767	ENSRNA049442767	tRNA-Ile	2:220041813-220041887	-N	NH4	NOTEST	0	0	0	0	1	1	no
ENSRNA049442774	ENSRNA049442774	tRNA-Ile	2:220042285-220042359	-N	NH4	NOTEST	0	0	0	0	1	1	no
ENSRNA049442786	ENSRNA049442786	tRNA-Ile	2:220042757-220042831	-N	NH4	NOTEST	0	0	0	0	1	1	no
ENSRNA049442804	ENSRNA049442804	tRNA-Ile	2:220043701-220043775	-N	NH4	NOTEST	0	0	0	0	1	1	no
ENSRNA049442848	ENSRNA049442848	tRNA-Ile	2:220046061-220046135	-N	NH4	NOTEST	0	0	0	0	1	1	no
ENSRNA049442855	ENSRNA049442855	tRNA-Ile	2:220046533-220046607	-N	NH4	NOTEST	0	0	0	0	1	1	no
ENSRNA049442862	ENSRNA049442862	tRNA-Ile	2:220047005-220047079	-N	NH4	NOTEST	0	0	0	0	1	1	no
ENSRNA049442894	ENSRNA049442894	tRNA-Ile	2:220048421-220048495	-N	NH4	NOTEST	0	0	0	0	1	1	no
ENSRNA049442915	ENSRNA049442915	tRNA-Ile	2:220049838-220049912	-N	NH4	NOTEST	0	0	0	0	1	1	no
ENSRNA049442934	ENSRNA049442934	tRNA-Ile	2:220050781-220050855	-N	NH4	NOTEST	0	0	0	0	1	1	no
ENSRNA049442949	ENSRNA049442949	tRNA-Ile	2:220052197-220052271	-N	NH4	NOTEST	0	0	0	0	1	1	no
ENSRNA049442971	ENSRNA049442971	tRNA-Ile	2:220053148-220053222	-N	NH4	NOTEST	0	0	0	0	1	1	no
ENSRNA049442979	ENSRNA049442979	tRNA-Ile	2:220053619-220053693	-N	NH4	NOTEST	0	0	0	0	1	1	no
ENSRNA049443000	ENSRNA049443000	tRNA-Ile	2:220061964-220062038	-N	NH4	NOTEST	0	0	0	0	1	1	no
ENSRNA049443007	ENSRNA049443007	tRNA-Ile	2:220062443-220062517	-N	NH4	NOTEST	0	0	0	0	1	1	no
ENSRNA049443014	ENSRNA049443014	tRNA-Ile	2:220062914-220062988	-N	NH4	NOTEST	0	0	0	0	1	1	no
ENSRNA049443050	ENSRNA049443050	tRNA-Ile	2:220064801-220064875	-N	NH4	NOTEST	0	0	0	0	1	1	no
ENSRNA049443077	ENSRNA049443077	tRNA-Ile	2:220066686-220066760	-N	NH4	NOTEST	0	0	0	0	1	1	no
ENSRNA049443083	ENSRNA049443083	tRNA-Ile	2:220076504-220076578	-N	NH4	NOTEST	0	0	0	0	1	1	no
ENSRNA049443270	ENSRNA049443270	tRNA-Phe	2:240477321-240477394	-N	NH4	NOTEST	0	0	0	0	1	1	no
ENSRNA049443287	ENSRNA049443287	tRNA-Asn	2:237257890-237257964	-N	NH4	NOTEST	0	0	0	0	1	1	no
ENSRNA049443307	ENSRNA049443307	tRNA-Pro	2:236432775-236432847	-N	NH4	NOTEST	0	0	0	0	1	1	no
ENSRNA049443319	ENSRNA049443319	tRNA-Ala	2:236211090-236211163	-N	NH4	NOTEST	0	0	0	0	1	1	no
ENSRNA049443391	ENSRNA049443391	tRNA-Glu	2:232677588-232677662	-N	NH4	NOTEST	0	0	0	0	1	1	no
ENSRNA049443461	ENSRNA049443461	tRNA-Trp	2:223153769-223153843	-N	NH4	NOTEST	0	0	0	0	1	1	no
ENSRNA049443478	ENSRNA049443478	tRNA-Pro	2:222362250-222362322	-N	NH4	NOTEST	0	0	0	0	1	1	no
ENSRNA049443507	ENSRNA049443507	tRNA-Ala	2:220382166-220382239	-N	NH4	NOTEST	0	0	0	0	1	1	no
ENSRNA049443537	ENSRNA049443537	tRNA-Met	2:219037551-219037639	-N	NH4	NOTEST	0	0	0	0	1	1	no
ENSRNA049443552	ENSRNA049443552	tRNA-Asp	2:217255127-217255199	-N	NH4	NOTEST	0	0	0	0	1	1	no
ENSRNA049443592	ENSRNA049443592	tRNA-Asp	2:209804972-209805046	-N	NH4	NOTEST	0	0	0	0	1	1	no
ENSRNA049443604	ENSRNA049443604	tRNA-Glu	2:205707215-205707288	-N	NH4	NOTEST	0	0	0	0	1	1	no
ENSRNA049443707	ENSRNA049443707	tRNA-Asp	2:181064035-181064107	-N	NH4	NOTEST	0	0	0	0	1	1	no
ENSRNA049443716	ENSRNA049443716	tRNA-Val	2:178368031-178368105	-N	NH4	NOTEST	0	0	0	0	1	1	no
ENSRNA049443728	ENSRNA049443728	tRNA-Val	2:178354558-178354632	-N	NH4	NOTEST	0	0	0	0	1	1	no
ENSRNA049443881	ENSRNA049443881	tRNA-Val	2:118174884-118174958	-N	NH4	NOTEST	0	0	0	0	1	1	no
ENSRNA049443891	ENSRNA049443891	tRNA-Val	2:118171644-118171718	-N	NH4	NOTEST	0	0	0	0	1	1	no
ENSRNA049443931	ENSRNA049443931	tRNA-Trp	2:79977513-79977587	-N	NH4	NOTEST	0	0	0	0	1	1	no
ENSRNA049443949	ENSRNA049443949	tRNA-Lys	2:78119129-78119202	-N	NH4	NOTEST	0	0	0	0	1	1	no
ENSRNA049444016	ENSRNA049444016	tRNA-Trp	2:43576903-43576975	-N	NH4	NOTEST	0	0	0	0	1	1	no
ENSRNA049444035	ENSRNA049444035	tRNA-Ile	2:41026232-41026306	-N	NH4	NOTEST	0	0	0	0	1	1	no
ENSRNA049444071	ENSRNA049444071	tRNA-Val	2:34439531-34439605	-N	NH4	NOTEST	0	0	0	0	1	1	no
ENSRNA049444131	ENSRNA049444131	tRNA-Val	2:13291955-13292029	-N	NH4	NOTEST	0	0	0	0	1	1	no
ENSRNA049444172	ENSRNA049444172	tRNA-Tyr	2:9663176-9663262	-N	NH4	NOTEST	0	0	0	0	1	1	no
ENSRNA049444185	ENSRNA049444185	tRNA-Glu	2:5981144-5981218	-N	NH4	NOTEST	0	0	0	0	1	1	no
ENSRNA049444234	ENSRNA049444234	tRNA-Ala	2:2484046-2484119	-N	NH4	NOTEST	0	0	0	0	1	1	no
ENSRNA049444291	ENSRNA049444291	tRNA-Trp	2:2240112-2240184	-N	NH4	NOTEST	0	0	0	0	1	1	no
ENSRNA049444331	ENSRNA049444331	tRNA-Pro	4:3045290-3045362	-N	NH4	NOTEST	0	0	0	0	1	1	no
ENSRNA049444341	ENSRNA049444341	tRNA-Asn	4:4476330-4476404	-N	NH4	NOTEST	0	0	0	0	1	1	no
ENSRNA049444372	ENSRNA049444372	tRNA-Ala	4:6485950-6486023	-N	NH4	NOTEST	0	0	0	0	1	1	no
ENSRNA049444385	ENSRNA049444385	tRNA-Tyr	4:6770897-6770984	-N	NH4	NOTEST	0	0	0	0	1	1	no
ENSRNA049444459	ENSRNA049444459	tRNA-Trp	4:31727807-31727879	-N	NH4	NOTEST	0	0	0	0	1	1	no
ENSRNA049444480	ENSRNA049444480	tRNA-Leu	4:38955533-38955614	-N	NH4	NOTEST	0	0	0	0	1	1	no
ENSRNA049444619	ENSRNA049444619	tRNA-Tyr	4:183197025-183197111	-N	NH4	NOTEST	0	0	0	0	1	1	no
ENSRNA049444634	ENSRNA049444634	tRNA-Trp	4:184369040-184371841	-N	NH4	NOTEST	0	0	0	0	1	1	no
ENSRNA049444658	ENSRNA049444658	tRNA-Ala	4:189198090-189198163	-N	NH4	NOTEST	0	0	0	0	1	1	no
ENSRNA049444705	ENSRNA049444705	tRNA-Tyr	4:199989646-199997578	-N	NH4	NOTEST	0	0	0	0	1	1	no
ENSRNA049445038	ENSRNA049445038	tRNA-Val	4:245462066-245462140	-N	NH4	NOTEST	0	0	0	0	1	1	no
ENSRNA049445130	ENSRNA049445130	tRNA-Gln	4:230824930-230854157	-N	NH4	NOTEST	0	0	0	0	1	1	no
ENSRNA049445136	ENSRNA049445136	tRNA-Gln	4:230824930-230854157	-N	NH4	NOTEST	9.14547	0	#NAME?	0	1	1	no
ENSRNA049445150	ENSRNA049445150	tRNA-Gln	4:230824930-230854157	-N	NH4	NOTEST	0	0	0	0	1	1	no
ENSRNA049445160	ENSRNA049445160	tRNA-Gln	4:230824930-230854157	-N	NH4	NOTEST	0	0	0	0	1	1	no
ENSRNA049445189	ENSRNA049445189	tRNA-Pro	4:224517979-224518051	-N	NH4	NOTEST	0	0	0	0	1	1	no
ENSRNA049445197	ENSRNA049445197	tRNA-Glu	4:214600294-214600368	-N	NH4	NOTEST	0	0	0	0	1	1	no
ENSRNA049445254	ENSRNA049445254	tRNA-Ser	4:187363615-187363697	-N	NH4	NOTEST	0	0	0	0	1	1	no
ENSRNA049445265	ENSRNA049445265	tRNA-Pro	4:186821843-186821915	-N	NH4	NOTEST	0	0	0	0	1	1	no
ENSRNA049445272	ENSRNA049445272	tRNA-Ile	4:186760571-186760645	-N	NH4	NOTEST	0	0	0	0	1	1	no
ENSRNA049445293	ENSRNA049445293	tRNA-Ala	4:181556583-181556656	-N	NH4	NOTEST	0	0	0	0	1	1	no
ENSRNA049445360	ENSRNA049445360	tRNA-Asp	4:156466298-156466370	-N	NH4	NOTEST	0	0	0	0	1	1	no
ENSRNA049445418	ENSRNA049445418	tRNA-Pro	4:151574139-151574211	-N	NH4	NOTEST	0	0	0	0	1	1	no
ENSRNA049445432	ENSRNA049445432	tRNA-Pro	4:151468991-151469063	-N	NH4	NOTEST	0	0	0	0	1	1	no
ENSRNA049445436	ENSRNA049445436	tRNA-Pro	4:151412606-151412678	-N	NH4	NOTEST	0	0	0	0	1	1	no
ENSRNA049445441	ENSRNA049445441	tRNA-Pro	4:151412225-151412297	-N	NH4	NOTEST	0	0	0	0	1	1	no
ENSRNA049445478	ENSRNA049445478	tRNA-Phe	4:148973559-148973632	-N	NH4	NOTEST	0	0	0	0	1	1	no
ENSRNA049445501	ENSRNA049445501	tRNA-Ser	4:138206088-138206170	-N	NH4	NOTEST	0	0	0	0	1	1	no
ENSRNA049445530	ENSRNA049445530	tRNA-Cys	4:112075503-112075575	-N	NH4	NOTEST	0	0	0	0	1	1	no
ENSRNA049445542	ENSRNA049445542	tRNA-Lys	4:85450084-85450157	-N	NH4	NOTEST	0	0	0	0	1	1	no
ENSRNA049445571	ENSRNA049445571	tRNA-Arg	4:56278680-56278753	-N	NH4	NOTEST	0	0	0	0	1	1	no
ENSRNA049445609	ENSRNA049445609	tRNA-Val	4:28937208-28937282	-N	NH4	NOTEST	0	0	0	0	1	1	no
ENSRNA049445706	ENSRNA049445706	tRNA-Arg	5:7470675-7470748	-N	NH4	NOTEST	0	0	0	0	1	1	no
ENSRNA049445733	ENSRNA049445733	tRNA-Arg	5:19206834-19206907	-N	NH4	NOTEST	0	0	0	0	1	1	no
ENSRNA049445751	ENSRNA049445751	tRNA-Glu	5:24686331-24686404	-N	NH4	NOTEST	0	0	0	0	1	1	no
ENSRNA049445768	ENSRNA049445768	tRNA-Thr	5:26883878-26883950	-N	NH4	NOTEST	0	0	0	0	1	1	no
ENSRNA049445825	ENSRNA049445825	tRNA-Pro	5:67007379-67007451	-N	NH4	NOTEST	0	0	0	0	1	1	no
ENSRNA049445851	ENSRNA049445851	tRNA-Ser	5:76475066-76475148	-N	NH4	NOTEST	0	0	0	0	1	1	no
ENSRNA049445907	ENSRNA049445907	tRNA-Gly	5:119214997-119215068	-N	NH4	NOTEST	0	0	0	0	1	1	no
ENSRNA049446094	ENSRNA049446094	tRNA-Asn	5:215840459-215840531	-N	NH4	NOTEST	0	0	0	0	1	1	no
ENSRNA049446119	ENSRNA049446119	tRNA-Ala	5:218088598-218088671	-N	NH4	NOTEST	0	0	0	0	1	1	no
ENSRNA049446167	ENSRNA049446167	tRNA-Pro	5:222621123-222631121	-N	NH4	NOTEST	0	0	0	0	1	1	no
ENSRNA049446214	ENSRNA049446214	tRNA-Gly	5:215848443-215848514	-N	NH4	NOTEST	0	0	0	0	1	1	no
ENSRNA049446227	ENSRNA049446227	tRNA-Trp	5:215772152-215772226	-N	NH4	NOTEST	0	0	0	0	1	1	no
ENSRNA049446241	ENSRNA049446241	tRNA-Tyr	5:214480484-214480569	-N	NH4	NOTEST	0	0	0	0	1	1	no
ENSRNA049446268	ENSRNA049446268	tRNA-Met	5:204308743-204308828	-N	NH4	NOTEST	0	0	0	0	1	1	no
ENSRNA049446278	ENSRNA049446278	tRNA-Asp	5:204104019-204104091	-N	NH4	NOTEST	0	0	0	0	1	1	no
ENSRNA049446295	ENSRNA049446295	tRNA-Thr	5:199474429-199474501	-N	NH4	NOTEST	0	0	0	0	1	1	no
ENSRNA049446311	ENSRNA049446311	tRNA-Pro	5:194083664-194108336	-N	NH4	NOTEST	0	0	0	0	1	1	no
ENSRNA049446356	ENSRNA049446356	tRNA-Ser	5:187209881-187209963	-N	NH4	NOTEST	0	0	0	0	1	1	no
ENSRNA049446377	ENSRNA049446377	tRNA-Ile	5:182985138-182985212	-N	NH4	NOTEST	0	0	0	0	1	1	no
ENSRNA049446390	ENSRNA049446390	tRNA-Cys	5:181546859-181560813	-N	NH4	NOTEST	0	0	0	0	1	1	no
ENSRNA049446421	ENSRNA049446421	tRNA-Ser	5:178313413-178313494	-N	NH4	NOTEST	0	0	0	0	1	1	no
ENSRNA049446430	ENSRNA049446430	tRNA-Gln	5:175958963-175959035	-N	NH4	NOTEST	0	0	0	0	1	1	no
ENSRNA049446451	ENSRNA049446451	tRNA-Asn	5:170046561-170046633	-N	NH4	NOTEST	0	0	0	0	1	1	no
ENSRNA049446516	ENSRNA049446516	tRNA-Gln	5:145725978-145726050	-N	NH4	NOTEST	0	0	0	0	1	1	no
ENSRNA049446541	ENSRNA049446541	tRNA-Gln	5:145714498-145714570	-N	NH4	NOTEST	0	0	0	0	1	1	no
ENSRNA049446611	ENSRNA049446611	tRNA-Asp	5:85751879-85751951	-N	NH4	NOTEST	0	0	0	0	1	1	no
ENSRNA049446666	ENSRNA049446666	tRNA-Arg	5:72868223-72868296	-N	NH4	NOTEST	0	0	0	0	1	1	no
ENSRNA049446682	ENSRNA049446682	tRNA-Ala	5:71947561-71947634	-N	NH4	NOTEST	0	0	0	0	1	1	no
ENSRNA049446780	ENSRNA049446780	tRNA-Glu	5:25109932-25110005	-N	NH4	NOTEST	0	0	0	0	1	1	no
ENSRNA049446904	ENSRNA049446904	tRNA-Val	5:5226299-5226373	-N	NH4	NOTEST	0	0	0	0	1	1	no
ENSRNA049446916	ENSRNA049446916	tRNA-Ala	5:5149526-5149599	-N	NH4	NOTEST	0	0	0	0	1	1	no
ENSRNA049446924	ENSRNA049446924	tRNA-Gly	5:4686834-4686905	-N	NH4	NOTEST	0	0	0	0	1	1	no
ENSRNA049446944	ENSRNA049446944	tRNA-Val	5:1535545-1535619	-N	NH4	NOTEST	0	0	0	0	1	1	no
ENSRNA049446955	ENSRNA049446955	tRNA-Val	5:1508135-1508209	-N	NH4	NOTEST	0	0	0	0	1	1	no
ENSRNA049446985	ENSRNA049446985	tRNA-Asp	7:2118400-2118472	-N	NH4	NOTEST	0	0	0	0	1	1	no
ENSRNA049447020	ENSRNA049447020	tRNA-Ser	7:28621095-28621177	-N	NH4	NOTEST	0	0	0	0	1	1	no
ENSRNA049447050	ENSRNA049447050	tRNA-Asn	7:46267840-46280742	-N	NH4	NOTEST	0	0	0	0	1	1	no
ENSRNA049447128	ENSRNA049447128	tRNA-Lys	7:98665229-98665306	-N	NH4	NOTEST	0	0	0	0	1	1	no
ENSRNA049447139	ENSRNA049447139	tRNA-Gly	7:111139143-111139214	-N	NH4	NOTEST	0	0	0	0	1	1	no
ENSRNA049447147	ENSRNA049447147	tRNA-Ile	7:114375169-114375243	-N	NH4	NOTEST	0	0	0	0	1	1	no
ENSRNA049447196	ENSRNA049447196	tRNA-Tyr	7:133883307-133883393	-N	NH4	NOTEST	0	0	0	0	1	1	no
ENSRNA049447346	ENSRNA049447346	tRNA-Gly	7:162862427-162862499	-N	NH4	NOTEST	0	0	0	0	1	1	no
ENSRNA049447400	ENSRNA049447400	tRNA-Asp	7:169779559-169779631	-N	NH4	NOTEST	0	0	0	0	1	1	no
ENSRNA049447505	ENSRNA049447505	tRNA-Leu	7:180135263-180139827	-N	NH4	NOTEST	0	0	0	0	1	1	no
ENSRNA049447516	ENSRNA049447516	tRNA-Trp	7:179726522-179726596	-N	NH4	NOTEST	0	0	0	0	1	1	no
ENSRNA049447555	ENSRNA049447555	tRNA-Ala	7:174824009-174824082	-N	NH4	NOTEST	0	0	0	0	1	1	no
ENSRNA049447583	ENSRNA049447583	tRNA-Trp	7:172900745-172900817	-N	NH4	NOTEST	0	0	0	0	1	1	no
ENSRNA049447596	ENSRNA049447596	tRNA-Ser	7:170793485-170793567	-N	NH4	NOTEST	0	0	0	0	1	1	no
ENSRNA049447605	ENSRNA049447605	tRNA-Ser	7:170772460-170772542	-N	NH4	NOTEST	0	0	0	0	1	1	no
ENSRNA049447618	ENSRNA049447618	tRNA-Trp	7:165347243-165347315	-N	NH4	NOTEST	0	0	0	0	1	1	no
ENSRNA049447762	ENSRNA049447762	tRNA-Lys	7:103969401-103972795	-N	NH4	NOTEST	0	0	0	0	1	1	no
ENSRNA049447892	ENSRNA049447892	tRNA-Ser	7:33314994-33315076	-N	NH4	NOTEST	0	0	0	0	1	1	no
ENSRNA049447910	ENSRNA049447910	tRNA-Sup	7:26450064-26450137	-N	NH4	NOTEST	0	0	0	0	1	1	no
ENSRNA049447917	ENSRNA049447917	tRNA-Glu	7:26386465-26386538	-N	NH4	NOTEST	0	0	0	0	1	1	no
ENSRNA049447995	ENSRNA049447995	tRNA-Phe	7:9545152-9545225	-N	NH4	NOTEST	0	0	0	0	1	1	no
ENSRNA049448001	ENSRNA049448001	tRNA-Lys	7:8979947-8980020	-N	NH4	NOTEST	0	0	0	0	1	1	no
ENSRNA049448019	ENSRNA049448019	tRNA-Cys	7:6968336-6968408	-N	NH4	NOTEST	0	0	0	0	1	1	no
ENSRNA049448032	ENSRNA049448032	tRNA-Glu	7:3127714-3127788	-N	NH4	NOTEST	0	0	0	0	1	1	no
ENSRNA049448075	ENSRNA049448075	tRNA-Ile	8:6704742-6704816	-N	NH4	NOTEST	0	0	0	0	1	1	no
ENSRNA049448118	ENSRNA049448118	tRNA-Lys	8:25301126-25301199	-N	NH4	NOTEST	0	0	0	0	1	1	no
ENSRNA049448124	ENSRNA049448124	tRNA-Ser	8:29525005-29525087	-N	NH4	NOTEST	0	0	0	0	1	1	no
ENSRNA049448153	ENSRNA049448153	tRNA-Arg	8:71630122-71630195	-N	NH4	NOTEST	0	0	0	0	1	1	no
ENSRNA049448201	ENSRNA049448201	tRNA-Lys	8:92375529-92375602	-N	NH4	NOTEST	0	0	0	0	1	1	no
ENSRNA049448313	ENSRNA049448313	tRNA-Lys	8:127834148-127834221	-N	NH4	NOTEST	0	0	0	0	1	1	no
ENSRNA049448326	ENSRNA049448326	tRNA-Val	8:128732903-128732976	-N	NH4	NOTEST	0	0	0	0	1	1	no
ENSRNA049448346	ENSRNA049448346	tRNA-Asn	8:135871486-135871560	-N	NH4	NOTEST	0	0	0	0	1	1	no
ENSRNA049448359	ENSRNA049448359	tRNA-Arg	8:136861792-136865800	-N	NH4	NOTEST	0	0	0	0	1	1	no
ENSRNA049448409	ENSRNA049448409	tRNA-Lys	8:148833238-148839951	-N	NH4	NOTEST	0	0	0	0	1	1	no
ENSRNA049448466	ENSRNA049448466	tRNA-Leu	8:161712610-161712690	-N	NH4	NOTEST	0	0	0	0	1	1	no
ENSRNA049448545	ENSRNA049448545	tRNA-Arg	8:174230736-174238706	-N	NH4	NOTEST	0	0	0	0	1	1	no
ENSRNA049448571	ENSRNA049448571	tRNA-Asp	8:178062986-178063058	-N	NH4	NOTEST	0	0	0	0	1	1	no
ENSRNA049448577	ENSRNA049448577	tRNA-Asp	8:178075902-178075974	-N	NH4	NOTEST	0	0	0	0	1	1	no
ENSRNA049448588	ENSRNA049448588	tRNA-Arg	8:179536119-179536192	-N	NH4	NOTEST	0	0	0	0	1	1	no
ENSRNA049448599	ENSRNA049448599	tRNA-Tyr	8:178710849-178710935	-N	NH4	NOTEST	0	0	0	0	1	1	no
ENSRNA049448612	ENSRNA049448612	tRNA-Asp	8:177282457-177282529	-N	NH4	NOTEST	0	0	0	0	1	1	no
ENSRNA049448622	ENSRNA049448622	tRNA-Leu	8:175439040-175439121	-N	NH4	NOTEST	0	0	0	0	1	1	no
ENSRNA049448669	ENSRNA049448669	tRNA-Leu	8:171913677-171913757	-N	NH4	NOTEST	0	0	0	0	1	1	no
ENSRNA049448693	ENSRNA049448693	tRNA-Ser	8:170079283-170079365	-N	NH4	NOTEST	0	0	0	0	1	1	no
ENSRNA049448749	ENSRNA049448749	tRNA-Phe	8:165244588-165244661	-N	NH4	NOTEST	0	0	0	0	1	1	no
ENSRNA049448758	ENSRNA049448758	tRNA-Phe	8:162158108-162158181	-N	NH4	NOTEST	0	0	0	0	1	1	no
ENSRNA049448768	ENSRNA049448768	tRNA-Arg	8:162133037-162133110	-N	NH4	NOTEST	0	0	0	0	1	1	no
ENSRNA049448817	ENSRNA049448817	tRNA-Lys	8:148833238-148839951	-N	NH4	NOTEST	0	0	0	0	1	1	no
ENSRNA049448844	ENSRNA049448844	tRNA-Leu	8:138659554-138659634	-N	NH4	NOTEST	0	0	0	0	1	1	no
ENSRNA049448868	ENSRNA049448868	tRNA-Asn	8:132230980-132231054	-N	NH4	NOTEST	0	0	0	0	1	1	no
ENSRNA049448902	ENSRNA049448902	tRNA-Glu	8:120361101-120361174	-N	NH4	NOTEST	0	0	0	0	1	1	no
ENSRNA049449017	ENSRNA049449017	tRNA-Arg	8:75511483-75511556	-N	NH4	NOTEST	0	0	0	0	1	1	no
ENSRNA049449042	ENSRNA049449042	tRNA-Asp	8:67488185-67488257	-N	NH4	NOTEST	0	0	0	0	1	1	no
ENSRNA049449061	ENSRNA049449061	tRNA-Asn	8:64730905-64730977	-N	NH4	NOTEST	0	0	0	0	1	1	no
ENSRNA049449117	ENSRNA049449117	tRNA-Gly	8:21839587-21839658	-N	NH4	NOTEST	0	0	0	0	1	1	no
ENSRNA049449125	ENSRNA049449125	tRNA-Pro	8:17970588-17970660	-N	NH4	NOTEST	0	0	0	0	1	1	no
ENSRNA049449142	ENSRNA049449142	tRNA-Asp	8:13356980-13357052	-N	NH4	NOTEST	0	0	0	0	1	1	no
ENSRNA049449148	ENSRNA049449148	tRNA-Thr	8:13145277-13145351	-N	NH4	NOTEST	0	0	0	0	1	1	no
ENSRNA049449221	ENSRNA049449221	tRNA-Tyr	6:785615-785701	-N	NH4	NOTEST	0	0	0	0	1	1	no
ENSRNA049449275	ENSRNA049449275	tRNA-Asn	6:29659075-29671285	-N	NH4	NOTEST	0	0	0	0	1	1	no
ENSRNA049449307	ENSRNA049449307	tRNA-Asp	6:60307643-60307715	-N	NH4	NOTEST	0	0	0	0	1	1	no
ENSRNA049449327	ENSRNA049449327	tRNA-Asp	6:61325234-61325306	-N	NH4	NOTEST	0	0	0	0	1	1	no
ENSRNA049449428	ENSRNA049449428	tRNA-Arg	6:94216101-94216174	-N	NH4	NOTEST	0	0	0	0	1	1	no
ENSRNA049449443	ENSRNA049449443	tRNA-Arg	6:94220602-94220675	-N	NH4	NOTEST	0	0	0	0	1	1	no
ENSRNA049449466	ENSRNA049449466	tRNA-Leu	6:100877404-100877485	-N	NH4	NOTEST	0	0	0	0	1	1	no
ENSRNA049449485	ENSRNA049449485	tRNA-Trp	6:111096690-111096764	-N	NH4	NOTEST	0	0	0	0	1	1	no
ENSRNA049449610	ENSRNA049449610	tRNA-Asp	6:160172454-160172526	-N	NH4	NOTEST	0	0	0	0	1	1	no
ENSRNA049449631	ENSRNA049449631	tRNA-Lys	6:160948364-160948437	-N	NH4	NOTEST	0	0	0	0	1	1	no
ENSRNA049449652	ENSRNA049449652	tRNA-Arg	6:163081777-163081850	-N	NH4	NOTEST	0	0	0	0	1	1	no
ENSRNA049449708	ENSRNA049449708	tRNA-Arg	6:170776691-170776764	-N	NH4	NOTEST	0	0	0	0	1	1	no
ENSRNA049449715	ENSRNA049449715	tRNA-Asp	6:167335040-167335112	-N	NH4	NOTEST	0	0	0	0	1	1	no
ENSRNA049449723	ENSRNA049449723	tRNA-Asp	6:167391384-167391456	-N	NH4	NOTEST	0	0	0	0	1	1	no
ENSRNA049449756	ENSRNA049449756	tRNA-Lys	6:164608650-164608723	-N	NH4	NOTEST	0	0	0	0	1	1	no
ENSRNA049449767	ENSRNA049449767	tRNA-Asp	6:161064152-161064224	-N	NH4	NOTEST	0	0	0	0	1	1	no
ENSRNA049449944	ENSRNA049449944	tRNA-Pro	6:85021281-85021353	-N	NH4	NOTEST	0	0	0	0	1	1	no
ENSRNA049449962	ENSRNA049449962	tRNA-Pro	6:81184944-81185016	-N	NH4	NOTEST	0	0	0	0	1	1	no
ENSRNA049449974	ENSRNA049449974	tRNA-Pro	6:81277234-81277306	-N	NH4	NOTEST	0	0	0	0	1	1	no
ENSRNA049449983	ENSRNA049449983	tRNA-Lys	6:79965747-79965820	-N	NH4	NOTEST	0	0	0	0	1	1	no
ENSRNA049449993	ENSRNA049449993	tRNA-Gly	6:74850632-74850703	-N	NH4	NOTEST	0	0	0	0	1	1	no
ENSRNA049450008	ENSRNA049450008	tRNA-Gly	6:74783893-74783964	-N	NH4	NOTEST	0	0	0	0	1	1	no
ENSRNA049450031	ENSRNA049450031	tRNA-Asp	6:60144507-60144579	-N	NH4	NOTEST	0	0	0	0	1	1	no
ENSRNA049450111	ENSRNA049450111	tRNA-Gly	6:6262345-6262417	-N	NH4	NOTEST	0	0	0	0	1	1	no
ENSRNA049450283	ENSRNA049450283	tRNA-Asn	9:61965394-61965466	-N	NH4	NOTEST	0	0	0	0	1	1	no
ENSRNA049450307	ENSRNA049450307	tRNA-Pro	9:92375904-92375976	-N	NH4	NOTEST	0	0	0	0	1	1	no
ENSRNA049450431	ENSRNA049450431	tRNA-Gly	9:118810287-118810358	-N	NH4	NOTEST	0	0	0	0	1	1	no
ENSRNA049450472	ENSRNA049450472	tRNA-Gly	9:129430124-129430195	-N	NH4	NOTEST	0	0	0	0	1	1	no
ENSRNA049450532	ENSRNA049450532	tRNA-Gly	9:149323182-149323254	-N	NH4	NOTEST	0	0	0	0	1	1	no
ENSRNA049450586	ENSRNA049450586	tRNA-Tyr	9:152678326-152678413	-N	NH4	NOTEST	0	0	0	0	1	1	no
ENSRNA049450621	ENSRNA049450621	tRNA-Gly	9:155194146-155194217	-N	NH4	NOTEST	0	0	0	0	1	1	no
ENSRNA049450697	ENSRNA049450697	tRNA-Ala	9:136438991-136439064	-N	NH4	NOTEST	0	0	0	0	1	1	no
ENSRNA049450745	ENSRNA049450745	tRNA-Phe	9:120175453-120175526	-N	NH4	NOTEST	0	0	0	0	1	1	no
ENSRNA049450759	ENSRNA049450759	tRNA-Glu	9:108429333-108429406	-N	NH4	NOTEST	0	0	0	0	1	1	no
ENSRNA049450785	ENSRNA049450785	tRNA-Ser	9:106514231-106514313	-N	NH4	NOTEST	0	0	0	0	1	1	no
ENSRNA049450801	ENSRNA049450801	tRNA-Val	9:93919376-93919450	-N	NH4	NOTEST	0	0	0	0	1	1	no
ENSRNA049450842	ENSRNA049450842	tRNA-Trp	9:77039416-77039490	-N	NH4	NOTEST	0	0	0	0	1	1	no
ENSRNA049450888	ENSRNA049450888	tRNA-Asp	9:6554834-6554908	-N	NH4	NOTEST	0	0	0	0	1	1	no
ENSRNA049450899	ENSRNA049450899	tRNA-Glu	9:6534859-6534931	-N	NH4	NOTEST	0	0	0	0	1	1	no
ENSRNA049450907	ENSRNA049450907	tRNA-Asp	9:6538572-6538646	-N	NH4	NOTEST	0	0	0	0	1	1	no
ENSRNA049450914	ENSRNA049450914	tRNA-Glu	9:6551121-6551193	-N	NH4	NOTEST	0	0	0	0	1	1	no
ENSRNA049450934	ENSRNA049450934	tRNA-Val	10:1689569-1689643	-N	NH4	NOTEST	0	0	0	0	1	1	no
ENSRNA049450950	ENSRNA049450950	tRNA-Tyr	10:2006391-2006477	-N	NH4	NOTEST	0	0	0	0	1	1	no
ENSRNA049451091	ENSRNA049451091	tRNA-Val	10:60226178-60228837	-N	NH4	NOTEST	0	0	0	0	1	1	no
ENSRNA049451137	ENSRNA049451137	tRNA-Asn	10:83720703-83720775	-N	NH4	NOTEST	0	0	0	0	1	1	no
ENSRNA049451159	ENSRNA049451159	tRNA-Val	10:91497052-91497126	-N	NH4	NOTEST	0	0	0	0	1	1	no
ENSRNA049451230	ENSRNA049451230	tRNA-Trp	10:122850721-122850793	-N	NH4	NOTEST	0	0	0	0	1	1	no
ENSRNA049451266	ENSRNA049451266	tRNA-Ile	10:131304014-131306002	-N	NH4	NOTEST	0	0	0	0	1	1	no
ENSRNA049451307	ENSRNA049451307	tRNA-Val	10:143564920-143564994	-N	NH4	NOTEST	0	0	0	0	1	1	no
ENSRNA049451362	ENSRNA049451362	tRNA-Ala	10:148383548-148383621	-N	NH4	NOTEST	0	0	0	0	1	1	no
ENSRNA049451374	ENSRNA049451374	tRNA-Asp	10:145955184-145955256	-N	NH4	NOTEST	0	0	0	0	1	1	no
ENSRNA049451382	ENSRNA049451382	tRNA-Gln	10:149953362-149953434	-N	NH4	NOTEST	0	0	0	0	1	1	no
ENSRNA049451399	ENSRNA049451399	tRNA-Ala	10:133410371-133410444	-N	NH4	NOTEST	0	0	0	0	1	1	no
ENSRNA049451533	ENSRNA049451533	tRNA-Thr	10:22715892-22715966	-N	NH4	NOTEST	0	0	0	0	1	1	no
ENSRNA049451559	ENSRNA049451559	tRNA-Lys	10:826263-826336	-N	NH4	NOTEST	0	0	0	0	1	1	no
ENSRNA049451572	ENSRNA049451572	tRNA-Pro	10:706259-706331	-N	NH4	NOTEST	0	0	0	0	1	1	no
ENSRNA049451576	ENSRNA049451576	tRNA-Ile	10:699794-699868	-N	NH4	NOTEST	0	0	0	0	1	1	no
ENSRNA049451616	ENSRNA049451616	tRNA-Glu	Mt:47076-47148	-N	NH4	NOTEST	0	0	0	0	1	1	no
ENSRNA049451664	ENSRNA049451664	tRNA-Asn	Mt:129508-132560	-N	NH4	NOTEST	0	0	0	0	1	1	no
ENSRNA049451736	ENSRNA049451736	tRNA-Glu	Mt:125871-125943	-N	NH4	NOTEST	0	0	0	0	1	1	no
ENSRNA049451776	ENSRNA049451776	tRNA-Asn	Mt:42602-43923	-N	NH4	NOTEST	0	0	0	0	1	1	no
ENSRNA049452030	ENSRNA049452030	tRNA-Trp	Pt:65844-65918	-N	NH4	NOTEST	0	0	0	0	1	1	no
ENSRNA049452066	ENSRNA049452066	tRNA-Asn	Pt:91652-131084	-N	NH4	NOTEST	0	0	0	0	1	1	no
ENSRNA049452118	ENSRNA049452118	tRNA-Asn	Pt:91652-131084	-N	NH4	NOTEST	0	0	0	0	1	1	no
ENSRNA049453565	ENSRNA049453565	snoR74	6:135531704-135534553	-N	NH4	OK	0.943874	7.17217	2.92574	0.077262	0.4007	0.853356	no
ENSRNA049453582	ENSRNA049453582	snoR60	6:139752908-139752983	-N	NH4	NOTEST	0	0	0	0	1	1	no
ENSRNA049453644	ENSRNA049453644	mir-156	7:119411000-119414845	-N	NH4	NOTEST	0	3.66075	inf	0	1	1	no
ENSRNA049453670	ENSRNA049453670	MIR169_2	7:114375717-114375803	-N	NH4	NOTEST	0	0	0	0	1	1	no
ENSRNA049453693	ENSRNA049453693	snoZ267	7:114577308-114577382	-N	NH4	NOTEST	0	0	0	0	1	1	no
ENSRNA049453717	ENSRNA049453717	snoR44_J54	7:114577712-114577802	-N	NH4	NOTEST	0	0	0	0	1	1	no
ENSRNA049453784	ENSRNA049453784	U2	5:206688616-206688801	-N	NH4	NOTEST	0	0	0	0	1	1	no
ENSRNA049453826	ENSRNA049453826	U2	5:206136155-206136352	-N	NH4	NOTEST	0	0	0	0	1	1	no
ENSRNA049453841	ENSRNA049453841	U11	5:209886579-209886707	-N	NH4	OK	0	15.9719	inf	#NAME?	0.00025	0.0123335	yes
ENSRNA049453982	ENSRNA049453982	snoR99	6:158124048-158124148	-N	NH4	NOTEST	0	0	0	0	1	1	no
ENSRNA049454111	ENSRNA049454111	snoR35	6:159266841-159275183	-N	NH4	OK	89.369	79.104	-0.176024	-0.0141072	0.93115	0.992176	no
ENSRNA049454125	ENSRNA049454125	snoR26	6:154864651-154864744	-N	NH4	OK	7.63354	0	#NAME?	#NAME?	0.06285	0.407751	no
ENSRNA049454203	ENSRNA049454203	snoR103	7:169108540-169108647	-N	NH4	NOTEST	0	0	0	0	1	1	no
ENSRNA049454254	ENSRNA049454254	snoZ107_R87	7:164632726-164632833	-N	NH4	NOTEST	0	0	0	0	1	1	no
ENSRNA049454268	ENSRNA049454268	snoR30	7:164632534-164632629	-N	NH4	NOTEST	0	0	0	0	1	1	no
ENSRNA049454282	ENSRNA049454282	SNORD14	7:164110784-164110903	-N	NH4	NOTEST	0	0	0	0	1	1	no
ENSRNA049454293	ENSRNA049454293	Plant_SRP	7:169179742-169180046	-N	NH4	NOTEST	0	0	0	0	1	1	no
ENSRNA049454366	ENSRNA049454366	U4	6:77011903-77012034	-N	NH4	NOTEST	0	0	0	0	1	1	no
ENSRNA049454404	ENSRNA049454404	snoR41	6:77772878-77772961	-N	NH4	NOTEST	0	0	0	0	1	1	no
ENSRNA049454571	ENSRNA049454571	U12	4:131659619-131659777	-N	NH4	OK	3.75635	4.41191	0.232072	0.624974	0.8318	0.984782	no
ENSRNA049454705	ENSRNA049454705	snoR30	7:25962496-25974168	-N	NH4	NOTEST	0	0	0	0	1	1	no
ENSRNA049454750	ENSRNA049454750	snoR114	7:20469546-20469636	-N	NH4	NOTEST	0	0	0	0	1	1	no
ENSRNA049454767	ENSRNA049454767	snoR114	7:20498180-20498271	-N	NH4	NOTEST	0	0	0	0	1	1	no
ENSRNA049454868	ENSRNA049454868	MIR169_2	7:142353894-142354056	-N	NH4	NOTEST	0	0	0	0	1	1	no
ENSRNA049454877	ENSRNA049454877	U2	7:148010539-148010725	-N	NH4	NOTEST	0	0	0	0	1	1	no
ENSRNA049454895	ENSRNA049454895	U54	7:141988691-141988772	-N	NH4	NOTEST	0	0	0	0	1	1	no
ENSRNA049454938	ENSRNA049454938	U54	7:141988858-141988937	-N	NH4	NOTEST	0	0	0	0	1	1	no
ENSRNA049454976	ENSRNA049454976	MIR169_2	7:142286499-142291128	-N	NH4	NOTEST	0	0	0	0	1	1	no
ENSRNA049454997	ENSRNA049454997	MIR169_5	7:142353894-142354056	-N	NH4	NOTEST	0	0	0	0	1	1	no
ENSRNA049455185	ENSRNA049455185	U6atac	8:176575536-176575661	-N	NH4	OK	4.42952	35.7492	3.01269	2.89001	0.25245	0.730516	no
ENSRNA049455202	ENSRNA049455202	U6	8:171226477-171226580	-N	NH4	NOTEST	0	0	0	0	1	1	no
ENSRNA049455219	ENSRNA049455219	Plant_SRP	8:173130568-173130871	-N	NH4	NOTEST	0	0	0	0	1	1	no
ENSRNA049455242	ENSRNA049455242	Plant_SRP	8:173219639-173219943	-N	NH4	NOTEST	0	0	0	0	1	1	no
ENSRNA049455261	ENSRNA049455261	Plant_SRP	8:173033091-173033395	-N	NH4	NOTEST	0	0	0	0	1	1	no
ENSRNA049455282	ENSRNA049455282	Plant_SRP	8:173149031-173149335	-N	NH4	NOTEST	0	0	0	0	1	1	no
ENSRNA049455301	ENSRNA049455301	Plant_SRP	8:173051328-173051632	-N	NH4	NOTEST	0	0	0	0	1	1	no
ENSRNA049455313	ENSRNA049455313	Plant_SRP	8:173076610-173076913	-N	NH4	NOTEST	0	0	0	0	1	1	no
ENSRNA049455334	ENSRNA049455334	Plant_SRP	8:173200942-173201246	-N	NH4	NOTEST	0	0	0	0	1	1	no
ENSRNA049455358	ENSRNA049455358	Plant_SRP	8:173115653-173115956	-N	NH4	NOTEST	0	0	0	0	1	1	no
ENSRNA049455410	ENSRNA049455410	mir-172	6:172029775-172029869	-N	NH4	NOTEST	0	0	0	0	1	1	no
ENSRNA049455425	ENSRNA049455425	U1	6:170254871-170255031	-N	NH4	OK	26.4991	58.1673	1.13426	1.18863	0.04905	0.361571	no
ENSRNA049455527	ENSRNA049455527	MIR444	6:1873617-1873749	-N	NH4	NOTEST	0	0	0	0	1	1	no
ENSRNA049455555	ENSRNA049455555	mir-160	6:9551861-9551961	-N	NH4	NOTEST	0	0	0	0	1	1	no
ENSRNA049455608	ENSRNA049455608	SSU_rRNA_eukarya	2:98046536-98048133	-N	NH4	OK	16.0862	26.0612	0.69608	1.47665	0.01065	0.15405	no
ENSRNA049455651	ENSRNA049455651	U2	5:89566923-89567108	-N	NH4	NOTEST	0	0	0	0	1	1	no
ENSRNA049455662	ENSRNA049455662	MIR444	5:86952456-86952612	-N	NH4	NOTEST	0	0	0	0	1	1	no
ENSRNA049455682	ENSRNA049455682	MIR397	5:84610585-84610683	-N	NH4	NOTEST	0	0	0	0	1	1	no
ENSRNA049455853	ENSRNA049455853	5S_rRNA	1:79310721-79310840	-N	NH4	NOTEST	0	0	0	0	1	1	no
ENSRNA049455955	ENSRNA049455955	LSU_rRNA_eukarya	5:145474712-145474872	-N	NH4	OK	4630.13	6070.16	0.390682	0.906707	0.11205	0.535691	no
ENSRNA049456141	ENSRNA049456141	MIR396	4:176326882-176327019	-N	NH4	OK	0	14.6727	inf	#NAME?	0.19735	0.667	no
ENSRNA049456187	ENSRNA049456187	snoR35	4:179501448-179530563	-N	NH4	OK	76.163	104.204	0.452248	0.0440421	0.76375	0.974737	no
ENSRNA049456199	ENSRNA049456199	MIR396	4:176331855-176332038	-N	NH4	OK	0.00144464	10.8853	12.8794	0.00810847	0.25455	0.731563	no
ENSRNA049456227	ENSRNA049456227	mir-172	4:174154917-174155060	-N	NH4	NOTEST	0	0	0	0	1	1	no
ENSRNA049456243	ENSRNA049456243	MIR164	4:179535498-179535622	-N	NH4	NOTEST	0	0	0	0	1	1	no
ENSRNA049456278	ENSRNA049456278	snoR60	4:173507580-173513457	-N	NH4	NOTEST	0	0	0	0	1	1	no
ENSRNA049456300	ENSRNA049456300	snoR60	4:173507580-173513457	-N	NH4	OK	42.6455	35.4529	-0.26649	-0.00781424	0.8138	0.981753	no
ENSRNA049456320	ENSRNA049456320	snoR60	4:173507580-173513457	-N	NH4	NOTEST	0	0	0	0	1	1	no
ENSRNA049456343	ENSRNA049456343	U1	4:176635631-176635792	-N	NH4	OK	4.6741	1.69799	-1.46086	-2.19444	0.39435	0.849361	no
ENSRNA049456385	ENSRNA049456385	snoZ152	5:121511673-121511769	-N	NH4	NOTEST	6.22834	0	#NAME?	0	1	1	no
ENSRNA049456396	ENSRNA049456396	U2	5:120829490-120829694	-N	NH4	NOTEST	0	0	0	0	1	1	no
ENSRNA049456416	ENSRNA049456416	snoR11	5:121511490-121511590	-N	NH4	NOTEST	5.65857	5.02369	-0.17169	0	1	1	no
ENSRNA049456552	ENSRNA049456552	SSU_rRNA_eukarya	7:126098532-126098652	-N	NH4	NOTEST	0	0	0	0	1	1	no
ENSRNA049456609	ENSRNA049456609	mir-166	7:128589393-128589547	-N	NH4	NOTEST	0	0	0	0	1	1	no
ENSRNA049456636	ENSRNA049456636	snoR1	7:123669809-123669900	-N	NH4	NOTEST	0	0	0	0	1	1	no
ENSRNA049456661	ENSRNA049456661	snoR1	7:125848576-125848667	-N	NH4	NOTEST	0	0	0	0	1	1	no
ENSRNA049456692	ENSRNA049456692	snoZ102_R77	5:61281662-61281748	-N	NH4	OK	47.1242	11.5742	-2.02556	-16.948	0.30135	0.77599	no
ENSRNA049456702	ENSRNA049456702	snoZ103	5:61281256-61281352	-N	NH4	OK	180.113	59.8144	-1.59034	-1.25344	0.0569	0.389071	no
ENSRNA049456719	ENSRNA049456719	snoZ103	5:61281477-61281572	-N	NH4	OK	136.495	57.7732	-1.24038	-0.952383	0.1139	0.539089	no
ENSRNA049456746	ENSRNA049456746	snoZ103	5:61285307-61288275	-N	NH4	OK	18.1202	4.05824	-2.15867	-1.55251	0.4299	0.871451	no
ENSRNA049456769	ENSRNA049456769	snoZ101	5:61281947-61282047	-N	NH4	OK	24.4011	23.9429	-0.0273483	0.0789637	0.90265	0.990414	no
ENSRNA049456789	ENSRNA049456789	snoZ103	5:61285307-61288275	-N	NH4	OK	4.58593	15.3128	1.73945	1.36136	0.4645	0.889929	no
ENSRNA049456826	ENSRNA049456826	snoZ118	7:71036570-71036669	-N	NH4	NOTEST	0	0	0	0	1	1	no
ENSRNA049457014	ENSRNA049457014	snoR77	5:23672924-23673059	-N	NH4	NOTEST	0	0	0	0	1	1	no
ENSRNA049457038	ENSRNA049457038	mir-166	5:22443528-22443642	-N	NH4	NOTEST	0	0	0	0	1	1	no
ENSRNA049457187	ENSRNA049457187	Intron_gpII	Mt:237576-243574	-N	NH4	NOTEST	0	0	0	0	1	1	no
ENSRNA049457201	ENSRNA049457201	LSU_rRNA_eukarya	Mt:474240-474400	-N	NH4	OK	689.259	739.221	0.10096	0.262272	0.6446	0.950332	no
ENSRNA049457226	ENSRNA049457226	Intron_gpII	Mt:346144-347523	-N	NH4	NOTEST	0	0	0	0	1	1	no
ENSRNA049457253	ENSRNA049457253	Intron_gpII	Mt:330766-335518	-N	NH4	NOTEST	0	0	0	0	1	1	no
ENSRNA049457279	ENSRNA049457279	Intron_gpII	Mt:115541-115638	-N	NH4	NOTEST	0	0	0	0	1	1	no
ENSRNA049457302	ENSRNA049457302	Intron_gpII	Mt:57381-57478	-N	NH4	NOTEST	0	0	0	0	1	1	no
ENSRNA049457319	ENSRNA049457319	Intron_gpII	Mt:326738-326857	-N	NH4	OK	51.8052	20.862	-1.31222	-7.78661	0.18325	0.647223	no
ENSRNA049457334	ENSRNA049457334	Intron_gpII	Mt:237576-243574	-N	NH4	OK	9.08689	3.90905	-1.21697	-2.36801	0.5808	0.931729	no
ENSRNA049457359	ENSRNA049457359	Intron_gpII	Mt:111524-111613	-N	NH4	OK	19.6141	38.9534	0.989858	6.25856	0.3623	0.826593	no
ENSRNA049457405	ENSRNA049457405	Intron_gpII	Mt:330766-335518	-N	NH4	NOTEST	0	0	0	0	1	1	no
ENSRNA049457438	ENSRNA049457438	Intron_gpII	Mt:330766-335518	-N	NH4	NOTEST	0	0	0	0	1	1	no
ENSRNA049457460	ENSRNA049457460	Intron_gpII	Mt:75891-76005	-N	NH4	NOTEST	0	0	0	0	1	1	no
ENSRNA049457503	ENSRNA049457503	Intron_gpII	Mt:259596-259658	-N	NH4	NOTEST	0	0	0	0	1	1	no
ENSRNA049457531	ENSRNA049457531	Intron_gpII	Mt:204631-207081	-N	NH4	OK	47.8414	49.0282	0.0353522	0.0346928	0.9548	0.995574	no
ENSRNA049457554	ENSRNA049457554	LSU_rRNA_eukarya	Mt:474613-474845	-N	NH4	NOTEST	0	0	0	0	1	1	no
ENSRNA049457570	ENSRNA049457570	LSU_rRNA_eukarya	Mt:74873-75100	-N	NH4	OK	264.39	281.115	0.0884928	0.243689	0.662	0.954827	no
ENSRNA049457592	ENSRNA049457592	LSU_rRNA_eukarya	Mt:474423-474588	-N	NH4	NOTEST	0	0	0	0	1	1	no
ENSRNA049457729	ENSRNA049457729	snoZ155	3:156033869-156033944	-N	NH4	NOTEST	0	0	0	0	1	1	no
ENSRNA049457749	ENSRNA049457749	snoR77	3:156034052-156034195	-N	NH4	NOTEST	0	2.44817	inf	0	1	1	no
ENSRNA049457777	ENSRNA049457777	snoR41	3:156033701-156033783	-N	NH4	NOTEST	0	0	0	0	1	1	no
ENSRNA049457806	ENSRNA049457806	snoR1	3:157471366-157478028	-N	NH4	NOTEST	0	0	0	0	1	1	no
ENSRNA049457944	ENSRNA049457944	U2	5:116700166-116700359	-N	NH4	NOTEST	0	0	0	0	1	1	no
ENSRNA049458154	ENSRNA049458154	mir-393	3:17997187-17997310	-N	NH4	NOTEST	2.77947	0	#NAME?	0	1	1	no
ENSRNA049458208	ENSRNA049458208	U2	7:50742661-50742759	-N	NH4	NOTEST	0	0	0	0	1	1	no
ENSRNA049458245	ENSRNA049458245	mir-172	7:54276696-54276799	-N	NH4	NOTEST	0	0	0	0	1	1	no
ENSRNA049458293	ENSRNA049458293	snoR160	5:70720011-70727303	-N	NH4	NOTEST	0	0	0	0	1	1	no
ENSRNA049458322	ENSRNA049458322	snoZ278	5:77635073-77635186	-N	NH4	NOTEST	0	0	0	0	1	1	no
ENSRNA049458369	ENSRNA049458369	snoZ118	5:71085220-71092386	-N	NH4	NOTEST	0	0	0	0	1	1	no
ENSRNA049458390	ENSRNA049458390	snoZ278	5:77635306-77635421	-N	NH4	NOTEST	0	0	0	0	1	1	no
ENSRNA049458426	ENSRNA049458426	snoZ199	5:70572893-70574745	-N	NH4	NOTEST	0	0	0	0	1	1	no
ENSRNA049458448	ENSRNA049458448	snoR31_Z110_Z27	5:78515003-78515104	-N	NH4	OK	0	34.4229	inf	#NAME?	0.00255	0.0632035	no
ENSRNA049458467	ENSRNA049458467	snoR160	5:70604665-70608218	-N	NH4	NOTEST	0	0	0	0	1	1	no
ENSRNA049458495	ENSRNA049458495	snoR64	5:70572893-70574745	-N	NH4	NOTEST	0	9.31171	inf	0	1	1	no
ENSRNA049458540	ENSRNA049458540	snoR160	5:70720011-70727303	-N	NH4	NOTEST	0	0	0	0	1	1	no
ENSRNA049458582	ENSRNA049458582	snoR160	5:70604665-70608218	-N	NH4	NOTEST	0	11.1971	inf	0	1	1	no
ENSRNA049458611	ENSRNA049458611	snoR160	5:70720011-70727303	-N	NH4	NOTEST	0	0	0	0	1	1	no
ENSRNA049458634	ENSRNA049458634	snoR160	5:70604665-70608218	-N	NH4	NOTEST	0	0	0	0	1	1	no
ENSRNA049458655	ENSRNA049458655	snoR160	5:70809086-70817325	-N	NH4	NOTEST	0	0	0	0	1	1	no
ENSRNA049458671	ENSRNA049458671	snoR160	5:70809086-70817325	-N	NH4	NOTEST	0	0	0	0	1	1	no
ENSRNA049458691	ENSRNA049458691	snoR160	5:70809086-70817325	-N	NH4	NOTEST	0	0	0	0	1	1	no
ENSRNA049458706	ENSRNA049458706	snoR160	5:70604665-70608218	-N	NH4	NOTEST	0	13.6284	inf	0	1	1	no
ENSRNA049458722	ENSRNA049458722	snoR160	5:70604665-70608218	-N	NH4	NOTEST	0	0	0	0	1	1	no
ENSRNA049458742	ENSRNA049458742	snoR160	5:70809086-70817325	-N	NH4	NOTEST	0	0	0	0	1	1	no
ENSRNA049458758	ENSRNA049458758	snoR1	5:78515380-78515471	-N	NH4	NOTEST	0	9.75761	inf	0	1	1	no
ENSRNA049458782	ENSRNA049458782	SNORD14	5:78513577-78513698	-N	NH4	OK	276.416	209.344	-0.400966	-0.40509	0.4896	0.899466	no
ENSRNA049458795	ENSRNA049458795	SNORD14	5:78514037-78514157	-N	NH4	OK	105.255	41.243	-1.35167	-1.87279	0.0648	0.413382	no
ENSRNA049458812	ENSRNA049458812	SNORD14	5:78513843-78513962	-N	NH4	OK	140.108	37.3461	-1.90751	-1.53842	0.0179	0.209779	no
ENSRNA049458826	ENSRNA049458826	SNORD14	5:78513415-78513534	-N	NH4	OK	199.821	184.351	-0.116253	-0.0788946	0.89505	0.989984	no
ENSRNA049458846	ENSRNA049458846	snoR2	5:78514227-78514376	-N	NH4	OK	57.4805	40.4366	-0.507411	-0.492944	0.40185	0.853894	no
ENSRNA049458857	ENSRNA049458857	U2	5:76322824-76323025	-N	NH4	NOTEST	0.433042	0	#NAME?	0	1	1	no
ENSRNA049458874	ENSRNA049458874	snoZ112	5:78514437-78514626	-N	NH4	OK	26.0058	30.5462	0.232159	0.28599	0.61635	0.943598	no
ENSRNA049458957	ENSRNA049458957	snoR31_Z110_Z27	5:195870897-195870994	-N	NH4	OK	21.5567	22.9018	0.0873247	0.101832	0.89015	0.98952	no
ENSRNA049458986	ENSRNA049458986	snoR77Y	5:195871111-195871193	-N	NH4	OK	103.724	16.28	-2.67158	-18.212	0.2505	0.728639	no
ENSRNA049459008	ENSRNA049459008	MIR394	5:199240963-199241089	-N	NH4	NOTEST	0	0	0	0	1	1	no
ENSRNA049459026	ENSRNA049459026	SNORD25	5:190053623-190053709	-N	NH4	OK	24.1236	0	#NAME?	#NAME?	0.00135	0.0442437	yes
ENSRNA049459041	ENSRNA049459041	snoR60	5:196739071-196739146	-N	NH4	NOTEST	0	0	0	0	1	1	no
ENSRNA049459056	ENSRNA049459056	mir-166	5:195602238-195602335	-N	NH4	NOTEST	0	0	0	0	1	1	no
ENSRNA049459076	ENSRNA049459076	snoR30	5:195870589-195870687	-N	NH4	OK	49.0901	14.8267	-1.72723	-1.53015	0.2165	0.691635	no
ENSRNA049459101	ENSRNA049459101	snoR2	5:195871259-195871409	-N	NH4	OK	81.765	63.3113	-0.36902	-0.362348	0.52985	0.914382	no
ENSRNA049459132	ENSRNA049459132	SNORD14	5:195871800-195871920	-N	NH4	OK	154.535	93.3395	-0.727374	-0.651039	0.2534	0.730516	no
ENSRNA049459156	ENSRNA049459156	snoZ107_R87	5:195870378-195870485	-N	NH4	OK	45.8146	23.8451	-0.942115	-0.945506	0.29135	0.766152	no
ENSRNA049459180	ENSRNA049459180	SNORD14	5:195871571-195871690	-N	NH4	OK	172.219	59.6159	-1.53048	-1.2864	0.03525	0.304467	no
ENSRNA049459199	ENSRNA049459199	U1	5:192896512-192896673	-N	NH4	NOTEST	1.97307	0	#NAME?	0	1	1	no
ENSRNA049459243	ENSRNA049459243	Intron_gpII	5:105588250-105588334	-N	NH4	NOTEST	0	0	0	0	1	1	no
ENSRNA049459267	ENSRNA049459267	LSU_rRNA_eukarya	5:109169537-109170003	-N	NH4	OK	55.7626	55.8008	0.000987975	0.084842	0.8776	0.988227	no
ENSRNA049459284	ENSRNA049459284	Plant_U3	5:103245356-103245438	-N	NH4	NOTEST	0	0	0	0	1	1	no
ENSRNA049459300	ENSRNA049459300	LSU_rRNA_eukarya	5:109170005-109171419	-N	NH4	OK	20.2704	20.1256	-0.0103428	0.0701438	0.9022	0.990335	no
ENSRNA049459370	ENSRNA049459370	snoU31b	9:99684202-99684284	-N	NH4	NOTEST	0	0	0	0	1	1	no
ENSRNA049459418	ENSRNA049459418	LSU_rRNA_eukarya	9:90543112-90543344	-N	NH4	NOTEST	0	0	0	0	1	1	no
ENSRNA049459426	ENSRNA049459426	mir-166	9:90025271-90025397	-N	NH4	NOTEST	0	0	0	0	1	1	no
ENSRNA049459435	ENSRNA049459435	LSU_rRNA_eukarya	9:90543369-90543534	-N	NH4	NOTEST	0	0	0	0	1	1	no
ENSRNA049459505	ENSRNA049459505	snoR99	4:30698429-30708673	-N	NH4	NOTEST	0	0	0	0	1	1	no
ENSRNA049459562	ENSRNA049459562	snoR99	4:30698429-30708673	-N	NH4	NOTEST	0	0	0	0	1	1	no
ENSRNA049459593	ENSRNA049459593	snosnR60_Z15	4:34381360-34384226	-N	NH4	NOTEST	0	0	0	0	1	1	no
ENSRNA049459608	ENSRNA049459608	snoF1_F2	4:32046120-32046240	-N	NH4	NOTEST	0	0	0	0	1	1	no
ENSRNA049459632	ENSRNA049459632	snoR143	4:32584946-32587280	-N	NH4	OK	3.5417	8.16041	1.2042	0.0459338	0.5756	0.930276	no
ENSRNA049459657	ENSRNA049459657	snoR143	4:32584946-32587280	-N	NH4	OK	0	1.40641	inf	#NAME?	0.1663	0.623494	no
ENSRNA049459739	ENSRNA049459739	U2	2:202438294-202438491	-N	NH4	NOTEST	0	0	0	0	1	1	no
ENSRNA049459805	ENSRNA049459805	snoR74	1:158882491-158882636	-N	NH4	NOTEST	0	0	0	0	1	1	no
ENSRNA049459833	ENSRNA049459833	snoZ194	1:155959517-155963384	-N	NH4	OK	0	15.1424	inf	#NAME?	0.12665	0.562735	no
ENSRNA049459870	ENSRNA049459870	snoZ196	1:155959517-155963384	-N	NH4	NOTEST	0	0	0	0	1	1	no
ENSRNA049459897	ENSRNA049459897	snoR12	1:155439615-155439698	-N	NH4	NOTEST	0	0	0	0	1	1	no
ENSRNA049459930	ENSRNA049459930	snoF1_F2	1:155959517-155963384	-N	NH4	OK	42.9463	18.0958	-1.24688	-0.0545877	0.5159	0.909071	no
ENSRNA049460030	ENSRNA049460030	snoR126	5:14171855-14171951	-N	NH4	NOTEST	5.8835	5.67205	-0.0528044	0	1	1	no
ENSRNA049460066	ENSRNA049460066	snoR126	5:14172161-14172254	-N	NH4	OK	19.0884	13.2401	-0.527782	-2.44876	0.68315	0.95899	no
ENSRNA049460114	ENSRNA049460114	snoR83	5:17805118-17812508	-N	NH4	NOTEST	0	0	0	0	1	1	no
ENSRNA049460134	ENSRNA049460134	snoR60	5:12088082-12088156	-N	NH4	NOTEST	0	0	0	0	1	1	no
ENSRNA049460151	ENSRNA049460151	snoR1	5:15697141-15697232	-N	NH4	NOTEST	0	0	0	0	1	1	no
ENSRNA049460169	ENSRNA049460169	U1	5:10151381-10151540	-N	NH4	OK	13.2133	36.9529	1.4837	1.27572	0.0427	0.336935	no
ENSRNA049460340	ENSRNA049460340	mir-399	5:150574428-150574539	-N	NH4	NOTEST	0	0	0	0	1	1	no
ENSRNA049460361	ENSRNA049460361	mir-399	5:150426220-150426331	-N	NH4	NOTEST	0	0	0	0	1	1	no
ENSRNA049460379	ENSRNA049460379	mir-399	5:150372029-150372140	-N	NH4	NOTEST	0	0	0	0	1	1	no
ENSRNA049460392	ENSRNA049460392	mir-399	5:150363083-150363197	-N	NH4	NOTEST	0	0	0	0	1	1	no
ENSRNA049460407	ENSRNA049460407	U2	5:150300434-150300630	-N	NH4	NOTEST	0	0	0	0	1	1	no
ENSRNA049460422	ENSRNA049460422	LSU_rRNA_eukarya	5:157443751-157444682	-N	NH4	OK	13.8907	10.7444	-0.370534	-0.571764	0.29765	0.772251	no
ENSRNA049460512	ENSRNA049460512	snoR160	2:57745799-57751993	-N	NH4	NOTEST	0	0	0	0	1	1	no
ENSRNA049460546	ENSRNA049460546	snoZ157	2:50225843-50225942	-N	NH4	NOTEST	0	0	0	0	1	1	no
ENSRNA049460564	ENSRNA049460564	snoR80	2:50225650-50225785	-N	NH4	NOTEST	0	0	0	0	1	1	no
ENSRNA049460670	ENSRNA049460670	U5	5:171596997-171597120	-N	NH4	NOTEST	0	0	0	0	1	1	no
ENSRNA049460686	ENSRNA049460686	U5	5:179723696-179723814	-N	NH4	OK	0	13.8427	inf	#NAME?	0.009	0.140859	no
ENSRNA049460705	ENSRNA049460705	snoZ221_snoR21b	5:177350614-177350713	-N	NH4	OK	31.2489	14.2676	-1.13106	-5.55735	0.19815	0.667854	no
ENSRNA049460723	ENSRNA049460723	snoR60	5:179656388-179656462	-N	NH4	NOTEST	0	0	0	0	1	1	no
ENSRNA049460733	ENSRNA049460733	snoR86	5:177351388-177351507	-N	NH4	OK	1.7021	29.0107	4.0912	4.0212	0.14525	0.593047	no
ENSRNA049460753	ENSRNA049460753	snoR86	5:177351064-177351184	-N	NH4	OK	5.27068	11.7308	1.15424	5.12712	0.4125	0.860802	no
ENSRNA049460770	ENSRNA049460770	U1	5:172405990-172406148	-N	NH4	NOTEST	0	0	0	0	1	1	no
ENSRNA049460809	ENSRNA049460809	Intron_gpII	4:95855283-95855366	-N	NH4	NOTEST	0	0	0	0	1	1	no
ENSRNA049460846	ENSRNA049460846	snoR60	4:95608230-95609363	-N	NH4	NOTEST	0	0	0	0	1	1	no
ENSRNA049460861	ENSRNA049460861	snoF1_F2	4:90189948-90190088	-N	NH4	NOTEST	0	0	0	0	1	1	no
ENSRNA049460941	ENSRNA049460941	MIR169_2	4:13818166-13819145	-N	NH4	NOTEST	0	0	0	0	1	1	no
ENSRNA049460987	ENSRNA049460987	mir-172	4:15295179-15295307	-N	NH4	NOTEST	0	0	0	0	1	1	no
ENSRNA049461002	ENSRNA049461002	LSU_rRNA_eukarya	4:11926305-11926412	-N	NH4	NOTEST	0	0	0	0	1	1	no
ENSRNA049461178	ENSRNA049461178	U2	1:165980858-165981050	-N	NH4	NOTEST	0	0	0	0	1	1	no
ENSRNA049461227	ENSRNA049461227	snoR64	4:73538287-73546110	-N	NH4	NOTEST	0	0	0	0	1	1	no
ENSRNA049461250	ENSRNA049461250	snoZ199	4:73538287-73546110	-N	NH4	NOTEST	0	0	0	0	1	1	no
ENSRNA049461441	ENSRNA049461441	snoR38	5:49270416-49270506	-N	NH4	OK	29.8748	10.3602	-1.52788	-11.1666	0.4029	0.854677	no
ENSRNA049461457	ENSRNA049461457	snoR20a	5:49270568-49270652	-N	NH4	NOTEST	9.92118	12.8836	0.376952	0	1	1	no
ENSRNA049461468	ENSRNA049461468	snoZ278	5:43034233-43034352	-N	NH4	OK	13.5331	8.94686	-0.597039	-0.295808	0.60745	0.940062	no
ENSRNA049461479	ENSRNA049461479	snoU31b	5:49271450-49271536	-N	NH4	NOTEST	0	0	0	0	1	1	no
ENSRNA049461505	ENSRNA049461505	snoR77Y	5:49271110-49271193	-N	NH4	NOTEST	0	0	0	0	1	1	no
ENSRNA049461520	ENSRNA049461520	snoR97	5:43034049-43034154	-N	NH4	OK	128.053	70.13	-0.868637	-0.630242	0.27195	0.748008	no
ENSRNA049461533	ENSRNA049461533	snoR60	5:49408148-49415823	-N	NH4	NOTEST	0	0	0	0	1	1	no
ENSRNA049461556	ENSRNA049461556	snoR97	5:49522239-49522341	-N	NH4	OK	61.694	75.6437	0.29409	0.241099	0.68485	0.959464	no
ENSRNA049461578	ENSRNA049461578	snoZ157	5:49523155-49523247	-N	NH4	NOTEST	8.09435	0	#NAME?	0	1	1	no
ENSRNA049461590	ENSRNA049461590	snoR80	5:49523306-49523446	-N	NH4	OK	13.3957	2.95722	-2.17946	-1.88476	0.2697	0.746007	no
ENSRNA049461612	ENSRNA049461612	snoZ157	5:49269929-49270032	-N	NH4	OK	0	16.182	inf	#NAME?	0.0175	0.206763	no
ENSRNA049461634	ENSRNA049461634	snoZ157	5:49269748-49269843	-N	NH4	OK	27.4004	18.8775	-0.537529	-3.01737	0.37895	0.839148	no
ENSRNA049461656	ENSRNA049461656	mir-160	5:44296767-44296888	-N	NH4	NOTEST	4.99239	0	#NAME?	0	1	1	no
ENSRNA049461681	ENSRNA049461681	snoZ223	5:43034439-43034533	-N	NH4	NOTEST	0	5.58756	inf	0	1	1	no
ENSRNA049461704	ENSRNA049461704	snoU36a	5:43034617-43034703	-N	NH4	OK	32.5145	8.5436	-1.92817	-0.936555	0.2088	0.681078	no
ENSRNA049461717	ENSRNA049461717	snoU36a	5:49521691-49521777	-N	NH4	OK	22.6339	21.5851	-0.0684494	-0.255821	0.74015	0.970128	no
ENSRNA049461732	ENSRNA049461732	snoZ107_R87	5:49270751-49270860	-N	NH4	OK	9.19566	5.48702	-0.74493	-3.58943	0.67695	0.958133	no
ENSRNA049461747	ENSRNA049461747	snoZ223	5:49521840-49521934	-N	NH4	OK	311.749	80.1354	-1.95987	-1.52606	0.0222	0.235746	no
ENSRNA049461765	ENSRNA049461765	snoR134	5:49521492-49521633	-N	NH4	OK	44.5841	35.3736	-0.333856	-0.265886	0.64105	0.94906	no
ENSRNA049461783	ENSRNA049461783	snoR134	5:43034751-43034920	-N	NH4	OK	11.4685	3.55491	-1.68979	-1.45864	0.31945	0.792626	no
ENSRNA049461861	ENSRNA049461861	snoR99	5:93131813-93133480	-N	NH4	NOTEST	0	0	0	0	1	1	no
ENSRNA049461886	ENSRNA049461886	mir-156	5:94725846-94725965	-N	NH4	NOTEST	0	0	0	0	1	1	no
ENSRNA049461913	ENSRNA049461913	U2	5:94158718-94158909	-N	NH4	NOTEST	0	0	0	0	1	1	no
ENSRNA049462043	ENSRNA049462043	MIR167_1	9:113476129-113476245	-N	NH4	NOTEST	0	4.79294	inf	0	1	1	no
ENSRNA049462054	ENSRNA049462054	MIR169_2	9:111791248-111791394	-N	NH4	NOTEST	0	0	0	0	1	1	no
ENSRNA049462071	ENSRNA049462071	U2	9:118644588-118644784	-N	NH4	OK	0	2.36755	inf	#NAME?	0.0018	0.0505286	no
ENSRNA049462239	ENSRNA049462239	Plant_SRP	9:9254484-9254579	-N	NH4	NOTEST	0	0	0	0	1	1	no
ENSRNA049462250	ENSRNA049462250	LSU_rRNA_eukarya	9:3526651-3527117	-N	NH4	OK	1.60874	1.25174	-0.361996	-0.301606	0.5925	0.935277	no
ENSRNA049462284	ENSRNA049462284	snoZ199	9:6871795-6871877	-N	NH4	NOTEST	0	0	0	0	1	1	no
ENSRNA049462303	ENSRNA049462303	Plant_SRP	9:9254260-9254355	-N	NH4	NOTEST	0	0	0	0	1	1	no
ENSRNA049462318	ENSRNA049462318	LSU_rRNA_eukarya	9:3527217-3527382	-N	NH4	OK	354.674	364.015	0.0375043	0.1302	0.81905	0.983098	no
ENSRNA049462331	ENSRNA049462331	Plant_SRP	9:9254646-9255088	-N	NH4	OK	3.77198	5.44844	0.530521	0.619596	0.284	0.760583	no
ENSRNA049462348	ENSRNA049462348	LSU_rRNA_eukarya	9:3526277-3526649	-N	NH4	OK	89.6941	109.066	0.282116	0.613109	0.29125	0.766018	no
ENSRNA049462493	ENSRNA049462493	snoR160	4:167338111-167338190	-N	NH4	NOTEST	0	0	0	0	1	1	no
ENSRNA049462522	ENSRNA049462522	snoR160	4:168527624-168527703	-N	NH4	NOTEST	0	0	0	0	1	1	no
ENSRNA049462555	ENSRNA049462555	snoR160	4:168183626-168183705	-N	NH4	NOTEST	0	0	0	0	1	1	no
ENSRNA049462573	ENSRNA049462573	snoR160	4:167902995-167903074	-N	NH4	NOTEST	0	0	0	0	1	1	no
ENSRNA049462587	ENSRNA049462587	snoR160	4:167857823-167857902	-N	NH4	NOTEST	0	0	0	0	1	1	no
ENSRNA049462609	ENSRNA049462609	snoR160	4:167818767-167818846	-N	NH4	NOTEST	0	0	0	0	1	1	no
ENSRNA049462641	ENSRNA049462641	snoR160	4:167236641-167236720	-N	NH4	NOTEST	0	0	0	0	1	1	no
ENSRNA049462656	ENSRNA049462656	snoR160	4:167757584-167757663	-N	NH4	NOTEST	0	0	0	0	1	1	no
ENSRNA049462687	ENSRNA049462687	snoR60	4:165117321-165118612	-N	NH4	NOTEST	0	0	0	0	1	1	no
ENSRNA049462736	ENSRNA049462736	Intron_gpII	5:56792921-56792995	-N	NH4	NOTEST	0	0	0	0	1	1	no
ENSRNA049462828	ENSRNA049462828	MIR171_1	1:249547363-249547463	-N	NH4	NOTEST	0	0	0	0	1	1	no
ENSRNA049462923	ENSRNA049462923	snoZ155	1:244981883-244997475	-N	NH4	NOTEST	0	0	0	0	1	1	no
ENSRNA049462956	ENSRNA049462956	mir-166	1:244940009-244940102	-N	NH4	NOTEST	0	0	0	0	1	1	no
ENSRNA049463024	ENSRNA049463024	snoR160	9:89615049-89615130	-N	NH4	NOTEST	0	0	0	0	1	1	no
ENSRNA049463047	ENSRNA049463047	snoR160	9:89614400-89614479	-N	NH4	NOTEST	0	0	0	0	1	1	no
ENSRNA049463067	ENSRNA049463067	snoR160	9:89614624-89614707	-N	NH4	NOTEST	0	0	0	0	1	1	no
ENSRNA049463085	ENSRNA049463085	snoR160	9:89614822-89614902	-N	NH4	NOTEST	0	0	0	0	1	1	no
ENSRNA049463137	ENSRNA049463137	Intron_gpII	10:129705164-129705241	-N	NH4	NOTEST	0	0	0	0	1	1	no
ENSRNA049463188	ENSRNA049463188	mir-156	10:129642869-129642984	-N	NH4	NOTEST	0	0	0	0	1	1	no
ENSRNA049463218	ENSRNA049463218	MIR444	10:126196299-126203199	-N	NH4	NOTEST	0	0	0	0	1	1	no
ENSRNA049463233	ENSRNA049463233	U5	10:127128799-127128917	-N	NH4	NOTEST	0	0	0	0	1	1	no
ENSRNA049463340	ENSRNA049463340	snoZ221_snoR21b	8:18365112-18365211	-N	NH4	NOTEST	0	0	0	0	1	1	no
ENSRNA049463396	ENSRNA049463396	mir-166	5:8289180-8289268	-N	NH4	NOTEST	0	0	0	0	1	1	no
ENSRNA049463412	ENSRNA049463412	MIR159	8:10947046-10947268	-N	NH4	NOTEST	0	0	0	0	1	1	no
ENSRNA049463431	ENSRNA049463431	MIR159	8:10920900-10921163	-N	NH4	NOTEST	0	0	0	0	1	1	no
ENSRNA049463447	ENSRNA049463447	MIR159	8:10912331-10912594	-N	NH4	NOTEST	0	0	0	0	1	1	no
ENSRNA049463473	ENSRNA049463473	MIR159	8:10908477-10908699	-N	NH4	NOTEST	0	0	0	0	1	1	no
ENSRNA049463500	ENSRNA049463500	MIR159	8:10885923-10886145	-N	NH4	NOTEST	0	0	0	0	1	1	no
ENSRNA049463531	ENSRNA049463531	MIR159	8:10950932-10951153	-N	NH4	NOTEST	0	0	0	0	1	1	no
ENSRNA049463546	ENSRNA049463546	MIR159	8:10753072-10753318	-N	NH4	NOTEST	0	0	0	0	1	1	no
ENSRNA049463586	ENSRNA049463586	snoR12	5:7138251-7143092	-N	NH4	NOTEST	0	0	0	0	1	1	no
ENSRNA049463630	ENSRNA049463630	SNORD24	5:7138251-7143092	-N	NH4	OK	311.154	97.2957	-1.67718	-0.120781	0.3416	0.810667	no
ENSRNA049463648	ENSRNA049463648	MIR171_1	5:8896282-8896437	-N	NH4	OK	80.1403	14.1065	-2.50617	-0.866294	0.39885	0.852077	no
ENSRNA049463667	ENSRNA049463667	U1	5:2379186-2379324	-N	NH4	NOTEST	0	0	0	0	1	1	no
ENSRNA049463686	ENSRNA049463686	MIR390	5:2846313-2846529	-N	NH4	NOTEST	0	0	0	0	1	1	no
ENSRNA049463701	ENSRNA049463701	MIR167_1	5:7976368-7976495	-N	NH4	NOTEST	0.000257071	0	#NAME?	0	1	1	no
ENSRNA049463715	ENSRNA049463715	MIR167_1	5:4414243-4414375	-N	NH4	NOTEST	0	0	0	0	1	1	no
ENSRNA049463738	ENSRNA049463738	SNOR75	5:5324711-5324799	-N	NH4	OK	213.699	82.0422	-1.38114	-1.12762	0.0614	0.403652	no
ENSRNA049463761	ENSRNA049463761	SNOR75	5:5324335-5324423	-N	NH4	OK	36.4427	25.0533	-0.540629	-0.271939	0.6164	0.943598	no
ENSRNA049463774	ENSRNA049463774	U1	5:3204712-3204859	-N	NH4	OK	7.16475	4.58589	-0.643715	-0.255243	0.50565	0.906557	no
ENSRNA049463790	ENSRNA049463790	U1	5:2840256-2840417	-N	NH4	OK	1.99678	10.9927	2.4608	2.38204	0.13875	0.582035	no
ENSRNA049463813	ENSRNA049463813	U1	5:3433110-3433271	-N	NH4	OK	17.5018	23.767	0.441457	0.397376	0.49855	0.9031	no
ENSRNA049463828	ENSRNA049463828	U1	5:4534321-4534482	-N	NH4	OK	31.2419	42.85	0.455813	0.484045	0.3879	0.84572	no
ENSRNA049463846	ENSRNA049463846	U1	5:3203378-3203539	-N	NH4	OK	50.389	76.7006	0.606129	0.723057	0.1902	0.656959	no
ENSRNA049463865	ENSRNA049463865	U1	5:5460045-5460206	-N	NH4	OK	28.456	76.3119	1.42318	1.51964	0.01075	0.155061	no
ENSRNA049464122	ENSRNA049464122	snoZ152	4:238338276-238338376	-N	NH4	OK	43.6015	11.7523	-1.89143	-11.1085	0.3195	0.792665	no
ENSRNA049464139	ENSRNA049464139	snoR11	4:238338098-238338198	-N	NH4	OK	23.7744	24.1867	0.024805	0.0464961	0.8699	0.987635	no
ENSRNA049464209	ENSRNA049464209	mir-399	4:233618394-233618482	-N	NH4	NOTEST	0	0	0	0	1	1	no
ENSRNA049464241	ENSRNA049464241	snoR60	4:233023782-233024650	-N	NH4	NOTEST	0	0	0	0	1	1	no
ENSRNA049464263	ENSRNA049464263	MIR171_1	4:239713544-239713665	-N	NH4	NOTEST	0	0	0	0	1	1	no
ENSRNA049464284	ENSRNA049464284	mir-399	4:233617205-233617328	-N	NH4	NOTEST	0	0	0	0	1	1	no
ENSRNA049464403	ENSRNA049464403	MIR169_2	3:37346685-37346815	-N	NH4	NOTEST	0	0	0	0	1	1	no
ENSRNA049464595	ENSRNA049464595	snoU36a	2:110931755-110931841	-N	NH4	NOTEST	10.2648	10.0734	-0.0271548	0	1	1	no
ENSRNA049464622	ENSRNA049464622	snoR134	2:110931564-110931704	-N	NH4	OK	95.7275	60.2654	-0.667603	-0.675617	0.23945	0.718536	no
ENSRNA049464727	ENSRNA049464727	U2	4:102963722-102963824	-N	NH4	NOTEST	0	0	0	0	1	1	no
ENSRNA049464922	ENSRNA049464922	MIR171_1	1:7976711-7977473	-N	NH4	NOTEST	0	0	0	0	1	1	no
ENSRNA049464940	ENSRNA049464940	U5	1:3557828-3557946	-N	NH4	OK	3.10774	6.74889	1.11878	3.62463	0.46735	0.891251	no
ENSRNA049464954	ENSRNA049464954	U5	1:3556667-3556785	-N	NH4	OK	13.2042	3.9743	-1.73222	-7.97771	0.35205	0.818426	no
ENSRNA049464979	ENSRNA049464979	snoZ119	1:1841721-1843589	-N	NH4	OK	160.908	188.982	0.232013	0.0329438	0.85275	0.98683	no
ENSRNA049464994	ENSRNA049464994	U6	1:7044628-7044731	-N	NH4	NOTEST	0	0	0	0	1	1	no
ENSRNA049465015	ENSRNA049465015	U6	1:7036121-7036224	-N	NH4	NOTEST	0	0	0	0	1	1	no
ENSRNA049465074	ENSRNA049465074	Intron_gpII	1:199417964-199418078	-N	NH4	NOTEST	0	0	0	0	1	1	no
ENSRNA049465110	ENSRNA049465110	LSU_rRNA_eukarya	1:199418426-199419030	-N	NH4	OK	36.0853	35.3325	-0.0304154	0.0260787	0.9629	0.995759	no
ENSRNA049465132	ENSRNA049465132	U1	1:190050468-190050628	-N	NH4	OK	9.60789	13.8973	0.532513	0.420363	0.4856	0.897692	no
ENSRNA049465220	ENSRNA049465220	snoR31_Z110_Z27	4:154379138-154379236	-N	NH4	OK	102.249	16.4904	-2.63239	-3.14066	0.10625	0.52234	no
ENSRNA049465281	ENSRNA049465281	snoR77Y	4:154379349-154379433	-N	NH4	OK	285.077	161.355	-0.821113	-1.11592	0.2896	0.764453	no
ENSRNA049465301	ENSRNA049465301	mir-399	4:158285680-158285802	-N	NH4	NOTEST	0	0	0	0	1	1	no
ENSRNA049465312	ENSRNA049465312	mir-166	4:153858447-153858549	-N	NH4	NOTEST	0	0	0	0	1	1	no
ENSRNA049465331	ENSRNA049465331	MIR394	4:157728374-157728496	-N	NH4	NOTEST	0	0	0	0	1	1	no
ENSRNA049465355	ENSRNA049465355	snoR2	4:154379733-154379883	-N	NH4	OK	100.632	50.4302	-0.996729	-1.09794	0.07985	0.458742	no
ENSRNA049465372	ENSRNA049465372	snoR30	4:154378506-154379055	-N	NH4	OK	141.902	66.8311	-1.0863	-0.519087	0.693	0.960332	no
ENSRNA049465399	ENSRNA049465399	SNORD14	4:154379926-154380045	-N	NH4	OK	205.586	96.2687	-1.0946	-1.0041	0.07205	0.436878	no
ENSRNA049465410	ENSRNA049465410	SNORD14	4:154380190-154380310	-N	NH4	OK	544.234	305.958	-0.830893	-0.900885	0.1134	0.538151	no
ENSRNA049465428	ENSRNA049465428	snoZ107_R87	4:154378506-154379055	-N	NH4	OK	202.396	139.583	-0.536058	-0.222287	0.69825	0.961164	no
ENSRNA049465449	ENSRNA049465449	snoZ112	4:154379489-154379679	-N	NH4	OK	140.044	90.9122	-0.623334	-0.752851	0.20015	0.670599	no
ENSRNA049465483	ENSRNA049465483	snoU31b	3:70155916-70160261	-N	NH4	NOTEST	0	0	0	0	1	1	no
ENSRNA049465509	ENSRNA049465509	U2	3:72228616-72228810	-N	NH4	NOTEST	0	0	0	0	1	1	no
ENSRNA049465575	ENSRNA049465575	snoR160	4:85233734-85233811	-N	NH4	NOTEST	0	0	0	0	1	1	no
ENSRNA049465590	ENSRNA049465590	snoZ278	4:84475336-84475451	-N	NH4	NOTEST	0	0	0	0	1	1	no
ENSRNA049465606	ENSRNA049465606	snoZ278	4:84475571-84475685	-N	NH4	NOTEST	0	0	0	0	1	1	no
ENSRNA049465635	ENSRNA049465635	mir-156	4:87069145-87069297	-N	NH4	NOTEST	0	0	0	0	1	1	no
ENSRNA049465657	ENSRNA049465657	SNORD14	4:88738542-88738661	-N	NH4	NOTEST	0	0	0	0	1	1	no
ENSRNA049465733	ENSRNA049465733	snoZ157	1:53169396-53176921	-N	NH4	NOTEST	0	0	0	0	1	1	no
ENSRNA049465791	ENSRNA049465791	snoZ157	1:53169396-53176921	-N	NH4	NOTEST	0	0	0	0	1	1	no
ENSRNA049465819	ENSRNA049465819	snoR80	1:53169396-53176921	-N	NH4	NOTEST	0	0	0	0	1	1	no
ENSRNA049465834	ENSRNA049465834	snoR118	1:50880447-50881572	-N	NH4	NOTEST	6.0791	0	#NAME?	0	1	1	no
ENSRNA049465846	ENSRNA049465846	snoR66	1:50880447-50881572	-N	NH4	NOTEST	0	0	0	0	1	1	no
ENSRNA049465879	ENSRNA049465879	SSU_rRNA_eukarya	1:56681470-56700079	-N	NH4	NOTEST	0	0	0	0	1	1	no
ENSRNA049466048	ENSRNA049466048	snoF1_F2	2:218041354-218048937	-N	NH4	OK	30.4168	81.1245	1.41527	0.389819	0.51505	0.908893	no
ENSRNA049466083	ENSRNA049466083	snoR66	2:210201605-210203602	-N	NH4	NOTEST	0	0	0	0	1	1	no
ENSRNA049466198	ENSRNA049466198	snoR12	2:215379442-215395794	-N	NH4	NOTEST	0	0	0	0	1	1	no
ENSRNA049466210	ENSRNA049466210	snoR30	2:211879487-211879583	-N	NH4	NOTEST	0	0	0	0	1	1	no
ENSRNA049466224	ENSRNA049466224	snoZ107_R87	2:211879681-211879787	-N	NH4	NOTEST	0	0	0	0	1	1	no
ENSRNA049466250	ENSRNA049466250	snoZ161_228	2:219456300-219459200	-N	NH4	NOTEST	0	7.20354	inf	0	1	1	no
ENSRNA049466270	ENSRNA049466270	snoR135	2:217672225-217674611	-N	NH4	OK	11.3154	6.15128	-0.879329	-0.131098	0.74775	0.971767	no
ENSRNA049466281	ENSRNA049466281	U1	2:216374964-216375120	-N	NH4	NOTEST	0	0	0	0	1	1	no
ENSRNA049466300	ENSRNA049466300	snoZ162	2:219456300-219459200	-N	NH4	NOTEST	8.85668	0	#NAME?	0	1	1	no
ENSRNA049466316	ENSRNA049466316	snoR135	2:217672225-217674611	-N	NH4	OK	17.3375	12.7914	-0.438722	-0.0837901	0.8751	0.987955	no
ENSRNA049466325	ENSRNA049466325	Plant_SRP	2:210284838-210294947	-N	NH4	NOTEST	0	0	0	0	1	1	no
ENSRNA049466419	ENSRNA049466419	mir-156	2:185613977-185614144	-N	NH4	OK	7.90495	0	#NAME?	#NAME?	0.19635	0.665512	no
ENSRNA049466442	ENSRNA049466442	snoR44_J54	2:185596905-185596995	-N	NH4	NOTEST	0	0	0	0	1	1	no
ENSRNA049466569	ENSRNA049466569	snoZ199	4:245794576-245796505	-N	NH4	NOTEST	12.0111	0	#NAME?	0	1	1	no
ENSRNA049466579	ENSRNA049466579	snoR64	4:245794576-245796505	-N	NH4	NOTEST	0	0	0	0	1	1	no
ENSRNA049466589	ENSRNA049466589	MIR167_1	4:241398464-241398751	-N	NH4	NOTEST	0	0	0	0	1	1	no
ENSRNA049466605	ENSRNA049466605	mir-160	4:241638527-241638619	-N	NH4	OK	4.20082	14.5803	1.79528	7.30629	0.3541	0.819863	no
ENSRNA049466617	ENSRNA049466617	snoZ103	4:244808731-244808837	-N	NH4	OK	174.713	42.6757	-2.0335	-1.64704	0.0162	0.198641	no
ENSRNA049466632	ENSRNA049466632	snoZ103	4:244808927-244809035	-N	NH4	OK	75.7638	38.9933	-0.958282	-0.724579	0.2031	0.674392	no
ENSRNA049466642	ENSRNA049466642	snoR1	4:244809825-244809916	-N	NH4	OK	28.1999	33.2896	0.239381	2.05411	0.80815	0.981173	no
ENSRNA049466657	ENSRNA049466657	SNORD14	4:244809081-244809201	-N	NH4	OK	85.0388	28.7462	-1.56475	-2.01878	0.0629	0.407847	no
ENSRNA049466664	ENSRNA049466664	snoR2	4:244809296-244809440	-N	NH4	OK	39.7938	44.7361	0.168896	0.203802	0.7321	0.968118	no
ENSRNA049466676	ENSRNA049466676	snoZ112	4:244809482-244809674	-N	NH4	OK	24.0438	16.4601	-0.546692	-0.48876	0.4008	0.853384	no
ENSRNA049466686	ENSRNA049466686	SSU_rRNA_eukarya	4:244699943-244700104	-N	NH4	NOTEST	0	0	0	0	1	1	no
ENSRNA049466693	ENSRNA049466693	U2	4:242206376-242206572	-N	NH4	NOTEST	0	1.39805	inf	0	1	1	no
ENSRNA049466701	ENSRNA049466701	U2	4:240719392-240719589	-N	NH4	OK	2.04321	2.19099	0.100745	0.111795	0.88825	0.989256	no
ENSRNA049466709	ENSRNA049466709	U2	4:242205083-242205280	-N	NH4	OK	2.19084	1.50677	-0.540025	-0.280186	0.6324	0.946882	no
ENSRNA049466789	ENSRNA049466789	mir-166	1:279585906-279585992	-N	NH4	NOTEST	0	0	0	0	1	1	no
ENSRNA049466836	ENSRNA049466836	MIR171_1	1:278093491-278093595	-N	NH4	NOTEST	0	0	0	0	1	1	no
ENSRNA049466850	ENSRNA049466850	snoR74	1:273087150-273089867	-N	NH4	NOTEST	0	0	0	0	1	1	no
ENSRNA049466858	ENSRNA049466858	snoR60	1:273185284-273185359	-N	NH4	NOTEST	0	0	0	0	1	1	no
ENSRNA049466982	ENSRNA049466982	snoR12	4:195879375-195881620	-N	NH4	NOTEST	0	0	0	0	1	1	no
ENSRNA049466998	ENSRNA049466998	snoZ112	4:191154677-191154857	-N	NH4	NOTEST	0	0	0	0	1	1	no
ENSRNA049467030	ENSRNA049467030	Intron_gpII	4:113427890-113428004	-N	NH4	NOTEST	0	0	0	0	1	1	no
ENSRNA049467046	ENSRNA049467046	SSU_rRNA_eukarya	4:113430121-113430255	-N	NH4	NOTEST	0	0	0	0	1	1	no
ENSRNA049467153	ENSRNA049467153	MIR169_2	4:185272327-185272541	-N	NH4	NOTEST	0	0	0	0	1	1	no
ENSRNA049467189	ENSRNA049467189	mir-166	4:181112175-181112281	-N	NH4	NOTEST	0	0	0	0	1	1	no
ENSRNA049467197	ENSRNA049467197	mir-166	4:181111888-181112013	-N	NH4	NOTEST	0	0	0	0	1	1	no
ENSRNA049467206	ENSRNA049467206	U4	4:181563598-181563745	-N	NH4	OK	5.14205	10.4928	1.02898	0.533861	0.2687	0.745614	no
ENSRNA049467247	ENSRNA049467247	snoZ221_snoR21b	2:73185454-73185551	-N	NH4	NOTEST	0	0	0	0	1	1	no
ENSRNA049467432	ENSRNA049467432	U2	3:233525423-233525619	-N	NH4	NOTEST	0	0	0	0	1	1	no
ENSRNA049467439	ENSRNA049467439	U2	3:233502490-233502687	-N	NH4	OK	1.84255	2.357	0.355248	0.226813	0.70675	0.963191	no
ENSRNA049467544	ENSRNA049467544	5S_rRNA	2:227653623-227653703	-N	NH4	NOTEST	0	0	0	0	1	1	no
ENSRNA049467581	ENSRNA049467581	SNORD34	2:223879705-223884083	-N	NH4	OK	89.9002	49.6973	-0.855157	-0.0719101	0.7155	0.964946	no
ENSRNA049467592	ENSRNA049467592	SNORD34	2:223879705-223884083	-N	NH4	NOTEST	12.1825	0	#NAME?	0	1	1	no
ENSRNA049467601	ENSRNA049467601	U5	2:220014753-220014872	-N	NH4	OK	0	4.79777	inf	#NAME?	0.12795	0.564563	no
ENSRNA049467615	ENSRNA049467615	MIR164	2:223391990-223407118	-N	NH4	NOTEST	0	0	0	0	1	1	no
ENSRNA049467624	ENSRNA049467624	5S_rRNA	2:228058230-228058349	-N	NH4	NOTEST	0	0	0	0	1	1	no
ENSRNA049467635	ENSRNA049467635	5S_rRNA	2:228062134-228062253	-N	NH4	NOTEST	0	0	0	0	1	1	no
ENSRNA049467643	ENSRNA049467643	5S_rRNA	2:228057574-228057693	-N	NH4	NOTEST	0	0	0	0	1	1	no
ENSRNA049467653	ENSRNA049467653	5S_rRNA	2:228060215-228060339	-N	NH4	NOTEST	0	0	0	0	1	1	no
ENSRNA049467662	ENSRNA049467662	5S_rRNA	2:228056907-228057026	-N	NH4	NOTEST	0	0	0	0	1	1	no
ENSRNA049467670	ENSRNA049467670	5S_rRNA	2:228073068-228073187	-N	NH4	NOTEST	0	0	0	0	1	1	no
ENSRNA049467682	ENSRNA049467682	5S_rRNA	2:228057897-228058016	-N	NH4	NOTEST	0	0	0	0	1	1	no
ENSRNA049467685	ENSRNA049467685	5S_rRNA	2:228072803-228072922	-N	NH4	NOTEST	0	0	0	0	1	1	no
ENSRNA049467695	ENSRNA049467695	5S_rRNA	2:228055269-228055387	-N	NH4	NOTEST	0	0	0	0	1	1	no
ENSRNA049467703	ENSRNA049467703	5S_rRNA	2:228073827-228073946	-N	NH4	NOTEST	0	0	0	0	1	1	no
ENSRNA049467709	ENSRNA049467709	5S_rRNA	2:228060547-228060666	-N	NH4	NOTEST	0	0	0	0	1	1	no
ENSRNA049467718	ENSRNA049467718	5S_rRNA	2:228059880-228059999	-N	NH4	NOTEST	0	0	0	0	1	1	no
ENSRNA049467721	ENSRNA049467721	5S_rRNA	2:228062400-228062519	-N	NH4	NOTEST	0	0	0	0	1	1	no
ENSRNA049467725	ENSRNA049467725	5S_rRNA	2:228073603-228073722	-N	NH4	NOTEST	0	0	0	0	1	1	no
ENSRNA049467728	ENSRNA049467728	5S_rRNA	2:228055603-228055723	-N	NH4	NOTEST	0	0	0	0	1	1	no
ENSRNA049467735	ENSRNA049467735	5S_rRNA	2:228072537-228072656	-N	NH4	NOTEST	0	0	0	0	1	1	no
ENSRNA049467741	ENSRNA049467741	5S_rRNA	2:228058885-228059004	-N	NH4	NOTEST	0	0	0	0	1	1	no
ENSRNA049467747	ENSRNA049467747	5S_rRNA	2:228061540-228061658	-N	NH4	NOTEST	0	0	0	0	1	1	no
ENSRNA049467752	ENSRNA049467752	5S_rRNA	2:228054282-228054401	-N	NH4	NOTEST	0	0	0	0	1	1	no
ENSRNA049467760	ENSRNA049467760	5S_rRNA	2:228056257-228056375	-N	NH4	NOTEST	0	0	0	0	1	1	no
ENSRNA049467768	ENSRNA049467768	5S_rRNA	2:228061871-228061990	-N	NH4	NOTEST	0	0	0	0	1	1	no
ENSRNA049467775	ENSRNA049467775	5S_rRNA	2:228061215-228061334	-N	NH4	NOTEST	0	0	0	0	1	1	no
ENSRNA049467782	ENSRNA049467782	5S_rRNA	2:228056575-228056694	-N	NH4	NOTEST	0	0	0	0	1	1	no
ENSRNA049467788	ENSRNA049467788	5S_rRNA	2:228072272-228072391	-N	NH4	NOTEST	0	0	0	0	1	1	no
ENSRNA049467794	ENSRNA049467794	5S_rRNA	2:228059547-228059666	-N	NH4	NOTEST	0	0	0	0	1	1	no
ENSRNA049467799	ENSRNA049467799	5S_rRNA	2:228060881-228061000	-N	NH4	NOTEST	0	0	0	0	1	1	no
ENSRNA049467811	ENSRNA049467811	5S_rRNA	2:228059215-228059334	-N	NH4	NOTEST	0	0	0	0	1	1	no
ENSRNA049467817	ENSRNA049467817	5S_rRNA	2:228054617-228054736	-N	NH4	NOTEST	0	4.0787	inf	0	1	1	no
ENSRNA049467825	ENSRNA049467825	5S_rRNA	2:228053947-228054066	-N	NH4	NOTEST	0	0	0	0	1	1	no
ENSRNA049467831	ENSRNA049467831	5S_rRNA	2:228057240-228057359	-N	NH4	NOTEST	0	0	0	0	1	1	no
ENSRNA049467836	ENSRNA049467836	5S_rRNA	2:228072009-228072128	-N	NH4	NOTEST	0	0	0	0	1	1	no
ENSRNA049467843	ENSRNA049467843	5S_rRNA	2:228055930-228056049	-N	NH4	NOTEST	0	0	0	0	1	1	no
ENSRNA049467850	ENSRNA049467850	5S_rRNA	2:228058564-228058683	-N	NH4	NOTEST	0	0	0	0	1	1	no
ENSRNA049467857	ENSRNA049467857	5S_rRNA	2:228073335-228073454	-N	NH4	NOTEST	0	0	0	0	1	1	no
ENSRNA049467867	ENSRNA049467867	5S_rRNA	2:228054944-228055063	-N	NH4	NOTEST	2.51574	0	#NAME?	0	1	1	no
ENSRNA049467876	ENSRNA049467876	5S_rRNA	2:227643095-227643214	-N	NH4	NOTEST	0	0	0	0	1	1	no
ENSRNA049467883	ENSRNA049467883	5S_rRNA	2:227638315-227638434	-N	NH4	NOTEST	0	0	0	0	1	1	no
ENSRNA049467891	ENSRNA049467891	5S_rRNA	2:227653303-227653422	-N	NH4	NOTEST	0	0	0	0	1	1	no
ENSRNA049467894	ENSRNA049467894	5S_rRNA	2:227652984-227653103	-N	NH4	NOTEST	0	0	0	0	1	1	no
ENSRNA049467902	ENSRNA049467902	5S_rRNA	2:227652664-227652783	-N	NH4	NOTEST	0	0	0	0	1	1	no
ENSRNA049467913	ENSRNA049467913	5S_rRNA	2:227652345-227652464	-N	NH4	NOTEST	0	0	0	0	1	1	no
ENSRNA049467926	ENSRNA049467926	5S_rRNA	2:227652026-227652145	-N	NH4	NOTEST	0	0	0	0	1	1	no
ENSRNA049467930	ENSRNA049467930	5S_rRNA	2:227651707-227651826	-N	NH4	NOTEST	0	0	0	0	1	1	no
ENSRNA049467939	ENSRNA049467939	5S_rRNA	2:227651388-227651507	-N	NH4	NOTEST	0	0	0	0	1	1	no
ENSRNA049467947	ENSRNA049467947	5S_rRNA	2:227651068-227651187	-N	NH4	NOTEST	0	0	0	0	1	1	no
ENSRNA049467951	ENSRNA049467951	5S_rRNA	2:227650749-227650868	-N	NH4	NOTEST	0	0	0	0	1	1	no
ENSRNA049467957	ENSRNA049467957	5S_rRNA	2:227650430-227650549	-N	NH4	NOTEST	0	0	0	0	1	1	no
ENSRNA049467962	ENSRNA049467962	5S_rRNA	2:227650111-227650230	-N	NH4	NOTEST	0	0	0	0	1	1	no
ENSRNA049467971	ENSRNA049467971	5S_rRNA	2:227649792-227649911	-N	NH4	NOTEST	0	0	0	0	1	1	no
ENSRNA049467978	ENSRNA049467978	5S_rRNA	2:227649473-227649592	-N	NH4	NOTEST	0	0	0	0	1	1	no
ENSRNA049467983	ENSRNA049467983	5S_rRNA	2:227649154-227649273	-N	NH4	NOTEST	0	0	0	0	1	1	no
ENSRNA049467989	ENSRNA049467989	5S_rRNA	2:227648834-227648953	-N	NH4	NOTEST	0	0	0	0	1	1	no
ENSRNA049467992	ENSRNA049467992	5S_rRNA	2:227648515-227648634	-N	NH4	NOTEST	0	0	0	0	1	1	no
ENSRNA049468001	ENSRNA049468001	5S_rRNA	2:227648196-227648315	-N	NH4	NOTEST	0	0	0	0	1	1	no
ENSRNA049468005	ENSRNA049468005	5S_rRNA	2:227647877-227647996	-N	NH4	NOTEST	0	0	0	0	1	1	no
ENSRNA049468008	ENSRNA049468008	5S_rRNA	2:227647559-227647678	-N	NH4	NOTEST	0	0	0	0	1	1	no
ENSRNA049468013	ENSRNA049468013	5S_rRNA	2:227647240-227647359	-N	NH4	NOTEST	0	0	0	0	1	1	no
ENSRNA049468017	ENSRNA049468017	5S_rRNA	2:227646922-227647041	-N	NH4	NOTEST	0	0	0	0	1	1	no
ENSRNA049468021	ENSRNA049468021	5S_rRNA	2:227646602-227646721	-N	NH4	NOTEST	0	0	0	0	1	1	no
ENSRNA049468030	ENSRNA049468030	5S_rRNA	2:227646284-227646403	-N	NH4	NOTEST	0	0	0	0	1	1	no
ENSRNA049468038	ENSRNA049468038	5S_rRNA	2:227645966-227646085	-N	NH4	NOTEST	0	0	0	0	1	1	no
ENSRNA049468043	ENSRNA049468043	5S_rRNA	2:227645646-227645765	-N	NH4	NOTEST	0	0	0	0	1	1	no
ENSRNA049468049	ENSRNA049468049	5S_rRNA	2:227645329-227645448	-N	NH4	NOTEST	0	0	0	0	1	1	no
ENSRNA049468058	ENSRNA049468058	5S_rRNA	2:227645010-227645129	-N	NH4	NOTEST	0	0	0	0	1	1	no
ENSRNA049468063	ENSRNA049468063	5S_rRNA	2:227644691-227644810	-N	NH4	NOTEST	0	0	0	0	1	1	no
ENSRNA049468070	ENSRNA049468070	5S_rRNA	2:227644371-227644490	-N	NH4	NOTEST	0	0	0	0	1	1	no
ENSRNA049468081	ENSRNA049468081	5S_rRNA	2:227644053-227644172	-N	NH4	NOTEST	0	0	0	0	1	1	no
ENSRNA049468088	ENSRNA049468088	5S_rRNA	2:227643734-227643853	-N	NH4	NOTEST	0	0	0	0	1	1	no
ENSRNA049468103	ENSRNA049468103	5S_rRNA	2:227643414-227643533	-N	NH4	NOTEST	0	0	0	0	1	1	no
ENSRNA049468108	ENSRNA049468108	5S_rRNA	2:227642776-227642895	-N	NH4	NOTEST	0	0	0	0	1	1	no
ENSRNA049468115	ENSRNA049468115	5S_rRNA	2:227642457-227642576	-N	NH4	NOTEST	0	0	0	0	1	1	no
ENSRNA049468120	ENSRNA049468120	5S_rRNA	2:227642138-227642257	-N	NH4	NOTEST	0	0	0	0	1	1	no
ENSRNA049468128	ENSRNA049468128	5S_rRNA	2:227641819-227641938	-N	NH4	NOTEST	0	0	0	0	1	1	no
ENSRNA049468138	ENSRNA049468138	5S_rRNA	2:227641500-227641619	-N	NH4	NOTEST	0	0	0	0	1	1	no
ENSRNA049468142	ENSRNA049468142	5S_rRNA	2:227641182-227641301	-N	NH4	NOTEST	0	0	0	0	1	1	no
ENSRNA049468151	ENSRNA049468151	5S_rRNA	2:227640863-227640982	-N	NH4	NOTEST	0	0	0	0	1	1	no
ENSRNA049468159	ENSRNA049468159	5S_rRNA	2:227640546-227640665	-N	NH4	NOTEST	0	0	0	0	1	1	no
ENSRNA049468173	ENSRNA049468173	5S_rRNA	2:227640227-227640346	-N	NH4	NOTEST	0	0	0	0	1	1	no
ENSRNA049468178	ENSRNA049468178	5S_rRNA	2:227639908-227640027	-N	NH4	NOTEST	0	0	0	0	1	1	no
ENSRNA049468184	ENSRNA049468184	5S_rRNA	2:227639589-227639708	-N	NH4	NOTEST	0	0	0	0	1	1	no
ENSRNA049468191	ENSRNA049468191	5S_rRNA	2:227639271-227639390	-N	NH4	NOTEST	0	0	0	0	1	1	no
ENSRNA049468197	ENSRNA049468197	5S_rRNA	2:227638952-227639071	-N	NH4	NOTEST	0	0	0	0	1	1	no
ENSRNA049468202	ENSRNA049468202	5S_rRNA	2:227638633-227638752	-N	NH4	NOTEST	0	0	0	0	1	1	no
ENSRNA049468209	ENSRNA049468209	5S_rRNA	2:227637996-227638115	-N	NH4	NOTEST	0	0	0	0	1	1	no
ENSRNA049468217	ENSRNA049468217	5S_rRNA	2:227637677-227637904	-N	NH4	NOTEST	0	0	0	0	1	1	no
ENSRNA049468221	ENSRNA049468221	5S_rRNA	2:227637359-227637478	-N	NH4	NOTEST	0	0	0	0	1	1	no
ENSRNA049468229	ENSRNA049468229	5S_rRNA	2:227637040-227637159	-N	NH4	NOTEST	0	0	0	0	1	1	no
ENSRNA049468238	ENSRNA049468238	LSU_rRNA_eukarya	2:222328460-222329007	-N	NH4	OK	49.4515	40.951	-0.272116	-0.404308	0.4789	0.895815	no
ENSRNA049468304	ENSRNA049468304	mir-156	4:140280586-140280703	-N	NH4	NOTEST	0	0	0	0	1	1	no
ENSRNA049468327	ENSRNA049468327	SNORD25	4:143640136-143640224	-N	NH4	OK	14.3293	0	#NAME?	#NAME?	0.06285	0.407751	no
ENSRNA049468366	ENSRNA049468366	U2	1:300555787-300555968	-N	NH4	NOTEST	0	0	0	0	1	1	no
ENSRNA049468514	ENSRNA049468514	snoZ199	2:16303151-16303224	-N	NH4	NOTEST	0	0	0	0	1	1	no
ENSRNA049468582	ENSRNA049468582	U5	2:10152109-10152227	-N	NH4	OK	7.16804	7.01932	-0.0302474	0.0383785	0.8388	0.985574	no
ENSRNA049468588	ENSRNA049468588	snoR64	2:16302809-16302905	-N	NH4	NOTEST	0	4.56721	inf	0	1	1	no
ENSRNA049468606	ENSRNA049468606	MIR169_2	2:11553337-11553471	-N	NH4	OK	0	9.95235	inf	#NAME?	0.20935	0.681913	no
ENSRNA049468614	ENSRNA049468614	MIR171_2	2:18027099-18027223	-N	NH4	NOTEST	0	0	0	0	1	1	no
ENSRNA049468771	ENSRNA049468771	SSU_rRNA_eukarya	1:105341166-105341286	-N	NH4	NOTEST	0	0	0	0	1	1	no
ENSRNA049468782	ENSRNA049468782	U1	1:101753239-101753395	-N	NH4	NOTEST	0	0	0	0	1	1	no
ENSRNA049468787	ENSRNA049468787	U1	1:101591383-101591544	-N	NH4	NOTEST	0	0	0	0	1	1	no
ENSRNA049468809	ENSRNA049468809	U2	1:284099060-284099159	-N	NH4	NOTEST	0	0	0	0	1	1	no
ENSRNA049468829	ENSRNA049468829	snoR2	1:285067735-285067861	-N	NH4	NOTEST	0	0	0	0	1	1	no
ENSRNA049468860	ENSRNA049468860	U2	1:287466012-287466113	-N	NH4	NOTEST	0	0	0	0	1	1	no
ENSRNA049468879	ENSRNA049468879	snoR2	1:287157525-287157696	-N	NH4	NOTEST	0	0	0	0	1	1	no
ENSRNA049468892	ENSRNA049468892	U2	1:285703775-285703937	-N	NH4	NOTEST	0	0	0	0	1	1	no
ENSRNA049468913	ENSRNA049468913	snoR12	1:282747830-282749777	-N	NH4	OK	44.2712	32.0767	-0.464843	-0.0145563	0.79325	0.980103	no
ENSRNA049468930	ENSRNA049468930	U2	1:287137754-287137896	-N	NH4	NOTEST	0	0	0	0	1	1	no
ENSRNA049468936	ENSRNA049468936	mir-160	1:288700633-288700775	-N	NH4	NOTEST	0	0	0	0	1	1	no
ENSRNA049468947	ENSRNA049468947	U2	1:287266707-287266904	-N	NH4	NOTEST	0	0	0	0	1	1	no
ENSRNA049468958	ENSRNA049468958	U2	1:287254114-287254311	-N	NH4	NOTEST	0	0	0	0	1	1	no
ENSRNA049468969	ENSRNA049468969	U2	1:287095358-287095555	-N	NH4	NOTEST	0	0	0	0	1	1	no
ENSRNA049468983	ENSRNA049468983	U2	1:287289932-287290129	-N	NH4	NOTEST	0.34056	0.908055	1.41487	0	1	1	no
ENSRNA049468991	ENSRNA049468991	U2	1:287268899-287269096	-N	NH4	NOTEST	0	0	0	0	1	1	no
ENSRNA049468999	ENSRNA049468999	U2	1:287256119-287256316	-N	NH4	NOTEST	0	0	0	0	1	1	no
ENSRNA049469005	ENSRNA049469005	U2	1:287258520-287258717	-N	NH4	NOTEST	0	0	0	0	1	1	no
ENSRNA049469011	ENSRNA049469011	U2	1:287189523-287189720	-N	NH4	NOTEST	0	0	0	0	1	1	no
ENSRNA049469023	ENSRNA049469023	U2	1:287155163-287155360	-N	NH4	NOTEST	0	0.445468	inf	0	1	1	no
ENSRNA049469029	ENSRNA049469029	U2	1:287146426-287146623	-N	NH4	NOTEST	0	0	0	0	1	1	no
ENSRNA049469035	ENSRNA049469035	U2	1:287333923-287334120	-N	NH4	NOTEST	0	0	0	0	1	1	no
ENSRNA049469040	ENSRNA049469040	U2	1:287246964-287247161	-N	NH4	NOTEST	0	0	0	0	1	1	no
ENSRNA049469049	ENSRNA049469049	U2	1:287530565-287530762	-N	NH4	NOTEST	0	0	0	0	1	1	no
ENSRNA049469054	ENSRNA049469054	U2	1:287462219-287462416	-N	NH4	NOTEST	0	0	0	0	1	1	no
ENSRNA049469060	ENSRNA049469060	U2	1:287441734-287441931	-N	NH4	NOTEST	0	0	0	0	1	1	no
ENSRNA049469066	ENSRNA049469066	U2	1:287355135-287355332	-N	NH4	NOTEST	0	0	0	0	1	1	no
ENSRNA049469321	ENSRNA049469321	U2	2:233977724-233977915	-N	NH4	NOTEST	0	0	0	0	1	1	no
ENSRNA049469519	ENSRNA049469519	U2	1:210051020-210051191	-N	NH4	NOTEST	0	0	0	0	1	1	no
ENSRNA049469639	ENSRNA049469639	Intron_gpI	1:183229236-183244599	-N	NH4	NOTEST	0.137365	0	#NAME?	0	1	1	no
ENSRNA049469650	ENSRNA049469650	snoZ119	1:181640908-181641005	-N	NH4	NOTEST	0	0	0	0	1	1	no
ENSRNA049469667	ENSRNA049469667	Plant_U3	1:184829058-184829348	-N	NH4	NOTEST	0	0.409266	inf	0	1	1	no
ENSRNA049469740	ENSRNA049469740	mir-156	2:33005025-33005151	-N	NH4	NOTEST	0	0	0	0	1	1	no
ENSRNA049469775	ENSRNA049469775	enod40	2:31647278-31647471	-N	NH4	OK	372.884	575.447	0.625956	1.18448	0.041	0.329578	no
ENSRNA049469783	ENSRNA049469783	U1	2:38640554-38640715	-N	NH4	NOTEST	0	0	0	0	1	1	no
ENSRNA049469795	ENSRNA049469795	U1	2:38577194-38590549	-N	NH4	NOTEST	0	0	0	0	1	1	no
ENSRNA049469802	ENSRNA049469802	U1	2:38577194-38590549	-N	NH4	NOTEST	0	0	0	0	1	1	no
ENSRNA049469892	ENSRNA049469892	snoZ221_snoR21b	2:172865850-172865953	-N	NH4	NOTEST	0	0	0	0	1	1	no
ENSRNA049469899	ENSRNA049469899	snoZ221_snoR21b	2:172849379-172849482	-N	NH4	NOTEST	0	0	0	0	1	1	no
ENSRNA049469912	ENSRNA049469912	MIR398	2:174319886-174320046	-N	NH4	NOTEST	0	0	0	0	1	1	no
ENSRNA049469919	ENSRNA049469919	snoZ103	2:170954792-170954888	-N	NH4	NOTEST	0	0	0	0	1	1	no
ENSRNA049469940	ENSRNA049469940	Plant_U3	2:175395654-175401157	-N	NH4	NOTEST	2.34374	0	#NAME?	0	1	1	no
ENSRNA049469950	ENSRNA049469950	U6	2:179353520-179353623	-N	NH4	NOTEST	0	0	0	0	1	1	no
ENSRNA049470085	ENSRNA049470085	SSU_rRNA_eukarya	2:141944145-141944590	-N	NH4	NOTEST	0	0.0903649	inf	0	1	1	no
ENSRNA049470144	ENSRNA049470144	snoZ199	10:63553335-63553416	-N	NH4	NOTEST	0	0	0	0	1	1	no
ENSRNA049470236	ENSRNA049470236	snoZ199	1:291808477-291808559	-N	NH4	NOTEST	0	0	0	0	1	1	no
ENSRNA049470248	ENSRNA049470248	snoU31b	1:290283559-290283646	-N	NH4	OK	14.5237	0	#NAME?	#NAME?	0.06405	0.411336	no
ENSRNA049470257	ENSRNA049470257	snoU31b	1:290283362-290283451	-N	NH4	NOTEST	0	0	0	0	1	1	no
ENSRNA049470263	ENSRNA049470263	U5	1:298548275-298548386	-N	NH4	NOTEST	4.11806	3.87581	-0.087467	0	1	1	no
ENSRNA049470275	ENSRNA049470275	MIR390	1:298107382-298107587	-N	NH4	NOTEST	0.41385	3.73869e-05	-13.4343	0	1	1	no
ENSRNA049470293	ENSRNA049470293	MIR167_1	1:292918638-292918771	-N	NH4	NOTEST	0	0	0	0	1	1	no
ENSRNA049470306	ENSRNA049470306	U6	1:292138147-292138250	-N	NH4	OK	0	11.1688	inf	#NAME?	0.0632	0.409049	no
ENSRNA049470312	ENSRNA049470312	U1	1:297401200-297401359	-N	NH4	OK	4.51888	1.63158	-1.4697	-2.8886	0.39295	0.84796	no
ENSRNA049470320	ENSRNA049470320	U1	1:292332928-292333088	-N	NH4	OK	4.81983	15.045	1.64223	1.06006	0.09485	0.49707	no
ENSRNA049470333	ENSRNA049470333	U1	1:292373857-292374018	-N	NH4	OK	1.78959	5.10486	1.51224	2.72627	0.41175	0.86019	no
ENSRNA049470348	ENSRNA049470348	snoZ278	1:121016688-121016802	-N	NH4	NOTEST	0	0	0	0	1	1	no
ENSRNA049470519	ENSRNA049470519	snoR103	3:5709977-5715485	-N	NH4	NOTEST	2.18101	0	#NAME?	0	1	1	no
ENSRNA049470528	ENSRNA049470528	snoR103	3:5709977-5715485	-N	NH4	NOTEST	0	0	0	0	1	1	no
ENSRNA049470554	ENSRNA049470554	mir-156	3:6928582-6928683	-N	NH4	NOTEST	0	0	0	0	1	1	no
ENSRNA049470560	ENSRNA049470560	mir-156	3:6928277-6928401	-N	NH4	NOTEST	0	0	0	0	1	1	no
ENSRNA049470569	ENSRNA049470569	snoR83	3:5760465-5760592	-N	NH4	NOTEST	4.80709	0	#NAME?	0	1	1	no
ENSRNA049470577	ENSRNA049470577	MIR159	3:2038755-2040110	-N	NH4	NOTEST	0	0.567634	inf	0	1	1	no
ENSRNA049470584	ENSRNA049470584	MIR159	3:2020461-2020976	-N	NH4	NOTEST	0	0	0	0	1	1	no
ENSRNA049470615	ENSRNA049470615	snoR99	8:135747152-135747250	-N	NH4	NOTEST	0	0	0	0	1	1	no
ENSRNA049470636	ENSRNA049470636	snoR104	8:130828249-130838826	-N	NH4	OK	4.8359	0	#NAME?	#NAME?	0.1976	0.667116	no
ENSRNA049470662	ENSRNA049470662	U2	8:130735308-130743521	-N	NH4	NOTEST	0	0	0	0	1	1	no
ENSRNA049470674	ENSRNA049470674	snoR99	8:135746670-135746770	-N	NH4	NOTEST	0	0	0	0	1	1	no
ENSRNA049470683	ENSRNA049470683	snoZ199	8:133536879-133536961	-N	NH4	NOTEST	0	0	0	0	1	1	no
ENSRNA049470723	ENSRNA049470723	U1	8:137948418-137948579	-N	NH4	NOTEST	0	0.753237	inf	0	1	1	no
ENSRNA049470774	ENSRNA049470774	U2	1:262275694-262275895	-N	NH4	NOTEST	0	0	0	0	1	1	no
ENSRNA049470793	ENSRNA049470793	snoR126	1:261790426-261790518	-N	NH4	NOTEST	0	0	0	0	1	1	no
ENSRNA049470799	ENSRNA049470799	snoR126	1:261789821-261789919	-N	NH4	NOTEST	7.42696	4.20491	-0.820697	0	1	1	no
ENSRNA049470807	ENSRNA049470807	snoR126	1:261790249-261790344	-N	NH4	OK	24.995	57.6069	1.2046	1.09737	0.3019	0.776414	no
ENSRNA049470850	ENSRNA049470850	snoR104	1:267980063-267982953	-N	NH4	NOTEST	0	0	0	0	1	1	no
ENSRNA049470888	ENSRNA049470888	SSU_rRNA_eukarya	3:46973827-46973961	-N	NH4	NOTEST	0	0	0	0	1	1	no
ENSRNA049470912	ENSRNA049470912	snoZ101	3:43319602-43319699	-N	NH4	NOTEST	4.28777	0	#NAME?	0	1	1	no
ENSRNA049470918	ENSRNA049470918	snoZ102_R77	3:43319451-43319537	-N	NH4	NOTEST	0	0	0	0	1	1	no
ENSRNA049470931	ENSRNA049470931	SSU_rRNA_eukarya	3:46973375-46973814	-N	NH4	NOTEST	0	0	0	0	1	1	no
ENSRNA049470937	ENSRNA049470937	Plant_SRP	3:40745799-40746105	-N	NH4	OK	14.6493	18.0956	0.304807	0.399486	0.47015	0.892516	no
ENSRNA049470983	ENSRNA049470983	snoZ196	3:126862144-126865908	-N	NH4	NOTEST	12.9642	0	#NAME?	0	1	1	no
ENSRNA049471008	ENSRNA049471008	snoZ194	3:126862144-126865908	-N	NH4	NOTEST	4.94766	0	#NAME?	0	1	1	no
ENSRNA049471037	ENSRNA049471037	snoF1_F2	3:126862144-126865908	-N	NH4	OK	25.8327	24.7185	-0.0636072	-0.000273037	0.9736	0.996484	no
ENSRNA049471095	ENSRNA049471095	MIR169_2	2:67281144-67281288	-N	NH4	NOTEST	0	0	0	0	1	1	no
ENSRNA049471119	ENSRNA049471119	MIR169_5	2:67281144-67281288	-N	NH4	NOTEST	0	0	0	0	1	1	no
ENSRNA049471122	ENSRNA049471122	U1	2:64311001-64311159	-N	NH4	NOTEST	0	0	0	0	1	1	no
ENSRNA049471190	ENSRNA049471190	snoR14	1:99779223-99779312	-N	NH4	NOTEST	8.91455	0	#NAME?	0	1	1	no
ENSRNA049471198	ENSRNA049471198	snoU61	1:99779456-99779543	-N	NH4	OK	8.54345	23.0906	1.43441	10.7666	0.44865	0.882252	no
ENSRNA049471337	ENSRNA049471337	SSU_rRNA_eukarya	1:207526462-207529592	-N	NH4	OK	1.20673	0.501689	-1.26624	-0.302456	0.7155	0.964946	no
ENSRNA049471362	ENSRNA049471362	MIR167_1	3:119392620-119392810	-N	NH4	NOTEST	0	0	0	0	1	1	no
ENSRNA049471370	ENSRNA049471370	MIR167_1	3:119394583-119394826	-N	NH4	NOTEST	0	0	0	0	1	1	no
ENSRNA049471509	ENSRNA049471509	snoZ112	1:233411587-233411767	-N	NH4	NOTEST	0	0	0	0	1	1	no
ENSRNA049471593	ENSRNA049471593	mir-395	10:78600686-78600824	-N	NH4	NOTEST	0	0	0	0	1	1	no
ENSRNA049471617	ENSRNA049471617	snosnR60_Z15	10:78696501-78699043	-N	NH4	NOTEST	0	9.65344	inf	0	1	1	no
ENSRNA049471624	ENSRNA049471624	mir-395	10:78600402-78600503	-N	NH4	NOTEST	0	0	0	0	1	1	no
ENSRNA049471630	ENSRNA049471630	mir-395	10:78600231-78600335	-N	NH4	NOTEST	0	0	0	0	1	1	no
ENSRNA049471642	ENSRNA049471642	snoR1	10:73725408-73725499	-N	NH4	NOTEST	0	0	0	0	1	1	no
ENSRNA049471654	ENSRNA049471654	snoR143	10:74955856-74958288	-N	NH4	OK	34.9813	11.6934	-1.58089	-0.110029	0.31315	0.787346	no
ENSRNA049471660	ENSRNA049471660	snoR143	10:74955856-74958288	-N	NH4	OK	14.2622	5.90168	-1.273	-0.099672	0.50425	0.90587	no
ENSRNA049471669	ENSRNA049471669	mir-395	10:78600531-78600633	-N	NH4	NOTEST	0	0	0	0	1	1	no
ENSRNA049471800	ENSRNA049471800	U2	1:177899433-177899633	-N	NH4	NOTEST	0	0	0	0	1	1	no
ENSRNA049471804	ENSRNA049471804	SSU_rRNA_eukarya	1:177080006-177080640	-N	NH4	NOTEST	0.0871254	0.0999404	0.197975	0	1	1	no
ENSRNA049471872	ENSRNA049471872	Intron_gpII	1:15416325-15416402	-N	NH4	NOTEST	0	0	0	0	1	1	no
ENSRNA049471957	ENSRNA049471957	mir-166	1:13782622-13782758	-N	NH4	NOTEST	0	0	0	0	1	1	no
ENSRNA049471967	ENSRNA049471967	MIR167_1	1:12791786-12791916	-N	NH4	NOTEST	0	0	0	0	1	1	no
ENSRNA049471974	ENSRNA049471974	snoZ112	1:12768359-12771997	-N	NH4	OK	11.349	4.68408	-1.27673	-0.224656	0.6453	0.950638	no
ENSRNA049471983	ENSRNA049471983	SNORD14	1:12768359-12771997	-N	NH4	OK	15.2656	5.15621	-1.5659	-0.13354	0.55505	0.923073	no
ENSRNA049471996	ENSRNA049471996	U2	1:18030163-18030363	-N	NH4	OK	4.99101	5.47458	0.133416	0.140941	0.81535	0.981952	no
ENSRNA049472005	ENSRNA049472005	U2	1:14212725-14212920	-N	NH4	OK	3.21565	2.60075	-0.306183	-0.368676	0.78265	0.978751	no
ENSRNA049472011	ENSRNA049472011	Plant_SRP	1:19960621-19960931	-N	NH4	OK	10.3208	18.9198	0.874342	0.996576	0.08525	0.47278	no
ENSRNA049472105	ENSRNA049472105	snoF1_F2	1:255418706-255418849	-N	NH4	OK	5.35463	5.36866	0.00377515	0.0914188	0.8748	0.987955	no
ENSRNA049472175	ENSRNA049472175	snoZ199	3:218501778-218501860	-N	NH4	NOTEST	0	0	0	0	1	1	no
ENSRNA049472180	ENSRNA049472180	snoU36a	3:212803411-212803498	-N	NH4	OK	13.9049	32.49	1.2244	0.738154	0.44265	0.880387	no
ENSRNA049472213	ENSRNA049472213	snoR134	3:212803220-212803360	-N	NH4	OK	50.7796	68.2343	0.426248	0.480906	0.3984	0.851704	no
ENSRNA049472224	ENSRNA049472224	snoR60	3:219643180-219645513	-N	NH4	NOTEST	0	0	0	0	1	1	no
ENSRNA049472261	ENSRNA049472261	snoJ33	3:213579331-213586250	-N	NH4	OK	4.10503	0	#NAME?	#NAME?	0.2229	0.699659	no
ENSRNA049472265	ENSRNA049472265	U4	3:214392523-214392672	-N	NH4	OK	1.3056	13.4228	3.3619	7.17427	0.1519	0.602275	no
ENSRNA049472269	ENSRNA049472269	MIR159	3:215788717-215788926	-N	NH4	NOTEST	0	0	0	0	1	1	no
ENSRNA049472360	ENSRNA049472360	mir-395	2:6287560-6287644	-N	NH4	NOTEST	0	0	0	0	1	1	no
ENSRNA049472408	ENSRNA049472408	snoR99	2:6080285-6092137	-N	NH4	NOTEST	0	0	0	0	1	1	no
ENSRNA049472415	ENSRNA049472415	snoZ278	2:6878315-6881153	-N	NH4	NOTEST	0	0	0	0	1	1	no
ENSRNA049472421	ENSRNA049472421	snoZ278	2:6878315-6881153	-N	NH4	NOTEST	0	0	0	0	1	1	no
ENSRNA049472440	ENSRNA049472440	mir-395	2:6276282-6276367	-N	NH4	NOTEST	0	0	0	0	1	1	no
ENSRNA049472461	ENSRNA049472461	MIR396	2:1951569-1951773	-N	NH4	NOTEST	0.786017	0.721474	-0.123613	0	1	1	no
ENSRNA049472502	ENSRNA049472502	snoR99	2:6080285-6092137	-N	NH4	NOTEST	0	0	0	0	1	1	no
ENSRNA049472504	ENSRNA049472504	mir-395	2:6277097-6277183	-N	NH4	NOTEST	0	0	0	0	1	1	no
ENSRNA049472513	ENSRNA049472513	MIR171_1	2:9079645-9079763	-N	NH4	NOTEST	0	0	0	0	1	1	no
ENSRNA049472522	ENSRNA049472522	mir-395	2:6275943-6276049	-N	NH4	NOTEST	0	0	0	0	1	1	no
ENSRNA049472528	ENSRNA049472528	Plant_U3	2:7838947-7839088	-N	NH4	NOTEST	0	0	0	0	1	1	no
ENSRNA049472536	ENSRNA049472536	U5	2:4662756-4662875	-N	NH4	OK	2.21036	12.9594	2.55165	1.92378	0.17425	0.633314	no
ENSRNA049472540	ENSRNA049472540	mir-395	2:6286400-6286506	-N	NH4	NOTEST	0	0	0	0	1	1	no
ENSRNA049472548	ENSRNA049472548	snoR12	2:1661084-1666620	-N	NH4	NOTEST	0	0	0	0	1	1	no
ENSRNA049472552	ENSRNA049472552	U5	2:2552662-2552779	-N	NH4	OK	0	8.15662	inf	#NAME?	0.0532	0.376263	no
ENSRNA049472558	ENSRNA049472558	mir-395	2:6286578-6286668	-N	NH4	NOTEST	0	0	0	0	1	1	no
ENSRNA049472564	ENSRNA049472564	snoR60	2:2215925-2218102	-N	NH4	NOTEST	0	0	0	0	1	1	no
ENSRNA049472568	ENSRNA049472568	mir-395	2:6287387-6287501	-N	NH4	NOTEST	0	0	0	0	1	1	no
ENSRNA049472574	ENSRNA049472574	mir-395	2:6288042-6288191	-N	NH4	NOTEST	0	0	0	0	1	1	no
ENSRNA049472580	ENSRNA049472580	mir-393	2:738723-738849	-N	NH4	NOTEST	0	0	0	0	1	1	no
ENSRNA049472588	ENSRNA049472588	mir-395	2:6276761-6276865	-N	NH4	NOTEST	0	0	0	0	1	1	no
ENSRNA049472591	ENSRNA049472591	mir-395	2:6287219-6287324	-N	NH4	NOTEST	0	0	0	0	1	1	no
ENSRNA049472598	ENSRNA049472598	snoR1	2:4161279-4161370	-N	NH4	NOTEST	0	0	0	0	1	1	no
ENSRNA049472604	ENSRNA049472604	Plant_U3	2:8301624-8301857	-N	NH4	NOTEST	0.342985	0	#NAME?	0	1	1	no
ENSRNA049472608	ENSRNA049472608	snoR60	2:1050489-1050564	-N	NH4	NOTEST	0	0	0	0	1	1	no
ENSRNA049472612	ENSRNA049472612	Plant_U3	2:4306887-4307012	-N	NH4	NOTEST	0	0	0	0	1	1	no
ENSRNA049472620	ENSRNA049472620	Plant_U3	2:8397915-8398148	-N	NH4	NOTEST	0	0	0	0	1	1	no
ENSRNA049472623	ENSRNA049472623	Plant_U3	2:8247793-8248026	-N	NH4	NOTEST	0	0	0	0	1	1	no
ENSRNA049472626	ENSRNA049472626	Plant_U3	2:8366280-8366513	-N	NH4	NOTEST	0	0	0	0	1	1	no
ENSRNA049472630	ENSRNA049472630	Plant_U3	2:7838654-7838923	-N	NH4	NOTEST	0.192182	0.21737	0.17768	0	1	1	no
ENSRNA049472638	ENSRNA049472638	Plant_U3	2:9272654-9272875	-N	NH4	OK	36.2884	74.0851	1.02967	1.37349	0.0228	0.240192	no
ENSRNA049472641	ENSRNA049472641	Plant_U3	2:8132090-8132309	-N	NH4	NOTEST	0	0.949707	inf	0	1	1	no
ENSRNA049472661	ENSRNA049472661	mir-166	3:91435334-91435471	-N	NH4	NOTEST	0	0	0	0	1	1	no
ENSRNA049472781	ENSRNA049472781	U2	8:105473464-105473661	-N	NH4	NOTEST	0	0	0	0	1	1	no
ENSRNA049472786	ENSRNA049472786	snoZ188	1:143229411-143229511	-N	NH4	NOTEST	0	4.97084	inf	0	1	1	no
ENSRNA049472795	ENSRNA049472795	snoF1_F2	1:142158657-142158797	-N	NH4	NOTEST	0	0	0	0	1	1	no
ENSRNA049472860	ENSRNA049472860	snoR35	3:166290734-166380382	-N	NH4	NOTEST	0	0	0	0	1	1	no
ENSRNA049473008	ENSRNA049473008	snoR99	10:2237429-2246156	-N	NH4	NOTEST	0	0	0	0	1	1	no
ENSRNA049473059	ENSRNA049473059	U2	10:451732-451923	-N	NH4	NOTEST	0	0	0	0	1	1	no
ENSRNA049473070	ENSRNA049473070	snoZ112	10:4121018-4123387	-N	NH4	NOTEST	0	0	0	0	1	1	no
ENSRNA049473076	ENSRNA049473076	SNORD14	10:4121018-4123387	-N	NH4	NOTEST	0	0	0	0	1	1	no
ENSRNA049473080	ENSRNA049473080	Plant_SRP	10:3795363-3795665	-N	NH4	NOTEST	0	0	0	0	1	1	no
ENSRNA049473089	ENSRNA049473089	Plant_SRP	10:3741194-3741498	-N	NH4	NOTEST	0	0	0	0	1	1	no
ENSRNA049473105	ENSRNA049473105	Plant_SRP	10:3776615-3790819	-N	NH4	NOTEST	0	0	0	0	1	1	no
ENSRNA049473114	ENSRNA049473114	Plant_SRP	10:3675250-3675554	-N	NH4	NOTEST	0	0	0	0	1	1	no
ENSRNA049473122	ENSRNA049473122	Plant_SRP	10:3772987-3773290	-N	NH4	NOTEST	0	0	0	0	1	1	no
ENSRNA049473127	ENSRNA049473127	Plant_SRP	10:3743096-3743400	-N	NH4	NOTEST	0	0	0	0	1	1	no
ENSRNA049473133	ENSRNA049473133	Plant_SRP	10:3796440-3796744	-N	NH4	NOTEST	0	0	0	0	1	1	no
ENSRNA049473142	ENSRNA049473142	Plant_SRP	10:3774855-3775158	-N	NH4	NOTEST	0	0	0	0	1	1	no
ENSRNA049473148	ENSRNA049473148	Plant_SRP	10:3744968-3745272	-N	NH4	NOTEST	0	0	0	0	1	1	no
ENSRNA049473154	ENSRNA049473154	Plant_SRP	10:3748705-3749009	-N	NH4	NOTEST	0	0	0	0	1	1	no
ENSRNA049473160	ENSRNA049473160	Plant_SRP	10:3759907-3760211	-N	NH4	NOTEST	0	0	0	0	1	1	no
ENSRNA049473166	ENSRNA049473166	Plant_SRP	10:3792381-3792685	-N	NH4	NOTEST	0	0	0	0	1	1	no
ENSRNA049473170	ENSRNA049473170	Plant_SRP	10:3756176-3756480	-N	NH4	NOTEST	0	0	0	0	1	1	no
ENSRNA049473178	ENSRNA049473178	Plant_SRP	10:3746837-3747141	-N	NH4	NOTEST	0	0	0	0	1	1	no
ENSRNA049473182	ENSRNA049473182	Plant_SRP	10:3769249-3769553	-N	NH4	NOTEST	0	0	0	0	1	1	no
ENSRNA049473188	ENSRNA049473188	Plant_SRP	10:3771117-3771421	-N	NH4	NOTEST	0	0	0	0	1	1	no
ENSRNA049473192	ENSRNA049473192	Plant_SRP	10:3752440-3752744	-N	NH4	NOTEST	0	0	0	0	1	1	no
ENSRNA049473198	ENSRNA049473198	Plant_SRP	10:3754307-3754611	-N	NH4	NOTEST	0	0	0	0	1	1	no
ENSRNA049473204	ENSRNA049473204	Plant_SRP	10:3750573-3750877	-N	NH4	NOTEST	0	0	0	0	1	1	no
ENSRNA049473210	ENSRNA049473210	Plant_SRP	10:3793492-3793796	-N	NH4	NOTEST	0	0	0	0	1	1	no
ENSRNA049473220	ENSRNA049473220	Plant_SRP	10:3776615-3790819	-N	NH4	NOTEST	0	0	0	0	1	1	no
ENSRNA049473225	ENSRNA049473225	Plant_SRP	10:3758045-3758349	-N	NH4	NOTEST	0	0	0	0	1	1	no
ENSRNA049473228	ENSRNA049473228	Plant_SRP	10:3763647-3763951	-N	NH4	NOTEST	0	0	0	0	1	1	no
ENSRNA049473236	ENSRNA049473236	Plant_SRP	10:3765510-3765814	-N	NH4	NOTEST	0	0	0	0	1	1	no
ENSRNA049473241	ENSRNA049473241	Plant_SRP	10:3776615-3790819	-N	NH4	NOTEST	0	0	0	0	1	1	no
ENSRNA049473246	ENSRNA049473246	Plant_SRP	10:3767380-3767684	-N	NH4	NOTEST	0	0	0	0	1	1	no
ENSRNA049473251	ENSRNA049473251	Plant_SRP	10:3761779-3762083	-N	NH4	NOTEST	0	0	0	0	1	1	no
ENSRNA049473254	ENSRNA049473254	Plant_SRP	10:3776615-3790819	-N	NH4	NOTEST	0	0	0	0	1	1	no
ENSRNA049473271	ENSRNA049473271	Plant_SRP	10:107323082-107323358	-N	NH4	NOTEST	0.144904	0.189176	0.384632	0	1	1	no
ENSRNA049473286	ENSRNA049473286	snoZ103	10:105049610-105049704	-N	NH4	NOTEST	0	0	0	0	1	1	no
ENSRNA049473290	ENSRNA049473290	snoZ103	10:105050527-105050622	-N	NH4	NOTEST	0	0	0	0	1	1	no
ENSRNA049473297	ENSRNA049473297	snoZ103	10:105050718-105054454	-N	NH4	NOTEST	0	0	0	0	1	1	no
ENSRNA049473303	ENSRNA049473303	snoZ103	10:105049799-105049895	-N	NH4	NOTEST	0	0	0	0	1	1	no
ENSRNA049473307	ENSRNA049473307	Plant_SRP	10:107315734-107316038	-N	NH4	NOTEST	0	0	0	0	1	1	no
ENSRNA049473315	ENSRNA049473315	Plant_SRP	10:107431784-107432088	-N	NH4	NOTEST	0	0	0	0	1	1	no
ENSRNA049473322	ENSRNA049473322	Plant_SRP	10:107414503-107414807	-N	NH4	NOTEST	0	0	0	0	1	1	no
ENSRNA049473328	ENSRNA049473328	Plant_SRP	10:107433638-107433942	-N	NH4	NOTEST	0	0	0	0	1	1	no
ENSRNA049473334	ENSRNA049473334	Plant_SRP	10:107416358-107416662	-N	NH4	NOTEST	0	0	0	0	1	1	no
ENSRNA049473338	ENSRNA049473338	Plant_SRP	10:107307365-107307668	-N	NH4	NOTEST	0	0	0	0	1	1	no
ENSRNA049473346	ENSRNA049473346	Plant_SRP	10:107400299-107400602	-N	NH4	NOTEST	0	0	0	0	1	1	no
ENSRNA049473351	ENSRNA049473351	Plant_SRP	10:107391524-107391828	-N	NH4	NOTEST	0	0	0	0	1	1	no
ENSRNA049473354	ENSRNA049473354	Plant_SRP	10:107429920-107430224	-N	NH4	NOTEST	0	0	0	0	1	1	no
ENSRNA049473363	ENSRNA049473363	Plant_SRP	10:107412639-107412943	-N	NH4	NOTEST	0	0	0	0	1	1	no
ENSRNA049473372	ENSRNA049473372	Plant_SRP	10:107308882-107309185	-N	NH4	NOTEST	0	0	0	0	1	1	no
ENSRNA049473380	ENSRNA049473380	Plant_SRP	10:107402166-107402470	-N	NH4	NOTEST	0	0	0	0	1	1	no
ENSRNA049473385	ENSRNA049473385	Plant_SRP	10:107428178-107428482	-N	NH4	NOTEST	0	0	0	0	1	1	no
ENSRNA049473389	ENSRNA049473389	Plant_SRP	10:107410898-107411202	-N	NH4	NOTEST	0	0	0	0	1	1	no
ENSRNA049473440	ENSRNA049473440	snoR60	3:133710123-133753311	-N	NH4	NOTEST	0	0	0	0	1	1	no
ENSRNA049473449	ENSRNA049473449	snoZ266	3:136100399-136100482	-N	NH4	NOTEST	0	0	0	0	1	1	no
ENSRNA049473467	ENSRNA049473467	snoZ159	3:130513662-130513746	-N	NH4	NOTEST	0	13.865	inf	0	1	1	no
ENSRNA049473524	ENSRNA049473524	snoZ112	3:55277733-55283618	-N	NH4	NOTEST	0	1.59543	inf	0	1	1	no
ENSRNA049473557	ENSRNA049473557	U5	1:65544651-65544770	-N	NH4	NOTEST	0	0	0	0	1	1	no
ENSRNA049473576	ENSRNA049473576	U2	1:67351837-67352015	-N	NH4	NOTEST	0	0	0	0	1	1	no
ENSRNA049473589	ENSRNA049473589	snoZ199	1:69732292-69734824	-N	NH4	NOTEST	0	0	0	0	1	1	no
ENSRNA049473603	ENSRNA049473603	snoR64	1:69732292-69734824	-N	NH4	NOTEST	0	0	0	0	1	1	no
ENSRNA049473609	ENSRNA049473609	U5	1:65317413-65317534	-N	NH4	OK	9.32619	0	#NAME?	#NAME?	0.00135	0.0442437	yes
ENSRNA049473622	ENSRNA049473622	snoZ161_228	1:66592541-66594846	-N	NH4	NOTEST	0	0	0	0	1	1	no
ENSRNA049473638	ENSRNA049473638	snoZ162	1:66592541-66594846	-N	NH4	NOTEST	0	0	0	0	1	1	no
ENSRNA049473644	ENSRNA049473644	SSU_rRNA_eukarya	1:62026472-62031559	-N	NH4	OK	2.70078	3.18506	0.237944	0.263861	0.6576	0.953237	no
ENSRNA049473651	ENSRNA049473651	U2	1:66512569-66512766	-N	NH4	OK	0.808926	1.92225	1.24872	0.8238	0.4013	0.853625	no
ENSRNA049473656	ENSRNA049473656	U2	1:66394098-66394295	-N	NH4	OK	2.88106	3.00356	0.0600738	0.132691	0.92655	0.991552	no
ENSRNA049473738	ENSRNA049473738	snoR103	1:21556054-21556161	-N	NH4	NOTEST	0	0	0	0	1	1	no
ENSRNA049473748	ENSRNA049473748	U2	1:29233309-29233506	-N	NH4	NOTEST	0	0	0	0	1	1	no
ENSRNA049473755	ENSRNA049473755	U6	1:29755730-29755833	-N	NH4	NOTEST	0	0	0	0	1	1	no
ENSRNA049473875	ENSRNA049473875	MIR164	1:47137786-47137918	-N	NH4	NOTEST	0	0	0	0	1	1	no
ENSRNA049473886	ENSRNA049473886	5S_rRNA	1:46327872-46334046	-N	NH4	NOTEST	0	0	0	0	1	1	no
ENSRNA049473920	ENSRNA049473920	snoR64	8:111049551-111049647	-N	NH4	NOTEST	0	0	0	0	1	1	no
ENSRNA049473923	ENSRNA049473923	snoR64	8:111048783-111048879	-N	NH4	NOTEST	0	0	0	0	1	1	no
ENSRNA049473965	ENSRNA049473965	snoZ119	3:220124429-220124531	-N	NH4	NOTEST	0	0	0	0	1	1	no
ENSRNA049473978	ENSRNA049473978	snoZ119	3:220124705-220124801	-N	NH4	NOTEST	0	0	0	0	1	1	no
ENSRNA049474065	ENSRNA049474065	snoZ43	10:111555993-111556091	-N	NH4	NOTEST	0	0	0	0	1	1	no
ENSRNA049474083	ENSRNA049474083	U2	10:114216701-114216923	-N	NH4	OK	1.47101	0.219233	-2.74627	-1.51911	0.16095	0.615833	no
ENSRNA049474089	ENSRNA049474089	U1	10:116909695-116909856	-N	NH4	OK	19.0765	58.5279	1.61733	1.51588	0.0182	0.212169	no
ENSRNA049474094	ENSRNA049474094	U1	10:116717794-116717956	-N	NH4	OK	10.6469	28.124	1.40137	1.15287	0.07075	0.432217	no
ENSRNA049474133	ENSRNA049474133	U1	8:75145374-75145530	-N	NH4	NOTEST	0	0	0	0	1	1	no
ENSRNA049474167	ENSRNA049474167	snoZ199	10:19056768-19063074	-N	NH4	NOTEST	0	0	0	0	1	1	no
ENSRNA049474187	ENSRNA049474187	snoR60	10:18417388-18419565	-N	NH4	NOTEST	0	0	0	0	1	1	no
ENSRNA049474237	ENSRNA049474237	snoZ221_snoR21b	3:29163754-29173445	-N	NH4	NOTEST	0	0	0	0	1	1	no
ENSRNA049474255	ENSRNA049474255	U4	3:20136384-20136533	-N	NH4	OK	0	5.73842	inf	#NAME?	0.02825	0.270955	no
ENSRNA049474264	ENSRNA049474264	MIR159	3:25007822-25008059	-N	NH4	OK	7.08403	13.8334	0.965514	0.888794	0.12025	0.550894	no
ENSRNA049474320	ENSRNA049474320	mir-399	3:192096064-192096189	-N	NH4	NOTEST	0	0	0	0	1	1	no
ENSRNA049474334	ENSRNA049474334	MIR167_1	3:195044718-195044837	-N	NH4	NOTEST	0	0	0	0	1	1	no
ENSRNA049474364	ENSRNA049474364	snoJ33	3:199525341-199532354	-N	NH4	OK	11.3594	24.0739	1.08358	0.0594453	0.61755	0.943613	no
ENSRNA049474375	ENSRNA049474375	snoR145	8:180682058-180684162	-N	NH4	NOTEST	2.75562	1.41372	-0.962881	0	1	1	no
ENSRNA049474421	ENSRNA049474421	snoZ278	3:208960223-208960337	-N	NH4	NOTEST	0	0	0	0	1	1	no
ENSRNA049474454	ENSRNA049474454	U54	3:204429096-204429176	-N	NH4	NOTEST	0	0	0	0	1	1	no
ENSRNA049474463	ENSRNA049474463	U54	3:204429262-204429341	-N	NH4	NOTEST	0	0	0	0	1	1	no
ENSRNA049474470	ENSRNA049474470	snoR101	3:208947200-208952491	-N	NH4	NOTEST	0	0	0	0	1	1	no
ENSRNA049474479	ENSRNA049474479	U2	3:145863342-145863515	-N	NH4	NOTEST	0	0	0	0	1	1	no
ENSRNA049474486	ENSRNA049474486	mir-172	3:145801591-145801765	-N	NH4	NOTEST	0	0	0	0	1	1	no
ENSRNA049474492	ENSRNA049474492	RNase_MRP	3:146709464-146709712	-N	NH4	OK	4.02568	8.86016	1.1381	0.939994	0.09845	0.505483	no
ENSRNA049474524	ENSRNA049474524	snoZ199	10:137273008-137273081	-N	NH4	NOTEST	0	0	0	0	1	1	no
ENSRNA049474541	ENSRNA049474541	U2	10:134813487-134813598	-N	NH4	NOTEST	0	0	0	0	1	1	no
ENSRNA049474580	ENSRNA049474580	snoR64	10:137272680-137272776	-N	NH4	OK	0	22.5001	inf	#NAME?	0.02105	0.22888	no
ENSRNA049474585	ENSRNA049474585	SNORD25	10:130718241-130719958	-N	NH4	NOTEST	0	0	0	0	1	1	no
ENSRNA049474589	ENSRNA049474589	MIR171_2	10:138536837-138536941	-N	NH4	NOTEST	0	0	0	0	1	1	no
ENSRNA049474593	ENSRNA049474593	Plant_U3	10:137264228-137264332	-N	NH4	NOTEST	0	0	0	0	1	1	no
ENSRNA049474599	ENSRNA049474599	U1	10:134962588-134962749	-N	NH4	NOTEST	0	0	0	0	1	1	no
ENSRNA049474645	ENSRNA049474645	snoZ278	10:144991864-144994560	-N	NH4	OK	0.648549	1.29694	0.999824	0.020891	0.6918	0.960223	no
ENSRNA049474652	ENSRNA049474652	mir-395	10:145465752-145465840	-N	NH4	NOTEST	0	0	0	0	1	1	no
ENSRNA049474661	ENSRNA049474661	Intron_gpII	10:141537869-141537946	-N	NH4	NOTEST	0	0	0	0	1	1	no
ENSRNA049474668	ENSRNA049474668	U1	10:140830118-140830238	-N	NH4	NOTEST	0	0	0	0	1	1	no
ENSRNA049474675	ENSRNA049474675	Intron_gpII	10:141537097-141537171	-N	NH4	NOTEST	0	0	0	0	1	1	no
ENSRNA049474679	ENSRNA049474679	U1	10:140818783-140818952	-N	NH4	NOTEST	0	0	0	0	1	1	no
ENSRNA049474685	ENSRNA049474685	U1	10:140865563-140865717	-N	NH4	NOTEST	0	0	0	0	1	1	no
ENSRNA049474713	ENSRNA049474713	MIR396	10:148727702-148727947	-N	NH4	OK	13.7059	11.1232	-0.301225	-0.25726	0.65445	0.952312	no
ENSRNA049474736	ENSRNA049474736	mir-395	10:145466072-145466318	-N	NH4	NOTEST	0	0	0	0	1	1	no
ENSRNA049474750	ENSRNA049474750	MIR171_1	10:143745127-143745228	-N	NH4	NOTEST	0	0	0	0	1	1	no
ENSRNA049474758	ENSRNA049474758	mir-393	10:149451803-149451915	-N	NH4	NOTEST	0	0.00230546	inf	0	1	1	no
ENSRNA049474764	ENSRNA049474764	U5	10:146711992-146712108	-N	NH4	NOTEST	0	0	0	0	1	1	no
ENSRNA049474767	ENSRNA049474767	mir-395	10:145465899-145465985	-N	NH4	NOTEST	0	0	0	0	1	1	no
ENSRNA049474772	ENSRNA049474772	U5	10:143213840-143213958	-N	NH4	NOTEST	0	0	0	0	1	1	no
ENSRNA049474778	ENSRNA049474778	snoR1	10:143189247-143189338	-N	NH4	NOTEST	0	0	0	0	1	1	no
ENSRNA049474787	ENSRNA049474787	mir-395	10:145466072-145466318	-N	NH4	NOTEST	0	0	0	0	1	1	no
ENSRNA049474794	ENSRNA049474794	mir-395	10:145466390-145466499	-N	NH4	NOTEST	0	0	0	0	1	1	no
ENSRNA049474799	ENSRNA049474799	U1	10:140792687-140792840	-N	NH4	NOTEST	0	0	0	0	1	1	no
ENSRNA049474807	ENSRNA049474807	U1	10:140816374-140816527	-N	NH4	NOTEST	0	0	0	0	1	1	no
ENSRNA049474812	ENSRNA049474812	U1	10:140820757-140820917	-N	NH4	NOTEST	0.960458	0	#NAME?	0	1	1	no
ENSRNA049474818	ENSRNA049474818	U1	10:140991967-140992128	-N	NH4	NOTEST	0	0	0	0	1	1	no
ENSRNA049474823	ENSRNA049474823	U1	10:140763174-140763335	-N	NH4	NOTEST	0	0	0	0	1	1	no
ENSRNA049474832	ENSRNA049474832	U1	10:140953526-140953685	-N	NH4	NOTEST	0	0	0	0	1	1	no
ENSRNA049474838	ENSRNA049474838	U1	10:140791460-140791621	-N	NH4	NOTEST	0	0	0	0	1	1	no
ENSRNA049474843	ENSRNA049474843	U1	10:140994457-140994618	-N	NH4	NOTEST	0	0	0	0	1	1	no
ENSRNA049474847	ENSRNA049474847	U1	10:140822410-140822571	-N	NH4	NOTEST	0	0	0	0	1	1	no
ENSRNA049474852	ENSRNA049474852	U1	10:140955514-140955673	-N	NH4	NOTEST	0	0	0	0	1	1	no
ENSRNA049474860	ENSRNA049474860	U1	10:140836697-140836859	-N	NH4	OK	3.49943	2.4034	-0.542043	-0.329411	0.7088	0.963813	no
ENSRNA049474866	ENSRNA049474866	U1	10:140957503-140957662	-N	NH4	NOTEST	0	0	0	0	1	1	no
ENSRNA049474872	ENSRNA049474872	U1	10:140951544-140951703	-N	NH4	NOTEST	0	0	0	0	1	1	no
ENSRNA049474877	ENSRNA049474877	U1	10:140976635-140976797	-N	NH4	NOTEST	0	0	0	0	1	1	no
ENSRNA049474882	ENSRNA049474882	U1	10:140959500-140959659	-N	NH4	NOTEST	0	0	0	0	1	1	no
ENSRNA049474888	ENSRNA049474888	Plant_U3	10:144720111-144720358	-N	NH4	OK	11.479	11.1659	-0.0398974	0.0055187	0.97965	0.99664	no
ENSRNA049474894	ENSRNA049474894	U1	10:140824050-140824211	-N	NH4	NOTEST	0	0	0	0	1	1	no
ENSRNA049474898	ENSRNA049474898	Plant_U3	10:143630391-143630528	-N	NH4	NOTEST	0	0	0	0	1	1	no
ENSRNA049474903	ENSRNA049474903	SSU_rRNA_eukarya	10:142262615-142262877	-N	NH4	NOTEST	0	0.235474	inf	0	1	1	no
ENSRNA049474907	ENSRNA049474907	Plant_U3	10:144728317-144728543	-N	NH4	OK	6.29884	13.9722	1.1494	1.04198	0.0732	0.440355	no
ENSRNA049474911	ENSRNA049474911	Plant_U3	10:144721353-144721573	-N	NH4	OK	6.27758	17.055	1.44191	1.33974	0.02785	0.268898	no
ENSRNA049474917	ENSRNA049474917	Plant_U3	10:143162796-143163018	-N	NH4	OK	33.6295	99.806	1.5694	1.97176	0.00185	0.0515886	no
ENSRNA049474924	ENSRNA049474924	Plant_U3	10:143628763-143628985	-N	NH4	OK	10.8751	24.5524	1.17484	1.22516	0.0398	0.32546	no
ENSRNA049474946	ENSRNA049474946	snoZ152	3:108510229-108519488	-N	NH4	NOTEST	0	6.30808	inf	0	1	1	no
ENSRNA049474953	ENSRNA049474953	snoR11	3:108510229-108519488	-N	NH4	NOTEST	0	7.37621	inf	0	1	1	no
ENSRNA049474986	ENSRNA049474986	snoZ119	8:22520708-22520810	-N	NH4	NOTEST	0	0	0	0	1	1	no
ENSRNA049474992	ENSRNA049474992	snoR83	8:21224945-21225072	-N	NH4	NOTEST	0	0	0	0	1	1	no
ENSRNA049475000	ENSRNA049475000	snoR60	8:21743899-21743970	-N	NH4	NOTEST	0	0	0	0	1	1	no
ENSRNA049475040	ENSRNA049475040	MIR159	8:27607464-27608458	-N	NH4	OK	1.80283	1.38384	-0.381586	-0.103681	0.7638	0.974737	no
ENSRNA049475047	ENSRNA049475047	MIR159	8:27675685-27675902	-N	NH4	NOTEST	0	0.663465	inf	0	1	1	no
ENSRNA049475115	ENSRNA049475115	snoZ103	8:2490495-2493628	-N	NH4	NOTEST	0	0	0	0	1	1	no
ENSRNA049475121	ENSRNA049475121	MIR169_2	8:5012330-5012486	-N	NH4	NOTEST	0	2.33322	inf	0	1	1	no
ENSRNA049475128	ENSRNA049475128	snoZ101	8:2554809-2554908	-N	NH4	OK	20.3627	13.3287	-0.611393	-2.43575	0.691	0.960223	no
ENSRNA049475135	ENSRNA049475135	snoZ102_R77	8:2555037-2555123	-N	NH4	NOTEST	0	0	0	0	1	1	no
ENSRNA049475138	ENSRNA049475138	snoZ103	8:2490495-2493628	-N	NH4	OK	26.2143	8.12723	-1.68952	-0.835704	0.51745	0.909503	no
ENSRNA049475171	ENSRNA049475171	snoZ155	8:124698630-124698704	-N	NH4	NOTEST	0	0	0	0	1	1	no
ENSRNA049475181	ENSRNA049475181	snoR99	8:121855839-121858325	-N	NH4	OK	13.288	0.8723	-3.92916	-0.13845	0.38165	0.84123	no
ENSRNA049475200	ENSRNA049475200	snoR41	8:124698816-124698898	-N	NH4	NOTEST	0	0	0	0	1	1	no
ENSRNA049475223	ENSRNA049475223	snosnR60_Z15	8:128420225-128420321	-N	NH4	OK	226.032	96.6098	-1.22629	-0.931635	0.09895	0.507208	no
ENSRNA049475232	ENSRNA049475232	snoR99	8:121855839-121858325	-N	NH4	NOTEST	0	0	0	0	1	1	no
ENSRNA049475237	ENSRNA049475237	snoU83	8:128420398-128420484	-N	NH4	OK	348.399	117.848	-1.56381	-2.23441	0.0576	0.391434	no
ENSRNA049475307	ENSRNA049475307	snoZ43	8:128420694-128420793	-N	NH4	OK	248.256	74.4907	-1.7367	-1.46752	0.02665	0.262727	no
ENSRNA049475322	ENSRNA049475322	SSU_rRNA_eukarya	10:48845210-48845522	-N	NH4	OK	0.26898	0.797637	1.56823	0.949229	0.3092	0.78367	no
ENSRNA049475327	ENSRNA049475327	Intron_gpII	10:48834697-48834771	-N	NH4	NOTEST	0	0	0	0	1	1	no
ENSRNA049475331	ENSRNA049475331	SSU_rRNA_eukarya	10:48840159-48840256	-N	NH4	NOTEST	0	0	0	0	1	1	no
ENSRNA049475336	ENSRNA049475336	Intron_gpII	10:48842591-48842705	-N	NH4	NOTEST	0	0	0	0	1	1	no
ENSRNA049475340	ENSRNA049475340	SSU_rRNA_eukarya	10:48840319-48840453	-N	NH4	NOTEST	0	0	0	0	1	1	no
ENSRNA049475344	ENSRNA049475344	SSU_rRNA_eukarya	10:42443886-42444020	-N	NH4	NOTEST	0	0	0	0	1	1	no
ENSRNA049475348	ENSRNA049475348	SSU_rRNA_eukarya	10:48844910-48845007	-N	NH4	NOTEST	0	0	0	0	1	1	no
ENSRNA049475356	ENSRNA049475356	snoZ199	10:46407304-46410671	-N	NH4	NOTEST	0	0	0	0	1	1	no
ENSRNA049475359	ENSRNA049475359	SSU_rRNA_eukarya	10:48845020-48845140	-N	NH4	OK	4.36421	0	#NAME?	#NAME?	0.1269	0.563198	no
ENSRNA049475429	ENSRNA049475429	snoR101	8:157561938-157568005	-N	NH4	NOTEST	0	0	0	0	1	1	no
ENSRNA049475437	ENSRNA049475437	U4	8:153624474-153624624	-N	NH4	NOTEST	2.57551	1.52043	-0.760379	0	1	1	no
ENSRNA049475445	ENSRNA049475445	MIR159	8:152709449-152709665	-N	NH4	NOTEST	0	0.000697038	inf	0	1	1	no
ENSRNA049475455	ENSRNA049475455	snoF1_F2	8:53026360-53026499	-N	NH4	NOTEST	0	0	0	0	1	1	no
ENSRNA049475459	ENSRNA049475459	snoR12	8:52399577-52399660	-N	NH4	NOTEST	0	0	0	0	1	1	no
ENSRNA049475486	ENSRNA049475486	snoR30	8:164834446-164834546	-N	NH4	NOTEST	0	0	0	0	1	1	no
ENSRNA049475492	ENSRNA049475492	U2	8:167534096-167534293	-N	NH4	NOTEST	0	0	0	0	1	1	no
ENSRNA049475506	ENSRNA049475506	snoZ152	8:166138938-166141336	-N	NH4	OK	11.9558	0	#NAME?	#NAME?	0.21885	0.694611	no
ENSRNA049475518	ENSRNA049475518	snoZ155	8:164529887-164529962	-N	NH4	NOTEST	0	0	0	0	1	1	no
ENSRNA049475525	ENSRNA049475525	snoR41	8:164529699-164529780	-N	NH4	OK	29.5307	0	#NAME?	#NAME?	0.0297	0.2783	no
ENSRNA049475532	ENSRNA049475532	snoR11	8:166138938-166141336	-N	NH4	NOTEST	5.38832	0	#NAME?	0	1	1	no
ENSRNA049475551	ENSRNA049475551	snoR77	8:164530275-164530415	-N	NH4	OK	10.7977	1.29148	-3.06363	-5.73653	0.1395	0.583596	no
ENSRNA049475560	ENSRNA049475560	snoR100	8:164530101-164530209	-N	NH4	OK	3.41743	10.2225	1.58076	5.03736	0.32875	0.799908	no
ENSRNA049475565	ENSRNA049475565	U6	8:164688386-164688487	-N	NH4	NOTEST	0	0	0	0	1	1	no
ENSRNA049475572	ENSRNA049475572	U2	8:167756873-167757017	-N	NH4	NOTEST	0.957863	0.94622	-0.0176437	0	1	1	no
ENSRNA049475579	ENSRNA049475579	U2	8:168380339-168380540	-N	NH4	OK	1.94976	1.11289	-0.808986	-0.807926	0.52415	0.912971	no
ENSRNA049475586	ENSRNA049475586	U2	8:166735155-166735352	-N	NH4	NOTEST	0.344598	0	#NAME?	0	1	1	no
ENSRNA049475591	ENSRNA049475591	U2	8:167716251-167716448	-N	NH4	NOTEST	0	0	0	0	1	1	no
ENSRNA049475596	ENSRNA049475596	U2	8:167726574-167726771	-N	NH4	NOTEST	0	0.457415	inf	0	1	1	no
ENSRNA049475603	ENSRNA049475603	U2	8:167453460-167453657	-N	NH4	NOTEST	0	0	0	0	1	1	no
ENSRNA049475606	ENSRNA049475606	U2	8:167427105-167427302	-N	NH4	NOTEST	0	0	0	0	1	1	no
ENSRNA049475610	ENSRNA049475610	U2	8:167421836-167422033	-N	NH4	NOTEST	0	0	0	0	1	1	no
ENSRNA049475617	ENSRNA049475617	U2	8:167342859-167343056	-N	NH4	NOTEST	0	0	0	0	1	1	no
ENSRNA049475622	ENSRNA049475622	Plant_U3	8:168620463-168620688	-N	NH4	OK	7.89871	7.82495	-0.0135355	0.0264535	0.9611	0.995759	no
ENSRNA049475639	ENSRNA049475639	MIR171_1	10:59006551-59006680	-N	NH4	NOTEST	0	0	0	0	1	1	no
ENSRNA049475645	ENSRNA049475645	SSU_rRNA_eukarya	10:51055709-51056249	-N	NH4	OK	27.3461	39.7311	0.538934	1.08079	0.06105	0.402321	no
ENSRNA049475668	ENSRNA049475668	U5	8:66081632-66081752	-N	NH4	NOTEST	0	0	0	0	1	1	no
ENSRNA049475672	ENSRNA049475672	U5	8:65970188-65970308	-N	NH4	NOTEST	2.23809	2.69583	0.268461	0	1	1	no
ENSRNA049475683	ENSRNA049475683	snoR24	8:63479439-63482512	-N	NH4	NOTEST	0	0	0	0	1	1	no
ENSRNA049475693	ENSRNA049475693	snoR24	8:63479439-63482512	-N	NH4	OK	46.5035	2.9371	-3.98488	-0.200272	0.3822	0.841712	no
ENSRNA049475702	ENSRNA049475702	snoR24	8:63479439-63482512	-N	NH4	NOTEST	0	0	0	0	1	1	no
ENSRNA049475707	ENSRNA049475707	snoR86	8:67649932-67652077	-N	NH4	OK	10.1133	1.80204	-2.48855	-0.708162	0.4524	0.883389	no
ENSRNA049475716	ENSRNA049475716	snoZ221_snoR21b	8:67649932-67652077	-N	NH4	OK	2.84811	19.5071	2.77592	3.99513	0.45865	0.886428	no
ENSRNA049475740	ENSRNA049475740	snoF1_F2	8:91144331-91144450	-N	NH4	NOTEST	0	0	0	0	1	1	no
ENSRNA049475761	ENSRNA049475761	snoR53Y	8:84947840-84951081	-N	NH4	OK	27.3433	0	#NAME?	#NAME?	0.1321	0.571243	no
ENSRNA049475771	ENSRNA049475771	5S_rRNA	8:80108616-80108733	-N	NH4	NOTEST	0	0	0	0	1	1	no
ENSRNA049475794	ENSRNA049475794	snoR53Y	6:131345163-131348227	-N	NH4	OK	20.7055	0	#NAME?	#NAME?	0.1759	0.635773	no
ENSRNA049475800	ENSRNA049475800	U2	6:139315975-139316173	-N	NH4	NOTEST	0	0	0	0	1	1	no
ENSRNA049475878	ENSRNA049475878	U2	6:119563344-119563541	-N	NH4	OK	1.14204	0.314923	-1.85854	-1.15981	0.29945	0.774192	no
ENSRNA049475883	ENSRNA049475883	U5	6:113560896-113561015	-N	NH4	NOTEST	0	0	0	0	1	1	no
ENSRNA049475958	ENSRNA049475958	snoR99	9:143390803-143394015	-N	NH4	NOTEST	0	0	0	0	1	1	no
ENSRNA049475967	ENSRNA049475967	snoR60	9:147664109-147664180	-N	NH4	NOTEST	0	0	0	0	1	1	no
ENSRNA049475976	ENSRNA049475976	snoZ266	9:147202966-147203049	-N	NH4	NOTEST	0	0	0	0	1	1	no
ENSRNA049475996	ENSRNA049475996	snoZ266	2:169838653-169842673	-N	NH4	NOTEST	0	0	0	0	1	1	no
ENSRNA049476001	ENSRNA049476001	snoZ266	2:169838653-169842673	-N	NH4	NOTEST	0	0	0	0	1	1	no
ENSRNA049476004	ENSRNA049476004	snoZ266	2:169838653-169842673	-N	NH4	OK	9.20736	49.709	2.43265	1.44157	0.42625	0.869576	no
ENSRNA049476008	ENSRNA049476008	snoZ266	2:169838653-169842673	-N	NH4	OK	19.2477	12.7041	-0.599392	-0.270532	0.7381	0.970105	no
ENSRNA049476010	ENSRNA049476010	snoZ266	2:169838653-169842673	-N	NH4	OK	41.3735	28.4476	-0.5404	-0.0213924	0.7991	0.980573	no
ENSRNA049476041	ENSRNA049476041	Plant_U3	5:167821301-167823310	-N	NH4	OK	30.688	51.5566	0.748483	0.928865	0.10675	0.52308	no
ENSRNA049476045	ENSRNA049476045	Plant_U3	5:167820307-167820523	-N	NH4	OK	24.7592	44.5797	0.848422	0.949859	0.11275	0.536769	no
ENSRNA049476054	ENSRNA049476054	MIR529	5:164370889-164371047	-N	NH4	NOTEST	0	0	0	0	1	1	no
ENSRNA049476060	ENSRNA049476060	MIR169_2	5:168617434-168617584	-N	NH4	NOTEST	0	0	0	0	1	1	no
ENSRNA049476075	ENSRNA049476075	U2	5:163559970-163560150	-N	NH4	NOTEST	0	0	0	0	1	1	no
ENSRNA049476092	ENSRNA049476092	U2	9:151684334-151684527	-N	NH4	NOTEST	0.809846	0.350214	-1.20941	0	1	1	no
ENSRNA049476098	ENSRNA049476098	U2	9:151582677-151582870	-N	NH4	NOTEST	0.843768	0.487449	-0.791595	0	1	1	no
ENSRNA049476101	ENSRNA049476101	U2	9:151576097-151576290	-N	NH4	OK	1.06058	1.03672	-0.0328271	0.00411654	0.53385	0.916048	no
ENSRNA049476107	ENSRNA049476107	U2	9:151585540-151585733	-N	NH4	NOTEST	0	0	0	0	1	1	no
ENSRNA049476110	ENSRNA049476110	U2	9:151674602-151674795	-N	NH4	NOTEST	0	0	0	0	1	1	no
ENSRNA049476112	ENSRNA049476112	SNORD14	9:158277566-158277684	-N	NH4	NOTEST	0	0	0	0	1	1	no
ENSRNA049476121	ENSRNA049476121	snoZ103	9:156595022-156602824	-N	NH4	OK	8.34598	21.2643	1.34928	4.79458	0.5076	0.907212	no
ENSRNA049476127	ENSRNA049476127	snoZ103	9:156595022-156602824	-N	NH4	NOTEST	6.02612	0	#NAME?	0	1	1	no
ENSRNA049476131	ENSRNA049476131	snoZ112	9:158276984-158277166	-N	NH4	NOTEST	0	0	0	0	1	1	no
ENSRNA049476138	ENSRNA049476138	snoR1	9:156806342-156806433	-N	NH4	NOTEST	0	0	0	0	1	1	no
ENSRNA049476145	ENSRNA049476145	snoR2	9:158277222-158277363	-N	NH4	NOTEST	0	0	0	0	1	1	no
ENSRNA049476156	ENSRNA049476156	snoR16	9:151510935-151511022	-N	NH4	OK	32.768	10.4925	-1.64293	-12.2366	0.35955	0.824236	no
ENSRNA049476166	ENSRNA049476166	snoR16	9:151510760-151510851	-N	NH4	OK	11.7677	4.64622	-1.3407	-4.9152	0.5268	0.913538	no
ENSRNA049476173	ENSRNA049476173	snoR74	9:156595022-156602824	-N	NH4	OK	3.47088	3.4762	0.0022096	0.0585007	0.6913	0.960223	no
ENSRNA049476180	ENSRNA049476180	snoZ199	9:153446170-153446251	-N	NH4	NOTEST	0	0	0	0	1	1	no
ENSRNA049476213	ENSRNA049476213	snoR64	9:158668190-158668286	-N	NH4	NOTEST	0	0	0	0	1	1	no
ENSRNA049476216	ENSRNA049476216	SNORD14	9:158277391-158277499	-N	NH4	NOTEST	0	0	0	0	1	1	no
ENSRNA049476247	ENSRNA049476247	SNOR75	7:4982918-4985314	-N	NH4	NOTEST	8.37488	10.3806	0.309749	0	1	1	no
ENSRNA049476252	ENSRNA049476252	SNOR75	7:4982918-4985314	-N	NH4	OK	51.6564	19.3213	-1.41875	-1.66987	0.59645	0.936902	no
ENSRNA049476258	ENSRNA049476258	snoR12	7:8517985-8518068	-N	NH4	OK	0	27.3559	inf	#NAME?	0.0175	0.206763	no
ENSRNA049476271	ENSRNA049476271	U54	7:7917157-7920964	-N	NH4	NOTEST	0	0	0	0	1	1	no
ENSRNA049476276	ENSRNA049476276	mir-160	7:5206370-5206455	-N	NH4	NOTEST	0	0	0	0	1	1	no
ENSRNA049476283	ENSRNA049476283	SNOR75	7:4982918-4985314	-N	NH4	OK	12.0306	17.2554	0.520339	0.387965	0.78615	0.978867	no
ENSRNA049476298	ENSRNA049476298	U54	7:7917157-7920964	-N	NH4	NOTEST	0	6.75441	inf	0	1	1	no
ENSRNA049476303	ENSRNA049476303	U54	7:7917157-7920964	-N	NH4	NOTEST	0	4.17743	inf	0	1	1	no
ENSRNA049476306	ENSRNA049476306	snoR8a	7:3197779-3197865	-N	NH4	NOTEST	0	0	0	0	1	1	no
ENSRNA049476313	ENSRNA049476313	snoR8a	7:3204146-3205217	-N	NH4	NOTEST	0	0	0	0	1	1	no
ENSRNA049476322	ENSRNA049476322	SNORD24	7:8518186-8518274	-N	NH4	OK	177.508	231.348	0.382181	0.350764	0.54435	0.920076	no
ENSRNA049476328	ENSRNA049476328	snoR103	7:9191861-9191968	-N	NH4	NOTEST	0	0	0	0	1	1	no
ENSRNA049476380	ENSRNA049476380	snoR2	2:192056730-192058276	-N	NH4	NOTEST	0	1.76312	inf	0	1	1	no
ENSRNA049476386	ENSRNA049476386	MIR169_5	2:198435907-198436061	-N	NH4	OK	0.820784	2.32282	1.5008	1.66907	0.539	0.918062	no
ENSRNA049476402	ENSRNA049476402	MIR169_2	2:198435907-198436061	-N	NH4	OK	4.37099	8.47243	0.954816	2.12084	0.45785	0.886343	no
ENSRNA049476438	ENSRNA049476438	LSU_rRNA_eukarya	6:63516743-63517460	-N	NH4	OK	24.4543	25.2961	0.0488268	0.167839	0.7664	0.975303	no
ENSRNA049476460	ENSRNA049476460	U2	9:44366480-44366671	-N	NH4	NOTEST	0	0	0	0	1	1	no
ENSRNA049476471	ENSRNA049476471	U2	6:127662055-127662251	-N	NH4	OK	3.12702	1.62076	-0.948118	-0.744216	0.4021	0.854152	no
ENSRNA049476473	ENSRNA049476473	snoZ112	6:120831765-120831948	-N	NH4	OK	2.7686	6.6051	1.25442	1.1673	0.2307	0.70818	no
ENSRNA049476480	ENSRNA049476480	snoR60	6:124189012-124195253	-N	NH4	NOTEST	0	0	0	0	1	1	no
ENSRNA049476520	ENSRNA049476520	snoR2	5:35489510-35493245	-N	NH4	OK	19.0437	1.25313	-3.92571	-0.152291	0.2884	0.763545	no
ENSRNA049476538	ENSRNA049476538	snoR1	2:45211578-45211669	-N	NH4	NOTEST	0	0	0	0	1	1	no
ENSRNA049476545	ENSRNA049476545	snoR60	2:40221836-40221910	-N	NH4	NOTEST	0	0	0	0	1	1	no
ENSRNA049476580	ENSRNA049476580	U2	5:184291310-184291507	-N	NH4	NOTEST	0	0	0	0	1	1	no
ENSRNA049476585	ENSRNA049476585	SNORD14	5:184456715-184459239	-N	NH4	OK	70.6025	58.2284	-0.277996	-0.102516	0.8629	0.987394	no
ENSRNA049476589	ENSRNA049476589	snoZ112	5:184456715-184459239	-N	NH4	OK	8.11799	11.5819	0.512677	0.228611	0.7685	0.976178	no
ENSRNA049476598	ENSRNA049476598	MIR162_2	5:186614116-186614249	-N	NH4	NOTEST	0.0673878	0	#NAME?	0	1	1	no
ENSRNA049476604	ENSRNA049476604	mir-156	5:188595331-188595421	-N	NH4	NOTEST	0	0	0	0	1	1	no
ENSRNA049476610	ENSRNA049476610	U2	5:185084104-185089320	-N	NH4	OK	5.09299	4.93256	-0.0461763	-0.000595294	0.96455	0.995933	no
ENSRNA049476616	ENSRNA049476616	snoZ102_R77	5:186165719-186165804	-N	NH4	NOTEST	0	0	0	0	1	1	no
ENSRNA049476666	ENSRNA049476666	snoZ103	6:108903770-108928534	-N	NH4	NOTEST	0	0	0	0	1	1	no
ENSRNA049476670	ENSRNA049476670	SNORD14	6:105371158-105371279	-N	NH4	NOTEST	0	0	0	0	1	1	no
ENSRNA049476674	ENSRNA049476674	snoZ103	6:108929357-108929453	-N	NH4	NOTEST	0	0	0	0	1	1	no
ENSRNA049476678	ENSRNA049476678	snoZ103	6:108928630-108928725	-N	NH4	NOTEST	0	0	0	0	1	1	no
ENSRNA049476681	ENSRNA049476681	snoZ103	6:108929548-108929642	-N	NH4	NOTEST	0	0	0	0	1	1	no
ENSRNA049476688	ENSRNA049476688	snoZ112	6:105370897-105371077	-N	NH4	NOTEST	0	0	0	0	1	1	no
ENSRNA049476704	ENSRNA049476704	snoZ199	6:107329571-107334526	-N	NH4	NOTEST	0	0	0	0	1	1	no
ENSRNA049476711	ENSRNA049476711	U2	6:105644992-105645189	-N	NH4	NOTEST	0	0	0	0	1	1	no
ENSRNA049476719	ENSRNA049476719	snoZ112	6:102916435-102916600	-N	NH4	OK	114.928	179.444	0.642803	0.973785	0.115	0.540873	no
ENSRNA049476737	ENSRNA049476737	U2	7:170990322-170990519	-N	NH4	NOTEST	0	0	0	0	1	1	no
ENSRNA049476743	ENSRNA049476743	snoR135	7:170578901-170582501	-N	NH4	OK	4.87975	0	#NAME?	#NAME?	0.1974	0.667023	no
ENSRNA049476748	ENSRNA049476748	snoR135	7:170578901-170582501	-N	NH4	OK	4.53898	7.77531	0.776532	0.0491508	0.73175	0.968054	no
ENSRNA049476754	ENSRNA049476754	snoZ162	7:172980429-172982341	-N	NH4	NOTEST	0	0	0	0	1	1	no
ENSRNA049476758	ENSRNA049476758	snoZ162	7:173080092-173081794	-N	NH4	NOTEST	0	0	0	0	1	1	no
ENSRNA049476764	ENSRNA049476764	MIR164	7:178154785-178155001	-N	NH4	OK	1.36171	1.14021	-0.25612	-0.0908759	0.83465	0.985138	no
ENSRNA049476774	ENSRNA049476774	U5	7:173543054-173543174	-N	NH4	NOTEST	0	3.5829	inf	0	1	1	no
ENSRNA049476781	ENSRNA049476781	snoR77Y	7:174748975-174749058	-N	NH4	NOTEST	0	7.41983	inf	0	1	1	no
ENSRNA049476796	ENSRNA049476796	SNORD34	7:177640220-177644128	-N	NH4	OK	57.6982	31.6462	-0.866494	-0.0582952	0.683	0.95899	no
ENSRNA049476801	ENSRNA049476801	SNORD34	7:177640220-177644128	-N	NH4	OK	23.883	0	#NAME?	#NAME?	0.19235	0.659913	no
ENSRNA049476824	ENSRNA049476824	SNORD34	7:177640220-177644128	-N	NH4	OK	18.9534	0	#NAME?	#NAME?	0.1792	0.640331	no
ENSRNA049476832	ENSRNA049476832	snoR135	7:170578901-170582501	-N	NH4	OK	6.92416	1.94207	-1.83404	-0.102664	0.55385	0.922765	no
ENSRNA049476856	ENSRNA049476856	SNORD34	7:177640220-177644128	-N	NH4	NOTEST	0	0	0	0	1	1	no
ENSRNA049476863	ENSRNA049476863	U2	7:178839739-178839920	-N	NH4	NOTEST	0.898991	0	#NAME?	0	1	1	no
ENSRNA049476878	ENSRNA049476878	U6	3:176206057-176206147	-N	NH4	OK	13.1893	18.5437	0.491561	3.25178	0.69775	0.961031	no
ENSRNA049476890	ENSRNA049476890	snoZ266	3:179902052-179907809	-N	NH4	OK	9.94309	17.329	0.801422	1.04408	0.68475	0.959382	no
ENSRNA049476908	ENSRNA049476908	snoR16	9:132913274-132913355	-N	NH4	NOTEST	0	0	0	0	1	1	no
ENSRNA049476916	ENSRNA049476916	LSU_rRNA_eukarya	9:132759379-132759620	-N	NH4	NOTEST	0	0	0	0	1	1	no
ENSRNA049476922	ENSRNA049476922	snoR103	9:132762685-132762792	-N	NH4	NOTEST	0	0	0	0	1	1	no
ENSRNA049476935	ENSRNA049476935	snoZ112	6:30346836-30347023	-N	NH4	NOTEST	0	0	0	0	1	1	no
ENSRNA049476941	ENSRNA049476941	snoZ119	6:35067488-35067585	-N	NH4	NOTEST	0	0	0	0	1	1	no
ENSRNA049476973	ENSRNA049476973	Plant_SRP	1:229766138-229766442	-N	NH4	NOTEST	0.580103	0.514746	-0.172448	0	1	1	no
ENSRNA049476978	ENSRNA049476978	Plant_SRP	1:229816855-229817035	-N	NH4	NOTEST	0	0	0	0	1	1	no
ENSRNA049476980	ENSRNA049476980	mir-166	1:226759250-226759376	-N	NH4	NOTEST	0	0	0	0	1	1	no
ENSRNA049476983	ENSRNA049476983	mir-166	1:226854056-226854180	-N	NH4	NOTEST	0	0	0	0	1	1	no
ENSRNA049476994	ENSRNA049476994	Intron_gpII	1:223352558-223353409	-N	NH4	NOTEST	0	0	0	0	1	1	no
ENSRNA049477002	ENSRNA049477002	U4	6:81821441-81821591	-N	NH4	OK	6.68358	27.0588	2.0174	1.83883	0.09195	0.490166	no
ENSRNA049477007	ENSRNA049477007	LSU_rRNA_eukarya	6:81288190-81288270	-N	NH4	NOTEST	0	0	0	0	1	1	no
ENSRNA049477011	ENSRNA049477011	LSU_rRNA_eukarya	6:81473521-81473601	-N	NH4	NOTEST	0	0	0	0	1	1	no
ENSRNA049477025	ENSRNA049477025	snoF1_F2	4:49030218-49030359	-N	NH4	NOTEST	0	0	0	0	1	1	no
ENSRNA049477031	ENSRNA049477031	MIR169_5	4:49625354-49625483	-N	NH4	NOTEST	0.00178931	0	#NAME?	0	1	1	no
ENSRNA049477034	ENSRNA049477034	MIR169_5	4:49565637-49565766	-N	NH4	NOTEST	0	0	0	0	1	1	no
ENSRNA049477036	ENSRNA049477036	snoR1	4:47128922-47129013	-N	NH4	NOTEST	0	0	0	0	1	1	no
ENSRNA049477038	ENSRNA049477038	snoZ102_R77	4:44057745-44057831	-N	NH4	NOTEST	0	0	0	0	1	1	no
ENSRNA049477042	ENSRNA049477042	MIR169_2	4:49625354-49625483	-N	NH4	NOTEST	5.44737	2.39445	-1.18587	0	1	1	no
ENSRNA049477046	ENSRNA049477046	MIR169_2	4:49565637-49565766	-N	NH4	NOTEST	0	0	0	0	1	1	no
ENSRNA049477052	ENSRNA049477052	MIR169_5	4:49299336-49299529	-N	NH4	NOTEST	0	0	0	0	1	1	no
ENSRNA049477060	ENSRNA049477060	snoZ103	4:44057990-44058076	-N	NH4	NOTEST	0	0	0	0	1	1	no
ENSRNA049477064	ENSRNA049477064	MIR169_2	4:49299336-49299529	-N	NH4	OK	0	3.12304	inf	#NAME?	0.10125	0.512371	no
ENSRNA049477077	ENSRNA049477077	Plant_SRP	9:20383582-20383890	-N	NH4	OK	19.6818	43.9724	1.15974	1.34807	0.0129	0.1736	no
ENSRNA049477080	ENSRNA049477080	Plant_SRP	9:20238189-20238493	-N	NH4	OK	24.9365	55.4293	1.15239	1.3776	0.0154	0.192704	no
ENSRNA049477082	ENSRNA049477082	Plant_SRP	9:20239476-20239781	-N	NH4	OK	8.45081	18.7461	1.14943	1.0922	0.05705	0.389637	no
ENSRNA049477087	ENSRNA049477087	Plant_SRP	9:20240099-20240395	-N	NH4	OK	9.04648	13.8502	0.614478	0.665418	0.2539	0.730707	no
ENSRNA049477092	ENSRNA049477092	Plant_SRP	9:20386227-20386550	-N	NH4	NOTEST	0.501004	0.444956	-0.171159	0	1	1	no
ENSRNA049477097	ENSRNA049477097	U54	9:22802458-22802537	-N	NH4	NOTEST	0	0	0	0	1	1	no
ENSRNA049477101	ENSRNA049477101	U54	9:22802623-22802703	-N	NH4	NOTEST	0	0	0	0	1	1	no
ENSRNA049477115	ENSRNA049477115	U6	7:88376205-88376307	-N	NH4	NOTEST	0	0	0	0	1	1	no
ENSRNA049477133	ENSRNA049477133	IsrR	5:215846478-215846663	-N	NH4	NOTEST	0	0.433645	inf	0	1	1	no
ENSRNA049477136	ENSRNA049477136	U1	5:213693606-213693767	-N	NH4	OK	32.712	42.1358	0.365227	0.406519	0.4724	0.893677	no
ENSRNA049477141	ENSRNA049477141	U1	5:219928080-219928241	-N	NH4	NOTEST	0	0	0	0	1	1	no
ENSRNA049477146	ENSRNA049477146	mir-166	5:216484036-216484192	-N	NH4	NOTEST	0	0	0	0	1	1	no
ENSRNA049477151	ENSRNA049477151	mir-166	5:216483765-216483933	-N	NH4	NOTEST	0	0	0	0	1	1	no
ENSRNA049477174	ENSRNA049477174	Intron_gpII	5:215780254-215780331	-N	NH4	NOTEST	0	0	0	0	1	1	no
ENSRNA049477188	ENSRNA049477188	snoR100	6:141379196-141379303	-N	NH4	OK	19.6805	21.2411	0.110092	0.131871	0.8838	0.988703	no
ENSRNA049477192	ENSRNA049477192	MIR164	6:142646347-142646534	-N	NH4	NOTEST	0	0	0	0	1	1	no
ENSRNA049477193	ENSRNA049477193	MIR164	6:145727414-145727542	-N	NH4	OK	0	6.48787	inf	#NAME?	0.19435	0.662851	no
ENSRNA049477203	ENSRNA049477203	snoR41	6:141379643-141379738	-N	NH4	NOTEST	0	0	0	0	1	1	no
ENSRNA049477263	ENSRNA049477263	MIR171_1	9:100082909-100083009	-N	NH4	NOTEST	0	0	0	0	1	1	no
ENSRNA049477299	ENSRNA049477299	snoZ279_R105_R108	2:131721286-131721395	-N	NH4	OK	16.1229	9.58341	-0.7505	-0.552612	0.53685	0.917178	no
ENSRNA049477302	ENSRNA049477302	snoZ279_R105_R108	2:131683426-131683534	-N	NH4	OK	9.05314	13.7674	0.604766	0.45856	0.6125	0.942073	no
ENSRNA049477344	ENSRNA049477344	U2	2:241692857-241693054	-N	NH4	NOTEST	1.36781	0.785042	-0.801026	0	1	1	no
ENSRNA049477351	ENSRNA049477351	snoR12	2:241906733-241906816	-N	NH4	OK	0	22.0598	inf	#NAME?	0.12555	0.560695	no
ENSRNA049477360	ENSRNA049477360	U54	2:242047418-242052474	-N	NH4	NOTEST	0	0	0	0	1	1	no
ENSRNA049477366	ENSRNA049477366	U54	2:242047418-242052474	-N	NH4	OK	0	22.4067	inf	#NAME?	0.17575	0.635726	no
ENSRNA049477371	ENSRNA049477371	mir-160	2:241093435-241093551	-N	NH4	NOTEST	0	0	0	0	1	1	no
ENSRNA049477376	ENSRNA049477376	SNORD24	2:241906893-241907520	-N	NH4	OK	15.6103	14.2222	-0.134354	-0.394437	0.79825	0.980573	no
ENSRNA049477387	ENSRNA049477387	U54	2:242047418-242052474	-N	NH4	NOTEST	0	0	0	0	1	1	no
ENSRNA049477401	ENSRNA049477401	SSU_rRNA_eukarya	6:25428880-25430691	-N	NH4	NOTEST	0	0	0	0	1	1	no
ENSRNA049477405	ENSRNA049477405	SSU_rRNA_eukarya	6:25442310-25444120	-N	NH4	OK	1.90171	1.96596	0.0479367	0.13267	0.8164	0.982231	no
ENSRNA049477408	ENSRNA049477408	SSU_rRNA_eukarya	6:25408607-25409716	-N	NH4	OK	0.540061	0.613091	0.182979	0.230052	0.68355	0.959182	no
ENSRNA049477412	ENSRNA049477412	5_8S_rRNA	6:25428507-25428663	-N	NH4	NOTEST	0	0	0	0	1	1	no
ENSRNA049477415	ENSRNA049477415	5_8S_rRNA	6:25441937-25442093	-N	NH4	NOTEST	0	0	0	0	1	1	no
ENSRNA049477418	ENSRNA049477418	5_8S_rRNA	6:25451358-25451514	-N	NH4	NOTEST	1.08837	1.47208	0.435687	0	1	1	no
ENSRNA049477424	ENSRNA049477424	snoZ279_R105_R108	6:21731007-21731114	-N	NH4	OK	66.3092	125.359	0.918785	0.778193	0.18555	0.650175	no
ENSRNA049477429	ENSRNA049477429	SSU_rRNA_eukarya	6:25466382-25466485	-N	NH4	NOTEST	0	0	0	0	1	1	no
ENSRNA049477435	ENSRNA049477435	snoR99	6:20205217-20205317	-N	NH4	NOTEST	0	0	0	0	1	1	no
ENSRNA049477439	ENSRNA049477439	SSU_rRNA_eukarya	6:25408418-25408495	-N	NH4	NOTEST	0	0	0	0	1	1	no
ENSRNA049477447	ENSRNA049477447	snoR99	6:20205698-20205796	-N	NH4	NOTEST	0	0	0	0	1	1	no
ENSRNA049477471	ENSRNA049477471	snoZ155	7:98191048-98191122	-N	NH4	NOTEST	0	0	0	0	1	1	no
ENSRNA049477485	ENSRNA049477485	snoZ43	6:163943779-163943882	-N	NH4	OK	83.282	28.3893	-1.55266	-1.71211	0.1083	0.526889	no
ENSRNA049477491	ENSRNA049477491	snoR86	6:167607942-167608064	-N	NH4	OK	12.5872	1.47736	-3.09086	-6.0776	0.1441	0.591371	no
ENSRNA049477494	ENSRNA049477494	snoZ221_snoR21b	6:167607570-167607668	-N	NH4	OK	33.1357	32.178	-0.0423117	0.000772479	0.9	0.99031	no
ENSRNA049477498	ENSRNA049477498	mir-399	6:163860156-163860261	-N	NH4	NOTEST	0	0	0	0	1	1	no
ENSRNA049477503	ENSRNA049477503	U5	6:166841051-166841166	-N	NH4	NOTEST	0	0	0	0	1	1	no
ENSRNA049477506	ENSRNA049477506	mir-399	6:163865483-163865596	-N	NH4	NOTEST	0	0	0	0	1	1	no
ENSRNA049477509	ENSRNA049477509	U5	6:166813794-166813915	-N	NH4	OK	4.91337	2.02937	-1.27568	-2.71866	0.5264	0.913448	no
ENSRNA049477514	ENSRNA049477514	snosnR60_Z15	6:163944103-163945486	-N	NH4	OK	5.54254	0	#NAME?	#NAME?	0.2148	0.689864	no
ENSRNA049477519	ENSRNA049477519	U5	6:166840008-166840130	-N	NH4	NOTEST	0	0	0	0	1	1	no
ENSRNA049477528	ENSRNA049477528	mir-399	6:163867931-163868138	-N	NH4	NOTEST	0	0	0	0	1	1	no
ENSRNA049477554	ENSRNA049477554	Plant_U3	6:162454310-162454403	-N	NH4	NOTEST	0	0	0	0	1	1	no
ENSRNA049477560	ENSRNA049477560	snoU83	6:163944103-163945486	-N	NH4	NOTEST	0	0	0	0	1	1	no
ENSRNA049477611	ENSRNA049477611	SSU_rRNA_eukarya	7:107935716-107936211	-N	NH4	NOTEST	0	0	0	0	1	1	no
ENSRNA049477619	ENSRNA049477619	U5	7:102314381-102314500	-N	NH4	NOTEST	0	2.14059	inf	0	1	1	no
ENSRNA049477621	ENSRNA049477621	snoZ266	7:108776493-108776576	-N	NH4	NOTEST	0	0	0	0	1	1	no
ENSRNA049477631	ENSRNA049477631	snoZ221_snoR21b	9:36303209-36303308	-N	NH4	NOTEST	0	0	0	0	1	1	no
ENSRNA049477656	ENSRNA049477656	snoZ155	9:32599389-32606326	-N	NH4	NOTEST	0	0	0	0	1	1	no
ENSRNA049477719	ENSRNA049477719	Intron_gpII	7:46266059-46266173	-N	NH4	NOTEST	0	0	0	0	1	1	no
ENSRNA049477722	ENSRNA049477722	Intron_gpII	7:46259613-46259687	-N	NH4	NOTEST	0	0	0	0	1	1	no
ENSRNA049477727	ENSRNA049477727	Intron_gpII	7:46260385-46260462	-N	NH4	NOTEST	0	0	0	0	1	1	no
ENSRNA049477729	ENSRNA049477729	Intron_gpII	7:46244973-46245047	-N	NH4	NOTEST	0	0	0	0	1	1	no
ENSRNA049477741	ENSRNA049477741	Plant_SRP	7:158600943-158601252	-N	NH4	OK	19.2608	35.2248	0.870924	1.15685	0.0474	0.355914	no
ENSRNA049477744	ENSRNA049477744	SSU_rRNA_eukarya	7:156772085-156772321	-N	NH4	OK	1.2929	1.43734	0.152791	0.111454	0.85555	0.98683	no
ENSRNA049477769	ENSRNA049477769	snoR66	7:159150823-159153011	-N	NH4	NOTEST	0	0	0	0	1	1	no
ENSRNA049477866	ENSRNA049477866	MIR398	7:39887926-39888054	-N	NH4	NOTEST	0	0	0	0	1	1	no
ENSRNA049477898	ENSRNA049477898	U4	9:19066418-19069385	-N	NH4	NOTEST	0	0	0	0	1	1	no
ENSRNA049477899	ENSRNA049477899	U4	9:16444847-16444997	-N	NH4	NOTEST	1.27541	0	#NAME?	0	1	1	no
ENSRNA049477903	ENSRNA049477903	MIR396	9:15122739-15122881	-N	NH4	NOTEST	0	1.9836	inf	0	1	1	no
ENSRNA049477934	ENSRNA049477934	U6	3:186340299-186340402	-N	NH4	NOTEST	0	0	0	0	1	1	no
ENSRNA049477941	ENSRNA049477941	LSU_rRNA_eukarya	3:182680379-182680606	-N	NH4	NOTEST	0.317231	0.436782	0.46138	0	1	1	no
ENSRNA049477944	ENSRNA049477944	LSU_rRNA_eukarya	3:182680616-182681029	-N	NH4	NOTEST	0.218089	0.145172	-0.587154	0	1	1	no
ENSRNA049477973	ENSRNA049477973	mir-172	5:221721338-221721484	-N	NH4	NOTEST	0	0	0	0	1	1	no
ENSRNA049477975	ENSRNA049477975	MIR396	5:220222137-220222268	-N	NH4	NOTEST	0	0	0	0	1	1	no
ENSRNA049477984	ENSRNA049477984	MIR396	5:220211643-220211777	-N	NH4	NOTEST	0	0	0	0	1	1	no
ENSRNA049477989	ENSRNA049477989	MIR171_1	5:223360731-223360832	-N	NH4	NOTEST	0	0	0	0	1	1	no
ENSRNA049478017	ENSRNA049478017	snoR137	5:221335366-221341417	-N	NH4	OK	2.94224	1.09378	-1.42759	-0.179607	0.5584	0.924025	no
ENSRNA049478030	ENSRNA049478030	snoZ112	7:15010388-15010563	-N	NH4	NOTEST	0	0	0	0	1	1	no
ENSRNA049478035	ENSRNA049478035	MIR167_1	7:10115798-10115917	-N	NH4	NOTEST	0	0	0	0	1	1	no
ENSRNA049478041	ENSRNA049478041	SNORD96	7:10843063-10843157	-N	NH4	OK	37.7314	15.1047	-1.32077	-1.02406	0.35235	0.81846	no
ENSRNA049478044	ENSRNA049478044	SNORD96	7:10843254-10843347	-N	NH4	OK	110.719	49.7448	-1.15429	-0.711373	0.2176	0.692586	no
ENSRNA049478060	ENSRNA049478060	snoR2	7:15010162-15010313	-N	NH4	NOTEST	0	0	0	0	1	1	no
ENSRNA049478106	ENSRNA049478106	SSU_rRNA_eukarya	6:13586547-13588358	-N	NH4	NOTEST	0	0	0	0	1	1	no
ENSRNA049478109	ENSRNA049478109	SSU_rRNA_eukarya	6:13518003-13519813	-N	NH4	NOTEST	0.230956	0.364402	0.657913	0	1	1	no
ENSRNA049478113	ENSRNA049478113	SSU_rRNA_eukarya	6:13475570-13477381	-N	NH4	OK	2.06159	3.35974	0.704592	1.12339	0.04605	0.349856	no
ENSRNA049478119	ENSRNA049478119	SSU_rRNA_eukarya	6:13566011-13567822	-N	NH4	OK	0.836566	1.23874	0.566322	0.749116	0.19285	0.660553	no
ENSRNA049478122	ENSRNA049478122	SSU_rRNA_eukarya	6:13509023-13510834	-N	NH4	OK	2.57076	4.43721	0.787458	1.29485	0.0257	0.256745	no
ENSRNA049478126	ENSRNA049478126	SSU_rRNA_eukarya	6:12748430-12750238	-N	NH4	OK	2.17911	3.28754	0.593269	0.922507	0.11575	0.542694	no
ENSRNA049478131	ENSRNA049478131	SSU_rRNA_eukarya	6:14265827-14267638	-N	NH4	OK	3.86301	5.69626	0.56029	0.99893	0.07495	0.445264	no
ENSRNA049478136	ENSRNA049478136	SSU_rRNA_eukarya	6:14389678-14391490	-N	NH4	OK	2.30155	3.5453	0.623302	1.02109	0.07865	0.454948	no
ENSRNA049478138	ENSRNA049478138	SSU_rRNA_eukarya	6:13550564-13552374	-N	NH4	OK	2.03797	3.45379	0.761048	1.20983	0.03255	0.291179	no
ENSRNA049478140	ENSRNA049478140	SSU_rRNA_eukarya	6:14252587-14254398	-N	NH4	OK	0.742241	1.29309	0.800863	1.05025	0.05915	0.395876	no
ENSRNA049478144	ENSRNA049478144	SSU_rRNA_eukarya	6:12818490-12820302	-N	NH4	OK	3.72397	5.9737	0.681783	1.18276	0.04285	0.337659	no
ENSRNA049478147	ENSRNA049478147	SSU_rRNA_eukarya	6:14459873-14461684	-N	NH4	OK	3.12165	4.41395	0.499761	0.877987	0.1286	0.565494	no
ENSRNA049478153	ENSRNA049478153	SSU_rRNA_eukarya	6:13670845-13672623	-N	NH4	OK	4.49745	7.07096	0.652799	1.18403	0.0384	0.318961	no
ENSRNA049478156	ENSRNA049478156	LSU_rRNA_eukarya	6:14464911-14466400	-N	NH4	OK	2446.13	3747.87	0.61557	0.67124	0.2339	0.711131	no
ENSRNA049478162	ENSRNA049478162	SSU_rRNA_eukarya	6:14399109-14400439	-N	NH4	OK	2.33306	4.07636	0.805058	1.22278	0.03515	0.304	no
ENSRNA049478167	ENSRNA049478167	SSU_rRNA_eukarya	6:13621311-13622420	-N	NH4	OK	2.83477	3.56877	0.332195	0.504681	0.37415	0.835723	no
ENSRNA049478177	ENSRNA049478177	SSU_rRNA_eukarya	6:14318673-14319897	-N	NH4	OK	1.55565	2.28345	0.553698	0.772587	0.18295	0.646557	no
ENSRNA049478180	ENSRNA049478180	LSU_rRNA_eukarya	6:12823640-12824642	-N	NH4	HIDATA	3590.58	0	0	0	1	1	no
ENSRNA049478183	ENSRNA049478183	LSU_rRNA_eukarya	6:14270866-14271868	-N	NH4	OK	2.57909	3.58641	0.475678	0.685078	0.2246	0.701166	no
ENSRNA049478188	ENSRNA049478188	SSU_rRNA_eukarya	6:14283112-14283803	-N	NH4	OK	2.10453	3.72854	0.825113	1.03981	0.07215	0.437085	no
ENSRNA049478193	ENSRNA049478193	SSU_rRNA_eukarya	6:14327310-14328001	-N	NH4	OK	0.491943	0.677187	0.461063	0.439302	0.45345	0.883862	no
ENSRNA049478201	ENSRNA049478201	SSU_rRNA_eukarya	6:14289083-14290039	-N	NH4	OK	0.587837	0.705096	0.262404	0.291021	0.5984	0.937109	no
ENSRNA049478203	ENSRNA049478203	SSU_rRNA_eukarya	6:12810199-12811109	-N	NH4	OK	7.29795	11.0561	0.599279	1.0033	0.0847	0.47176	no
ENSRNA049478205	ENSRNA049478205	SSU_rRNA_eukarya	6:14328001-14328498	-N	NH4	OK	1.09867	1.80592	0.716976	0.733815	0.2022	0.67309	no
ENSRNA049478207	ENSRNA049478207	LSU_rRNA_eukarya	6:13473591-13474021	-N	NH4	OK	14432.5	18984.8	0.395524	0.442983	0.44955	0.882287	no
ENSRNA049478212	ENSRNA049478212	SSU_rRNA_eukarya	6:12777299-12777807	-N	NH4	NOTEST	0	0.121741	inf	0	1	1	no
ENSRNA049478218	ENSRNA049478218	SSU_rRNA_eukarya	6:14295239-14295633	-N	NH4	OK	8.62064	3.40483	-1.34021	-1.37669	0.01455	0.186754	no
ENSRNA049478221	ENSRNA049478221	LSU_rRNA_eukarya	6:12824695-12824911	-N	NH4	OK	9281.52	22581.2	1.28269	2.18892	5e-05	0.00336531	yes
ENSRNA049478226	ENSRNA049478226	LSU_rRNA_eukarya	6:13507486-13507764	-N	NH4	OK	19358.1	25750.9	0.411685	0.61762	0.2837	0.760583	no
ENSRNA049478227	ENSRNA049478227	LSU_rRNA_eukarya	6:13474025-13474303	-N	NH4	OK	2.27799	1.87845	-0.278219	-0.147876	0.7906	0.979887	no
ENSRNA049478230	ENSRNA049478230	SSU_rRNA_eukarya	6:13620934-13621245	-N	NH4	NOTEST	0.459955	0.53626	0.22144	0	1	1	no
ENSRNA049478234	ENSRNA049478234	SSU_rRNA_eukarya	6:12776936-12777222	-N	NH4	NOTEST	0.136678	0.26907	0.977201	0	1	1	no
ENSRNA049478239	ENSRNA049478239	LSU_rRNA_eukarya	6:14271926-14272115	-N	NH4	OK	37.3688	47.673	0.351338	0.443657	0.4544	0.884352	no
ENSRNA049478241	ENSRNA049478241	SSU_rRNA_eukarya	6:12757261-12757422	-N	NH4	NOTEST	0	0	0	0	1	1	no
ENSRNA049478247	ENSRNA049478247	SSU_rRNA_eukarya	6:13609015-13609176	-N	NH4	NOTEST	0	0	0	0	1	1	no
ENSRNA049478252	ENSRNA049478252	5_8S_rRNA	6:14282731-14282887	-N	NH4	OK	70.658	398.82	2.49681	3.57687	5e-05	0.00336531	yes
ENSRNA049478260	ENSRNA049478260	5_8S_rRNA	6:14302899-14303055	-N	NH4	NOTEST	0	0	0	0	1	1	no
ENSRNA049478262	ENSRNA049478262	5_8S_rRNA	6:14389304-14389460	-N	NH4	OK	67.3065	5.1726	-3.70178	-4.62563	0.02295	0.241006	no
ENSRNA049478267	ENSRNA049478267	5_8S_rRNA	6:13508650-13508805	-N	NH4	OK	11.3482	19.6273	0.790398	0.692784	0.3921	0.847651	no
ENSRNA049478272	ENSRNA049478272	5_8S_rRNA	6:13670462-13670618	-N	NH4	OK	8.10673	2.83806	-1.51422	-3.93072	0.3034	0.777986	no
ENSRNA049478275	ENSRNA049478275	5_8S_rRNA	6:12818118-12818274	-N	NH4	NOTEST	0	0	0	0	1	1	no
ENSRNA049478282	ENSRNA049478282	5_8S_rRNA	6:13550188-13550344	-N	NH4	NOTEST	0	0	0	0	1	1	no
ENSRNA049478287	ENSRNA049478287	5_8S_rRNA	6:13565633-13565789	-N	NH4	NOTEST	0	0	0	0	1	1	no
ENSRNA049478292	ENSRNA049478292	5_8S_rRNA	6:13586173-13586329	-N	NH4	NOTEST	0	0	0	0	1	1	no
ENSRNA049478301	ENSRNA049478301	5_8S_rRNA	6:13595144-13595300	-N	NH4	NOTEST	0	0	0	0	1	1	no
ENSRNA049478307	ENSRNA049478307	5_8S_rRNA	6:14265451-14265607	-N	NH4	NOTEST	0	0	0	0	1	1	no
ENSRNA049478313	ENSRNA049478313	5_8S_rRNA	6:13475195-13475351	-N	NH4	NOTEST	2.06271	0	#NAME?	0	1	1	no
ENSRNA049478320	ENSRNA049478320	5_8S_rRNA	6:14326930-14327086	-N	NH4	OK	5.07969	10.184	1.00349	0.904428	0.3036	0.77811	no
ENSRNA049478328	ENSRNA049478328	5_8S_rRNA	6:14398723-14398879	-N	NH4	NOTEST	0	1.34262	inf	0	1	1	no
ENSRNA049478333	ENSRNA049478333	5_8S_rRNA	6:13517631-13517787	-N	NH4	OK	3.47254	3.28311	-0.0809282	-0.0585035	0.4597	0.886704	no
ENSRNA049478336	ENSRNA049478336	5_8S_rRNA	6:14459500-14459656	-N	NH4	OK	4.28615	2.63806	-0.700205	-1.88343	0.6545	0.952312	no
ENSRNA049478343	ENSRNA049478343	5_8S_rRNA	6:12748053-12748209	-N	NH4	NOTEST	1.07615	0	#NAME?	0	1	1	no
ENSRNA049478350	ENSRNA049478350	5_8S_rRNA	6:14252207-14252357	-N	NH4	NOTEST	0	0	0	0	1	1	no
ENSRNA049478355	ENSRNA049478355	SSU_rRNA_eukarya	6:14283807-14283935	-N	NH4	OK	5.54657	5.95233	0.101859	0.0798681	0.85685	0.98683	no
ENSRNA049478362	ENSRNA049478362	SSU_rRNA_eukarya	6:14328510-14328628	-N	NH4	OK	19.4694	22.1517	0.186209	0.213719	0.79805	0.980573	no
ENSRNA049478368	ENSRNA049478368	SSU_rRNA_eukarya	6:14283945-14284047	-N	NH4	NOTEST	0	0	0	0	1	1	no
ENSRNA049478375	ENSRNA049478375	SSU_rRNA_eukarya	6:14328719-14328794	-N	NH4	NOTEST	0	0	0	0	1	1	no
ENSRNA049478381	ENSRNA049478381	SSU_rRNA_eukarya	6:13609238-13609341	-N	NH4	NOTEST	0	0	0	0	1	1	no
ENSRNA049478387	ENSRNA049478387	SSU_rRNA_eukarya	6:12757484-12757587	-N	NH4	OK	14.1698	3.04501	-2.2183	-7.26868	0.2338	0.71106	no
ENSRNA049478392	ENSRNA049478392	LSU_rRNA_eukarya	6:14508552-14508688	-N	NH4	OK	2223.75	2959.53	0.412373	0.78899	0.15805	0.611702	no
ENSRNA049478400	ENSRNA049478400	LSU_rRNA_eukarya	1:134046828-134047199	-N	NH4	NOTEST	0	0	0	0	1	1	no
ENSRNA049478409	ENSRNA049478409	LSU_rRNA_eukarya	1:134046463-134046797	-N	NH4	NOTEST	0.109166	0	#NAME?	0	1	1	no
ENSRNA049478420	ENSRNA049478420	U1	9:128629073-128629234	-N	NH4	OK	1.83037	2.49673	0.447905	0.827138	0.71965	0.965778	no
ENSRNA049478426	ENSRNA049478426	U1	9:128658844-128659007	-N	NH4	OK	112.562	88.013	-0.354931	-0.370348	0.5099	0.907236	no
ENSRNA049478428	ENSRNA049478428	snoZ162	9:121314786-121317011	-N	NH4	OK	141.471	25.8881	-2.45015	-0.250343	0.34295	0.812048	no
ENSRNA049478438	ENSRNA049478438	snoZ161_228	9:121314786-121317011	-N	NH4	NOTEST	0	5.6305	inf	0	1	1	no
ENSRNA049478445	ENSRNA049478445	U5	9:129384276-129384394	-N	NH4	OK	0	21.3094	inf	#NAME?	0.0053	0.101731	no
ENSRNA049478455	ENSRNA049478455	MIR171_1	9:128212959-128213080	-N	NH4	NOTEST	0	0	0	0	1	1	no
ENSRNA049478461	ENSRNA049478461	Intron_gpII	9:126604507-126604581	-N	NH4	NOTEST	0	0	0	0	1	1	no
ENSRNA049479127	ENSRNA049479127	snoZ118	10:83281589-83288964	-N	NH4	NOTEST	0	0	0	0	1	1	no
ENSRNA049479136	ENSRNA049479136	snoZ118	10:83281589-83288964	-N	NH4	NOTEST	4.24562	0	#NAME?	0	1	1	no
ENSRNA049479153	ENSRNA049479153	snoZ118	10:83281589-83288964	-N	NH4	NOTEST	0	0	0	0	1	1	no
ENSRNA049479158	ENSRNA049479158	snoZ118	10:83281589-83288964	-N	NH4	NOTEST	0	0	0	0	1	1	no
ENSRNA049479169	ENSRNA049479169	snoZ118	10:83281589-83288964	-N	NH4	NOTEST	0	0	0	0	1	1	no
ENSRNA049479178	ENSRNA049479178	snoZ118	10:83281589-83288964	-N	NH4	NOTEST	4.07333	0	#NAME?	0	1	1	no
ENSRNA049479185	ENSRNA049479185	snoZ118	10:83281589-83288964	-N	NH4	NOTEST	3.23549	2.99878	-0.109609	0	1	1	no
ENSRNA049479186	ENSRNA049479186	snoZ102_R77	10:80382037-80382122	-N	NH4	NOTEST	0	0	0	0	1	1	no
ENSRNA049479211	ENSRNA049479211	snoZ118	10:83281589-83288964	-N	NH4	NOTEST	5.39361	0	#NAME?	0	1	1	no
ENSRNA049479219	ENSRNA049479219	snoZ118	10:83281589-83288964	-N	NH4	OK	8.32181	3.17282	-1.39113	-0.502384	0.5695	0.928458	no
ENSRNA049479257	ENSRNA049479257	SSU_rRNA_eukarya	2:157586169-157587979	-N	NH4	OK	0.640823	0.813914	0.34495	0.447626	0.44315	0.880387	no
ENSRNA049479261	ENSRNA049479261	SSU_rRNA_eukarya	2:157594965-157595421	-N	NH4	OK	2.78731	4.8815	0.808451	0.916529	0.11395	0.539106	no
ENSRNA049479266	ENSRNA049479266	5_8S_rRNA	2:157588199-157588355	-N	NH4	NOTEST	0	0	0	0	1	1	no
ENSRNA049479276	ENSRNA049479276	IsrR	2:156036908-156037030	-N	NH4	NOTEST	0	0	0	0	1	1	no
ENSRNA049479284	ENSRNA049479284	SNORD14	2:156733161-156753879	-N	NH4	NOTEST	0	0	0	0	1	1	no
ENSRNA049479292	ENSRNA049479292	snoZ112	2:156733161-156753879	-N	NH4	NOTEST	0	0	0	0	1	1	no
ENSRNA049479303	ENSRNA049479303	snoR2	2:156733161-156753879	-N	NH4	NOTEST	0	0	0	0	1	1	no
ENSRNA049479317	ENSRNA049479317	snoZ119	2:159692890-159695636	-N	NH4	NOTEST	0	0	0	0	1	1	no
ENSRNA049479365	ENSRNA049479365	snoR134	6:92080357-92080501	-N	NH4	OK	20.8928	7.70072	-1.43994	-1.45347	0.1704	0.62885	no
ENSRNA049479370	ENSRNA049479370	SNORD14	6:92504747-92504866	-N	NH4	OK	185.738	112.006	-0.729693	-0.65484	0.27165	0.747626	no
ENSRNA049479381	ENSRNA049479381	snoZ223	6:92080052-92080146	-N	NH4	OK	48.6886	0	#NAME?	#NAME?	0.00345	0.077968	no
ENSRNA049479390	ENSRNA049479390	MIR167_1	6:95985871-95986014	-N	NH4	NOTEST	0	0	0	0	1	1	no
ENSRNA049479402	ENSRNA049479402	mir-160	6:94036696-94036784	-N	NH4	NOTEST	0	0	0	0	1	1	no
ENSRNA049479409	ENSRNA049479409	snoU36a	6:92080204-92080291	-N	NH4	OK	97.6043	34.6572	-1.49379	-1.25656	0.2154	0.690322	no
ENSRNA049479419	ENSRNA049479419	snoZ278	6:92079855-92079973	-N	NH4	OK	5.4531	5.45218	-0.00024342	0.12196	0.678	0.958263	no
ENSRNA049479424	ENSRNA049479424	snoZ157	6:92506020-92506110	-N	NH4	OK	6.63233	20.9264	1.65774	8.55537	0.3269	0.798381	no
ENSRNA049479432	ENSRNA049479432	snoR80	6:92505628-92505763	-N	NH4	OK	29.1352	8.00647	-1.86353	-2.16327	0.0981	0.50486	no
ENSRNA049479442	ENSRNA049479442	snoR60	6:99728409-99730769	-N	NH4	NOTEST	0	0	0	0	1	1	no
ENSRNA049479449	ENSRNA049479449	snoZ157	6:92505827-92505932	-N	NH4	OK	105.511	24.8444	-2.0864	-2.50864	0.0633	0.409125	no
ENSRNA049479456	ENSRNA049479456	snoR97	6:92079634-92079736	-N	NH4	OK	5.70685	29.4277	2.36641	1.88658	0.17765	0.637889	no
ENSRNA049479461	ENSRNA049479461	snoR20a	6:92505180-92505266	-N	NH4	OK	7.12918	33.7715	2.244	13.4565	0.2405	0.719591	no
ENSRNA049479467	ENSRNA049479467	snoU31b	6:92504958-92505044	-N	NH4	OK	20.3399	0	#NAME?	#NAME?	0.0462	0.350307	no
ENSRNA049479501	ENSRNA049479501	snoZ221_snoR21b	6:99918333-99928751	-N	NH4	NOTEST	0	0	0	0	1	1	no
ENSRNA049479509	ENSRNA049479509	mir-156	6:98967259-98967382	-N	NH4	NOTEST	0	0	0	0	1	1	no
ENSRNA049479518	ENSRNA049479518	snoR38	6:92505357-92505446	-N	NH4	OK	52.0096	0	#NAME?	#NAME?	0.0012	0.0378563	yes
ENSRNA049479540	ENSRNA049479540	SSU_rRNA_eukarya	10:35055010-35065279	-N	NH4	NOTEST	0.13014	0.377998	1.53831	0	1	1	no
ENSRNA049479546	ENSRNA049479546	SSU_rRNA_eukarya	10:35072673-35073762	-N	NH4	OK	1.64837	2.57357	0.642731	0.865622	0.12225	0.554393	no
ENSRNA049479549	ENSRNA049479549	5_8S_rRNA	10:35065497-35065653	-N	NH4	NOTEST	0	0	0	0	1	1	no
ENSRNA049479556	ENSRNA049479556	snoR12	10:34613123-34613206	-N	NH4	NOTEST	0	0	0	0	1	1	no
ENSRNA049479649	ENSRNA049479649	IsrR	Pt:6391-15097	-N	NH4	NOTEST	0	0	0	0	1	1	no
ENSRNA049479657	ENSRNA049479657	Intron_gpII	Pt:35984-36072	-N	NH4	NOTEST	6.8916	0	#NAME?	0	1	1	no
ENSRNA049479663	ENSRNA049479663	Intron_gpII	Pt:91652-131084	-N	NH4	NOTEST	0	0	0	0	1	1	no
ENSRNA049479675	ENSRNA049479675	Intron_gpII	Pt:91652-131084	-N	NH4	NOTEST	0	0	0	0	1	1	no
ENSRNA049479684	ENSRNA049479684	Intron_gpII	Pt:91652-131084	-N	NH4	NOTEST	0	0	0	0	1	1	no
ENSRNA049479692	ENSRNA049479692	Intron_gpII	Pt:91652-131084	-N	NH4	NOTEST	0	0	0	0	1	1	no
ENSRNA049479700	ENSRNA049479700	Intron_gpII	Pt:1420-1503	-N	NH4	NOTEST	0	0	0	0	1	1	no
ENSRNA049479709	ENSRNA049479709	Intron_gpII	Pt:91652-131084	-N	NH4	NOTEST	0	0	0	0	1	1	no
ENSRNA049479717	ENSRNA049479717	Intron_gpII	Pt:91652-131084	-N	NH4	NOTEST	0	0	0	0	1	1	no
ENSRNA049479725	ENSRNA049479725	Intron_gpII	Pt:79920-79997	-N	NH4	NOTEST	0	0	0	0	1	1	no
ENSRNA049479731	ENSRNA049479731	Intron_gpII	Pt:91652-131084	-N	NH4	NOTEST	0	0	0	0	1	1	no
ENSRNA049479739	ENSRNA049479739	Intron_gpII	Pt:91652-131084	-N	NH4	NOTEST	0	0	0	0	1	1	no
ENSRNA049479745	ENSRNA049479745	Intron_gpII	Pt:89235-91472	-N	NH4	NOTEST	0	0	0	0	1	1	no
ENSRNA049479751	ENSRNA049479751	Intron_gpII	Pt:131264-133501	-N	NH4	NOTEST	0	0	0	0	1	1	no
ENSRNA049479761	ENSRNA049479761	Intron_gpII	Pt:83035-83803	-N	NH4	NOTEST	0	0	0	0	1	1	no
ENSRNA049479768	ENSRNA049479768	Intron_gpII	Pt:138322-139807	-N	NH4	NOTEST	0	0	0	0	1	1	no
ENSRNA049479776	ENSRNA049479776	Intron_gpII	Pt:45332-45407	-N	NH4	NOTEST	0	0	0	0	1	1	no
ENSRNA049479781	ENSRNA049479781	5S_rRNA	Pt:91652-131084	-N	NH4	NOTEST	0	0	0	0	1	1	no
ENSRNA049479790	ENSRNA049479790	5S_rRNA	Pt:91652-131084	-N	NH4	NOTEST	0	0	0	0	1	1	no
ENSRNA049762437	ENSRNA049762437	tRNA-Ala	5:5313190-5313263	-N	NH4	NOTEST	0	0	0	0	1	1	no
GRMZM5G800096	GRMZM5G800096	-	Pt:91652-131084	-N	NH4	NOTEST	0.0475896	0.0355785	-0.419641	0	1	1	no
GRMZM5G800101	GRMZM5G800101	-	Mt:330766-335518	-N	NH4	NOTEST	0.0621795	0.0556508	-0.160037	0	1	1	no
GRMZM5G800457	GRMZM5G800457	-	Mt:98037-98789	-N	NH4	NOTEST	0.131822	0.0736459	-0.839914	0	1	1	no
GRMZM5G800780	GRMZM5G800780	-	Pt:73841-74543	-N	NH4	NOTEST	0.0168648	0.138161	3.03426	0	1	1	no
GRMZM5G800980	GRMZM5G800980	-	Pt:50534-52367	-N	NH4	NOTEST	0.205455	0.160325	-0.357823	0	1	1	no
GRMZM5G801074	GRMZM5G801074	rpl33	Pt:66311-70204	-N	NH4	OK	0.735333	1.86451	1.34233	0.774366	0.60385	0.938625	no
GRMZM5G801746	GRMZM5G801746	-	Mt:374934-375234	-N	NH4	OK	0.884817	1.37345	0.634353	0.419178	0.4398	0.878563	no
GRMZM5G801958	GRMZM5G801958	-	Pt:63866-65748	-N	NH4	OK	0.534639	1.11873	1.06522	1.6047	0.0161	0.197885	no
GRMZM5G804358	GRMZM5G804358	-	Mt:76131-84976	-N	NH4	OK	2.99938	4.16423	0.473385	0.658737	0.292	0.766773	no
GRMZM5G804671	GRMZM5G804671	-	Mt:510533-510887	-N	NH4	OK	2.09814	1.56155	-0.426132	-0.326375	0.58975	0.934834	no
GRMZM5G804708	GRMZM5G804708	clpP	Pt:66311-70204	-N	NH4	NOTEST	0.361877	0.406939	0.169313	0	1	1	no
GRMZM5G804776	GRMZM5G804776	rpl14	Pt:79037-79409	-N	NH4	OK	1.01903	0.419561	-1.28024	-0.915423	0.1934	0.661557	no
GRMZM5G805421	GRMZM5G805421	-	Mt:411136-411628	-N	NH4	NOTEST	0.279806	0.0671523	-2.05892	0	1	1	no
GRMZM5G805940	GRMZM5G805940	-	Mt:448355-448778	-N	NH4	NOTEST	0.142068	0.45352	1.67458	0	1	1	no
GRMZM5G806435	GRMZM5G806435	-	Mt:11110-13315	-N	NH4	NOTEST	0.00601362	0.0129121	1.10242	0	1	1	no
GRMZM5G806488	GRMZM5G806488	rps7-A	Pt:91652-131084	-N	NH4	NOTEST	0	0	0	0	1	1	no
GRMZM5G807592	GRMZM5G807592	-	Mt:356473-356917	-N	NH4	OK	7.64214	13.6356	0.83533	1.15936	0.04605	0.349856	no
GRMZM5G808402	GRMZM5G808402	atpB	Pt:54175-56114	-N	NH4	NOTEST	0	0	0	0	1	1	no
GRMZM5G808939	GRMZM5G808939	psbB	Pt:70705-72490	-N	NH4	NOTEST	0.319921	0.193198	-0.727636	0	1	1	no
GRMZM5G809869	GRMZM5G809869	rps2	Pt:31857-32568	-N	NH4	NOTEST	0.396919	0.232917	-0.769029	0	1	1	no
GRMZM5G810298	GRMZM5G810298	-	Pt:131264-133501	-N	NH4	NOTEST	0	0	0	0	1	1	no
GRMZM5G811749	GRMZM5G811749	rps16	Pt:3362-5604	-N	NH4	NOTEST	0.0635992	0.090874	0.514859	0	1	1	no
GRMZM5G813608	GRMZM5G813608	ycf70	Pt:6391-15097	-N	NH4	NOTEST	0.124824	0.14747	0.240526	0	1	1	no
GRMZM5G813949	GRMZM5G813949	-	Mt:108118-108693	-N	NH4	NOTEST	0.0856028	0.228257	1.41493	0	1	1	no
GRMZM5G814594	GRMZM5G814594	-	Mt:185995-186382	-N	NH4	NOTEST	0	0.0565952	inf	0	1	1	no
GRMZM5G815453	GRMZM5G815453	-	Pt:56823-58323	-N	NH4	NOTEST	0	0.0234263	inf	0	1	1	no
GRMZM5G815553	GRMZM5G815553	psaC	Pt:91652-131084	-N	NH4	NOTEST	0	0.63494	inf	0	1	1	no
GRMZM5G815606	GRMZM5G815606	rps18	Pt:66311-70204	-N	NH4	NOTEST	0.0601652	0.043254	-0.476096	0	1	1	no
GRMZM5G816274	GRMZM5G816274	-	Mt:58051-58528	-N	NH4	NOTEST	0	0	0	0	1	1	no
GRMZM5G816453	GRMZM5G816453	-	Mt:8751-9915	-N	NH4	NOTEST	0	0	0	0	1	1	no
GRMZM5G816772	GRMZM5G816772	-	Mt:232090-233200	-N	NH4	OK	1.40045	2.61562	0.901262	1.24141	0.0558	0.384784	no
GRMZM5G817985	GRMZM5G817985	-	Mt:171675-172014	-N	NH4	NOTEST	0	0	0	0	1	1	no
GRMZM5G818111	GRMZM5G818111	-	Pt:138322-139807	-N	NH4	OK	0.228968	0.418496	0.870068	0.713546	0.16305	0.617903	no
GRMZM5G819109	GRMZM5G819109	-	Mt:385082-385424	-N	NH4	NOTEST	0	0.267404	inf	0	1	1	no
GRMZM5G819258	GRMZM5G819258	-	Mt:108118-108693	-N	NH4	NOTEST	0	0	0	0	1	1	no
GRMZM5G821527	GRMZM5G821527	-	Mt:496996-497812	-N	NH4	OK	0.473336	0.414436	-0.191715	-0.129372	0.8368	0.98555	no
GRMZM5G821687	GRMZM5G821687	-	Mt:389274-389718	-N	NH4	OK	0.214025	0.511091	1.2558	0.713287	0.23325	0.710505	no
GRMZM5G822170	GRMZM5G822170	-	Mt:388670-389072	-N	NH4	NOTEST	0.135431	0.233835	0.787933	0	1	1	no
GRMZM5G822401	GRMZM5G822401	-	Mt:191868-192351	-N	NH4	OK	0.981165	6.2859	2.67955	2.75068	0.0003	0.0141384	yes
GRMZM5G822734	GRMZM5G822734	-	Mt:472551-472941	-N	NH4	NOTEST	0.281026	0.115592	-1.28166	0	1	1	no
GRMZM5G824660	GRMZM5G824660	-	Mt:233669-234005	-N	NH4	OK	0.989982	0.91872	-0.107777	-0.0420937	0.9129	0.990559	no
GRMZM5G825253	GRMZM5G825253	-	Mt:204631-207081	-N	NH4	OK	6.27299	7.1227	0.183271	0.114944	0.8568	0.98683	no
GRMZM5G826322	GRMZM5G826322	-	Mt:307856-308514	-N	NH4	OK	1.7352	2.66742	0.620343	0.366189	0.6151	0.943556	no
GRMZM5G826672	GRMZM5G826672	-	Mt:336422-336818	-N	NH4	NOTEST	0	0	0	0	1	1	no
GRMZM5G827309	GRMZM5G827309	-	Mt:250362-254128	-N	NH4	NOTEST	0.109522	0.130226	0.249797	0	1	1	no
GRMZM5G827951	GRMZM5G827951	-	Mt:346144-347523	-N	NH4	NOTEST	0.159115	0.0955632	-0.735543	0	1	1	no
GRMZM5G828883	GRMZM5G828883	-	Mt:287308-287710	-N	NH4	NOTEST	0.154086	0	#NAME?	0	1	1	no
GRMZM5G830210	GRMZM5G830210	infA	Pt:78084-78408	-N	NH4	OK	0.550896	0.154113	-1.83779	-0.969978	0.3527	0.818706	no
GRMZM5G831399	GRMZM5G831399	psbH	Pt:72773-73328	-N	NH4	NOTEST	0.190165	0.105447	-0.850734	0	1	1	no
GRMZM5G831540	GRMZM5G831540	cemA	Pt:59193-62447	-N	NH4	OK	0.93916	1.47983	0.655989	1.09406	0.0679	0.423054	no
GRMZM5G833299	GRMZM5G833299	-	Mt:254396-255221	-N	NH4	NOTEST	0.0317726	0.102683	1.69234	0	1	1	no
GRMZM5G834128	GRMZM5G834128	-	Mt:204631-207081	-N	NH4	OK	2.48932	3.41955	0.458055	0.704241	0.23295	0.710105	no
GRMZM5G834207	GRMZM5G834207	-	Mt:201992-202316	-N	NH4	OK	0.549155	0.769294	0.486322	0.332773	0.60845	0.940291	no
GRMZM5G834282	GRMZM5G834282	-	Mt:548915-549248	-N	NH4	OK	0.724555	1.15204	0.669024	0.492817	0.39175	0.847569	no
GRMZM5G834298	GRMZM5G834298	-	Mt:234410-234776	-N	NH4	OK	3.30248	26.761	3.01851	3.55342	5e-05	0.00336531	yes
GRMZM5G834666	GRMZM5G834666	-	Mt:265987-266410	-N	NH4	OK	3.17022	4.90142	0.628617	0.693097	0.2314	0.708794	no
GRMZM5G834908	GRMZM5G834908	-	Mt:71055-71394	-N	NH4	NOTEST	0	0	0	0	1	1	no
GRMZM5G834995	GRMZM5G834995	-	Mt:306308-306650	-N	NH4	NOTEST	0.254828	0	#NAME?	0	1	1	no
GRMZM5G835775	GRMZM5G835775	ndhE	Pt:91652-131084	-N	NH4	OK	0	1.11891	inf	#NAME?	0.1283	0.565193	no
GRMZM5G836544	GRMZM5G836544	-	Mt:564154-564946	-N	NH4	OK	2.22875	4.18221	0.908031	0.835461	0.20305	0.674371	no
GRMZM5G836994	GRMZM5G836994	-	Pt:1673-3308	-N	NH4	NOTEST	0.274706	0.185295	-0.568064	0	1	1	no
GRMZM5G837015	GRMZM5G837015	-	Mt:199268-199586	-N	NH4	OK	0.785815	2.4304	1.62893	1.26668	0.051	0.36881	no
GRMZM5G838396	GRMZM5G838396	rps3	Pt:81112-82518	-N	NH4	OK	0.38723	0.590192	0.607994	0.832391	0.25185	0.730138	no
GRMZM5G838554	GRMZM5G838554	-	Mt:362801-363197	-N	NH4	NOTEST	0	0.089776	inf	0	1	1	no
GRMZM5G838963	GRMZM5G838963	-	Mt:456573-457383	-N	NH4	NOTEST	0	0	0	0	1	1	no
GRMZM5G839924	GRMZM5G839924	-	Mt:101543-102116	-N	NH4	OK	2.85347	5.02504	0.816418	1.12514	0.05855	0.394307	no
GRMZM5G841635	GRMZM5G841635	-	Mt:208260-208961	-N	NH4	NOTEST	0.422771	0.0332646	-3.66782	0	1	1	no
GRMZM5G842963	GRMZM5G842963	-	Mt:339778-340135	-N	NH4	NOTEST	0.0868804	0	#NAME?	0	1	1	no
GRMZM5G844030	GRMZM5G844030	-	Mt:511893-514104	-N	NH4	OK	0.988228	0.87298	-0.178895	-0.179791	0.773	0.976814	no
GRMZM5G844074	GRMZM5G844074	-	Pt:91652-131084	-N	NH4	OK	0.305456	1.05237	1.78461	0.648168	0.55145	0.922264	no
GRMZM5G844331	GRMZM5G844331	-	Mt:351308-351713	-N	NH4	NOTEST	0	0	0	0	1	1	no
GRMZM5G844605	GRMZM5G844605	-	Mt:168896-169217	-N	NH4	NOTEST	0	0	0	0	1	1	no
GRMZM5G844628	GRMZM5G844628	rps7-A	Pt:91652-131084	-N	NH4	NOTEST	0	0	0	0	1	1	no
GRMZM5G844657	GRMZM5G844657	-	Mt:174514-174817	-N	NH4	NOTEST	0	0	0	0	1	1	no
GRMZM5G845024	GRMZM5G845024	-	Mt:138030-138330	-N	NH4	OK	7.99007	13.6065	0.768016	0.924773	0.1164	0.544641	no
GRMZM5G845230	GRMZM5G845230	-	Mt:226252-226645	-N	NH4	NOTEST	0.185324	0.0903153	-1.03701	0	1	1	no
GRMZM5G845244	GRMZM5G845244	rps8	Pt:78487-78898	-N	NH4	NOTEST	0.349869	0.297381	-0.234502	0	1	1	no
GRMZM5G845496	GRMZM5G845496	-	Mt:406844-407144	-N	NH4	NOTEST	0	0	0	0	1	1	no
GRMZM5G845792	GRMZM5G845792	-	Mt:438522-438930	-N	NH4	NOTEST	0	0.307348	inf	0	1	1	no
GRMZM5G846068	GRMZM5G846068	-	Mt:284755-285205	-N	NH4	NOTEST	0.111057	0	#NAME?	0	1	1	no
GRMZM5G846968	GRMZM5G846968	-	Mt:360533-361787	-N	NH4	NOTEST	0.0299345	0.0632666	1.07963	0	1	1	no
GRMZM5G847102	GRMZM5G847102	-	Mt:501948-502296	-N	NH4	NOTEST	0.0819827	0	#NAME?	0	1	1	no
GRMZM5G848448	GRMZM5G848448	-	Mt:342956-343355	-N	NH4	NOTEST	0.350428	0.0648549	-2.43383	0	1	1	no
GRMZM5G849018	GRMZM5G849018	-	Mt:68276-68597	-N	NH4	NOTEST	0	0	0	0	1	1	no
GRMZM5G849223	GRMZM5G849223	-	Mt:19812-20889	-N	NH4	NOTEST	0.0755896	0.129698	0.778897	0	1	1	no
GRMZM5G850100	GRMZM5G850100	-	Mt:214705-215020	-N	NH4	NOTEST	0	0	0	0	1	1	no
GRMZM5G851130	GRMZM5G851130	-	Mt:479552-481148	-N	NH4	OK	1.42575	1.82598	0.35695	0.520332	0.354	0.819863	no
GRMZM5G851708	GRMZM5G851708	-	Mt:26912-27883	-N	NH4	NOTEST	0.259626	0.0778794	-1.73712	0	1	1	no
GRMZM5G851769	GRMZM5G851769	-	Mt:267744-269870	-N	NH4	OK	1.30591	1.93281	0.565644	0.839595	0.1372	0.579095	no
GRMZM5G851921	GRMZM5G851921	-	Mt:313449-313773	-N	NH4	NOTEST	0	0.19349	inf	0	1	1	no
GRMZM5G852144	GRMZM5G852144	-	Mt:51506-53059	-N	NH4	OK	0.591198	1.24518	1.07464	1.15712	0.06275	0.407502	no
GRMZM5G853305	GRMZM5G853305	-	Pt:79518-79881	-N	NH4	OK	0.486054	1.05737	1.12129	0.894183	0.2169	0.691783	no
GRMZM5G853409	GRMZM5G853409	-	Mt:17206-19115	-N	NH4	NOTEST	0.406354	0.363391	-0.161214	0	1	1	no
GRMZM5G853723	GRMZM5G853723	ndhH	Pt:91652-131084	-N	NH4	NOTEST	0.0511391	0.142972	1.48323	0	1	1	no
GRMZM5G854065	GRMZM5G854065	-	Mt:58743-59348	-N	NH4	OK	2.87639	4.06162	0.497796	0.656857	0.27	0.746007	no
GRMZM5G855343	GRMZM5G855343	-	Pt:140067-140361	-N	NH4	OK	2.10726	4.17453	0.986245	0.886806	0.13705	0.578778	no
GRMZM5G856027	GRMZM5G856027	-	Mt:237576-243574	-N	NH4	NOTEST	0	0	0	0	1	1	no
GRMZM5G856189	GRMZM5G856189	-	Mt:486573-486894	-N	NH4	OK	0.116288	0.995737	3.09806	1.31998	0.1488	0.598634	no
GRMZM5G856777	GRMZM5G856777	psbC	Pt:6391-15097	-N	NH4	NOTEST	0.122068	0.112956	-0.111924	0	1	1	no
GRMZM5G856972	GRMZM5G856972	-	Mt:65334-65682	-N	NH4	NOTEST	0	0	0	0	1	1	no
GRMZM5G857320	GRMZM5G857320	-	Mt:307856-308514	-N	NH4	OK	1.82149	1.79595	-0.0203719	0.014446	0.9707	0.996484	no
GRMZM5G858045	GRMZM5G858045	-	Mt:99692-100007	-N	NH4	NOTEST	0.204554	0	#NAME?	0	1	1	no
GRMZM5G858556	GRMZM5G858556	rps11	Pt:77251-77985	-N	NH4	NOTEST	0.0877063	0.316673	1.85224	0	1	1	no
GRMZM5G859187	GRMZM5G859187	-	Mt:525510-526320	-N	NH4	NOTEST	0	0	0	0	1	1	no
GRMZM5G859440	GRMZM5G859440	-	Mt:280399-282986	-N	NH4	NOTEST	0.0261725	0	#NAME?	0	1	1	no
GRMZM5G860062	GRMZM5G860062	-	Mt:37305-38381	-N	NH4	NOTEST	0.0285487	0.0303467	0.0881146	0	1	1	no
GRMZM5G861212	GRMZM5G861212	-	Mt:376213-376603	-N	NH4	OK	0.982741	1.01755	0.0502165	0.0671192	0.91585	0.990955	no
GRMZM5G861353	GRMZM5G861353	ycf72-1	Mt:346144-347523	-N	NH4	NOTEST	0	0	0	0	1	1	no
GRMZM5G861791	GRMZM5G861791	-	Mt:160500-164661	-N	NH4	OK	2.84899	3.38449	0.248488	0.484022	0.41035	0.85915	no
GRMZM5G862955	GRMZM5G862955	-	Mt:541368-545055	-N	NH4	OK	10.1372	10.4443	0.0430566	0.15985	0.78335	0.978771	no
GRMZM5G863003	GRMZM5G863003	-	Mt:129508-132560	-N	NH4	NOTEST	0.0247243	0.0632969	1.35621	0	1	1	no
GRMZM5G864407	GRMZM5G864407	ndhG	Pt:91652-131084	-N	NH4	NOTEST	0.136446	0.0226415	-2.59129	0	1	1	no
GRMZM5G865196	GRMZM5G865196	-	Mt:468543-468861	-N	NH4	NOTEST	0	0.117295	inf	0	1	1	no
GRMZM5G866064	GRMZM5G866064	-	Pt:139823-140048	-N	NH4	NOTEST	0	0	0	0	1	1	no
GRMZM5G866223	GRMZM5G866223	ndhI	Pt:91652-131084	-N	NH4	NOTEST	0.0258499	0.433939	4.06926	0	1	1	no
GRMZM5G866761	GRMZM5G866761	ycf15-A	Pt:134922-135222	-N	NH4	NOTEST	0	0	0	0	1	1	no
GRMZM5G866979	GRMZM5G866979	-	Mt:157639-158260	-N	NH4	NOTEST	0.0555495	0.0799554	0.525422	0	1	1	no
GRMZM5G866990	GRMZM5G866990	-	Mt:236901-237477	-N	NH4	OK	0.751051	2.29962	1.61441	1.48011	0.0152	0.191233	no
GRMZM5G867512	GRMZM5G867512	-	Mt:273330-275849	-N	NH4	OK	3.2103	4.74739	0.564426	1.00316	0.08865	0.481332	no
GRMZM5G870438	GRMZM5G870438	-	Mt:277987-278428	-N	NH4	OK	0.945005	0.0475551	-4.31265	-1.22644	0.12855	0.565494	no
GRMZM5G871099	GRMZM5G871099	-	Mt:165954-166302	-N	NH4	NOTEST	0	0	0	0	1	1	no
GRMZM5G871174	GRMZM5G871174	-	Mt:105916-106267	-N	NH4	NOTEST	0	0	0	0	1	1	no
GRMZM5G872234	GRMZM5G872234	-	Mt:564154-564946	-N	NH4	OK	2.7422	7.62774	1.47592	1.11509	0.06915	0.426999	no
GRMZM5G872747	GRMZM5G872747	ycf73-A	Pt:87874-88396	-N	NH4	NOTEST	0	0	0	0	1	1	no
GRMZM5G872899	GRMZM5G872899	-	Mt:222180-222597	-N	NH4	NOTEST	0	0.0360765	inf	0	1	1	no
GRMZM5G873916	GRMZM5G873916	-	Mt:222800-223196	-N	NH4	NOTEST	0	0.0396892	inf	0	1	1	no
GRMZM5G874394	GRMZM5G874394	-	Mt:369059-369413	-N	NH4	NOTEST	0.0556436	0	#NAME?	0	1	1	no
GRMZM5G874448	GRMZM5G874448	-	Pt:91652-131084	-N	NH4	NOTEST	0.0653917	0.0493927	-0.40481	0	1	1	no
GRMZM5G874740	GRMZM5G874740	-	Mt:361926-362250	-N	NH4	NOTEST	0.119275	0	#NAME?	0	1	1	no
GRMZM5G875046	GRMZM5G875046	-	Mt:288626-289007	-N	NH4	NOTEST	0.0787981	0.11812	0.584021	0	1	1	no
GRMZM5G875287	GRMZM5G875287	atpI	Pt:32819-34639	-N	NH4	NOTEST	0.150854	0.206126	0.450374	0	1	1	no
GRMZM5G875789	GRMZM5G875789	-	Mt:155607-155940	-N	NH4	NOTEST	0.0943809	0.0790141	-0.256385	0	1	1	no
GRMZM5G876106	GRMZM5G876106	-	Pt:89235-91472	-N	NH4	NOTEST	0	0	0	0	1	1	no
GRMZM5G876913	GRMZM5G876913	-	Mt:262805-263162	-N	NH4	OK	72.2836	61.7287	-0.227727	-0.328417	0.5771	0.930539	no
GRMZM5G877040	GRMZM5G877040	-	Mt:63561-64041	-N	NH4	OK	1.35966	1.13585	-0.259474	-0.185658	0.74145	0.970515	no
GRMZM5G877173	GRMZM5G877173	ycf15-A	Pt:87514-87814	-N	NH4	NOTEST	0	0	0	0	1	1	no
GRMZM5G877454	GRMZM5G877454	rpoB	Pt:21467-24695	-N	NH4	NOTEST	0.153901	0.267424	0.797126	0	1	1	no
GRMZM5G878344	GRMZM5G878344	-	Mt:372869-373193	-N	NH4	NOTEST	0.113835	0.18971	0.736852	0	1	1	no
GRMZM5G879235	GRMZM5G879235	rpoA	Pt:75427-77189	-N	NH4	NOTEST	0.173849	0.183002	0.0740246	0	1	1	no
GRMZM5G881135	GRMZM5G881135	-	Mt:262383-262761	-N	NH4	OK	289.879	305.917	0.0776895	0.231762	0.67565	0.958133	no
GRMZM5G881661	GRMZM5G881661	-	Mt:295309-295627	-N	NH4	NOTEST	0	0.0890288	inf	0	1	1	no
GRMZM5G882520	GRMZM5G882520	-	Mt:224212-225121	-N	NH4	NOTEST	0	0.0735704	inf	0	1	1	no
GRMZM5G883882	GRMZM5G883882	-	Mt:293480-293798	-N	NH4	NOTEST	0.460993	0.66246	0.523089	0	1	1	no
GRMZM5G884538	GRMZM5G884538	-	Mt:441569-442510	-N	NH4	OK	4.76729	7.35824	0.626191	1.02424	0.07255	0.438191	no
GRMZM5G884707	GRMZM5G884707	-	Mt:310905-312072	-N	NH4	OK	3.63886	5.08061	0.481515	0.818189	0.1647	0.620304	no
GRMZM5G884912	GRMZM5G884912	-	Mt:138552-139212	-N	NH4	OK	6.62315	10.4549	0.65859	1.04807	0.09015	0.485497	no
GRMZM5G884960	GRMZM5G884960	-	Pt:75427-77189	-N	NH4	OK	0.545748	0.471361	-0.211403	-0.0882273	0.8991	0.99031	no
GRMZM5G885905	GRMZM5G885905	ycf73-A	Pt:134340-134862	-N	NH4	NOTEST	0	0	0	0	1	1	no
GRMZM5G887290	GRMZM5G887290	-	Mt:319612-319963	-N	NH4	OK	9.78345	12.2242	0.321325	0.459637	0.43055	0.871789	no
GRMZM5G887911	GRMZM5G887911	-	Mt:509972-510266	-N	NH4	OK	1.80519	0.769553	-1.23006	-0.911311	0.25505	0.731957	no
GRMZM5G889036	GRMZM5G889036	-	Mt:261339-261951	-N	NH4	OK	5.74054	9.67439	0.752984	1.04234	0.0681	0.423845	no
GRMZM5G889299	GRMZM5G889299	-	Mt:60823-63559	-N	NH4	NOTEST	0.17735	0.27306	0.622619	0	1	1	no
GRMZM5G889790	GRMZM5G889790	-	Mt:271153-271498	-N	NH4	OK	0.756721	0.572708	-0.401962	-0.204518	0.72965	0.967844	no
GRMZM5G889905	GRMZM5G889905	-	Mt:344812-345433	-N	NH4	NOTEST	0.200035	0.227818	0.187629	0	1	1	no
GRMZM5G890451	GRMZM5G890451	-	Mt:433537-433984	-N	NH4	OK	3.97554	5.23502	0.397044	0.484419	0.42145	0.866737	no
GRMZM5G890747	GRMZM5G890747	-	Mt:142489-142849	-N	NH4	NOTEST	0.356583	0.349476	-0.0290445	0	1	1	no
GRMZM5G891801	GRMZM5G891801	-	Mt:487870-488230	-N	NH4	NOTEST	0.173418	0.167013	-0.0542932	0	1	1	no
GRMZM5G892247	GRMZM5G892247	rpoC2	Pt:26982-31566	-N	NH4	NOTEST	0.186323	0.211608	0.183588	0	1	1	no
GRMZM5G892769	GRMZM5G892769	-	Mt:21089-22698	-N	NH4	OK	2.04691	1.8339	-0.158533	-0.170298	0.7695	0.976178	no
GRMZM5G892983	GRMZM5G892983	-	Mt:24645-25498	-N	NH4	OK	0.739549	0.97567	0.399748	0.438037	0.43755	0.87684	no
GRMZM5G893089	GRMZM5G893089	-	Mt:550607-550973	-N	NH4	NOTEST	0	0.0771304	inf	0	1	1	no
GRMZM5G894376	GRMZM5G894376	-	Mt:42602-43923	-N	NH4	NOTEST	0.196212	0.181116	-0.115499	0	1	1	no
GRMZM5G894515	GRMZM5G894515	ndhF	Pt:91652-131084	-N	NH4	NOTEST	0.032517	0.0562139	0.789733	0	1	1	no
GRMZM5G897615	GRMZM5G897615	-	Mt:120928-121513	-N	NH4	NOTEST	0	0	0	0	1	1	no
GRMZM5G897626	GRMZM5G897626	-	Mt:73894-74197	-N	NH4	NOTEST	0	0	0	0	1	1	no
GRMZM5G897755	GRMZM5G897755	-	Mt:565002-565665	-N	NH4	OK	2.62005	3.31838	0.340885	0.469767	0.46065	0.887576	no
GRMZM5G898442	GRMZM5G898442	-	Pt:88700-88910	-N	NH4	NOTEST	0	0	0	0	1	1	no
GRMZM5G898466	GRMZM5G898466	-	Pt:133826-134036	-N	NH4	NOTEST	0	0	0	0	1	1	no
GRMZM5G898647	GRMZM5G898647	-	Mt:200740-201463	-N	NH4	OK	1.05821	1.23118	0.218416	0.273758	0.6516	0.952026	no
GRMZM5G898772	GRMZM5G898772	-	Mt:114491-114968	-N	NH4	NOTEST	0	0	0	0	1	1	no
GRMZM5G899366	GRMZM5G899366	rpoC1	Pt:24732-26784	-N	NH4	NOTEST	0.0359545	0.0283787	-0.341364	0	1	1	no
GRMZM5G899452	GRMZM5G899452	-	Mt:504157-504475	-N	NH4	NOTEST	0	0	0	0	1	1	no
GRMZM5G899836	GRMZM5G899836	ycf72-1	Pt:83035-83803	-N	NH4	OK	1.15112	1.50224	0.384077	0.466264	0.4194	0.865618	no
GRMZM5G899892	GRMZM5G899892	-	Mt:348198-348528	-N	NH4	NOTEST	0.357617	0.481022	0.427688	0	1	1	no
Zm00001d000462	Zm00001d000462	-	3:847736-848075	-N	NH4	NOTEST	0	0	0	0	1	1	no
Zm00001d000463	Zm00001d000463	-	3:1878503-1879160	-N	NH4	NOTEST	0	0	0	0	1	1	no
Zm00001d000464	Zm00001d000464	-	3:2038122-2038649	-N	NH4	NOTEST	0	0	0	0	1	1	no
Zm00001d000465	Zm00001d000465	-	3:2767719-2768321	-N	NH4	OK	1.35975	0.731864	-0.893694	-0.732745	0.2162	0.691214	no
Zm00001d000466	Zm00001d000466	-	3:3985418-3985673	-N	NH4	NOTEST	0	0	0	0	1	1	no
Zm00001d000467	Zm00001d000467	-	3:5204337-5204746	-N	NH4	NOTEST	0	0	0	0	1	1	no
Zm00001d000468	Zm00001d000468	-	3:5687660-5688332	-N	NH4	NOTEST	0	0	0	0	1	1	no
Zm00001d000469	Zm00001d000469	-	3:6144085-6144537	-N	NH4	NOTEST	0	0	0	0	1	1	no
Zm00001d000470	Zm00001d000470	-	3:6262101-6262485	-N	NH4	NOTEST	0.131719	0	#NAME?	0	1	1	no
Zm00001d000471	Zm00001d000471	-	3:6348056-6349466	-N	NH4	NOTEST	0.0504966	0.128854	1.35148	0	1	1	no
Zm00001d000473	Zm00001d000473	-	3:8513309-8513949	-N	NH4	NOTEST	0	0	0	0	1	1	no
Zm00001d000474	Zm00001d000474	-	3:8727038-8727650	-N	NH4	NOTEST	0.0309868	0	#NAME?	0	1	1	no
Zm00001d000475	Zm00001d000475	-	3:9760659-9761404	-N	NH4	NOTEST	0.0788392	0.0157356	-2.32488	0	1	1	no
Zm00001d000476	Zm00001d000476	-	3:10273313-10273700	-N	NH4	NOTEST	0	0	0	0	1	1	no
Zm00001d000477	Zm00001d000477	-	3:11226232-11245458	-N	NH4	OK	2.35359	1.89403	-0.313404	-0.52404	0.39615	0.850433	no
Zm00001d000478	Zm00001d000478	-	3:12208562-12209432	-N	NH4	NOTEST	0	0	0	0	1	1	no
Zm00001d000479	Zm00001d000479	-	3:14002423-14004109	-N	NH4	NOTEST	0.0708652	0	#NAME?	0	1	1	no
Zm00001d000480	Zm00001d000480	-	3:16740173-16743851	-N	NH4	NOTEST	0	0	0	0	1	1	no
Zm00001d000481	Zm00001d000481	-	3:17116655-17120780	-N	NH4	NOTEST	0	0	0	0	1	1	no
Zm00001d000482	Zm00001d000482	-	3:18927427-18927755	-N	NH4	OK	0.522978	3.51141	2.74723	2.1504	0.023	0.241094	no
Zm00001d000483	Zm00001d000483	-	3:19194747-19210804	-N	NH4	NOTEST	0.0528887	0.104691	0.985106	0	1	1	no
Zm00001d000484	Zm00001d000484	-	3:19444063-19444362	-N	NH4	NOTEST	0	0	0	0	1	1	no
Zm00001d000485	Zm00001d000485	-	3:19818597-19830049	-N	NH4	OK	0.348114	0.587647	0.75539	0.168561	0.6437	0.94985	no
Zm00001d000486	Zm00001d000486	-	3:21613545-21614342	-N	NH4	NOTEST	0	0.0642384	inf	0	1	1	no
Zm00001d000487	Zm00001d000487	-	3:22138290-22138657	-N	NH4	NOTEST	0	0	0	0	1	1	no
Zm00001d000488	Zm00001d000488	-	3:23201283-23201571	-N	NH4	NOTEST	0	0	0	0	1	1	no
Zm00001d000489	Zm00001d000489	-	3:23216903-23217343	-N	NH4	NOTEST	0	0	0	0	1	1	no
Zm00001d000490	Zm00001d000490	-	3:23308485-23308901	-N	NH4	NOTEST	0	0.148647	inf	0	1	1	no
Zm00001d000491	Zm00001d000491	-	3:23368915-23369215	-N	NH4	NOTEST	0	0	0	0	1	1	no
Zm00001d000492	Zm00001d000492	-	3:23369522-23371204	-N	NH4	NOTEST	0	0.090998	inf	0	1	1	no
Zm00001d000493	Zm00001d000493	-	3:23369522-23371204	-N	NH4	NOTEST	0	0.20255	inf	0	1	1	no
Zm00001d000494	Zm00001d000494	-	3:23369522-23371204	-N	NH4	NOTEST	0.0860463	1.08408e-05	-12.9544	0	1	1	no
Zm00001d000495	Zm00001d000495	-	3:23369522-23371204	-N	NH4	OK	0.960888	0.708319	-0.439969	-0.157291	0.81215	0.98152	no
Zm00001d000496	Zm00001d000496	-	3:23369522-23371204	-N	NH4	NOTEST	0	0	0	0	1	1	no
Zm00001d000497	Zm00001d000497	-	3:24648848-24654887	-N	NH4	OK	0.670737	0.15796	-2.08619	-0.615887	0.2584	0.735562	no
Zm00001d000498	Zm00001d000498	-	3:24648848-24654887	-N	NH4	NOTEST	0.323553	0.25532	-0.341696	0	1	1	no
Zm00001d000499	Zm00001d000499	-	3:24648848-24654887	-N	NH4	OK	7.28432	4.7968	-0.602722	-0.643517	0.2744	0.751049	no
Zm00001d000500	Zm00001d000500	-	3:24648848-24654887	-N	NH4	OK	0.637549	0.498463	-0.35505	-0.234529	0.7233	0.966799	no
Zm00001d000501	Zm00001d000501	-	3:27396808-27397449	-N	NH4	OK	3.91743	5.58027	0.510427	0.625516	0.27975	0.755922	no
Zm00001d000502	Zm00001d000502	-	3:27549264-27550063	-N	NH4	OK	0.885898	2.97119	1.74583	1.821	0.0051	0.0993729	no
Zm00001d000503	Zm00001d000503	-	3:29990384-30016117	-N	NH4	NOTEST	0.120371	0	#NAME?	0	1	1	no
Zm00001d000504	Zm00001d000504	-	3:29990384-30016117	-N	NH4	NOTEST	0.235748	0.387397	0.716567	0	1	1	no
Zm00001d000505	Zm00001d000505	-	3:30869858-30870495	-N	NH4	OK	9.87303	15.7022	0.669402	1.15564	0.05895	0.395279	no
Zm00001d000506	Zm00001d000506	-	3:34384604-34385528	-N	NH4	OK	2.5704	1.21452	-1.08161	-1.02636	0.07115	0.433405	no
Zm00001d000507	Zm00001d000507	-	3:35780231-35784293	-N	NH4	NOTEST	0.0955055	0.185236	0.955709	0	1	1	no
Zm00001d000508	Zm00001d000508	-	3:36020108-36020746	-N	NH4	OK	135.619	1418.63	3.38687	4.45187	5e-05	0.00336531	yes
Zm00001d000509	Zm00001d000509	-	3:36194384-36199305	-N	NH4	NOTEST	0.248291	0.141706	-0.809131	0	1	1	no
Zm00001d000510	Zm00001d000510	-	3:37403120-37412755	-N	NH4	NOTEST	0.0714712	0.0836001	0.226143	0	1	1	no
Zm00001d000511	Zm00001d000511	-	3:37588294-37589154	-N	NH4	NOTEST	0.024396	0	#NAME?	0	1	1	no
Zm00001d000512	Zm00001d000512	-	3:40273556-40274893	-N	NH4	OK	0.417016	0.627131	0.588664	0.356736	0.51715	0.909503	no
Zm00001d000513	Zm00001d000513	-	3:40279608-40280247	-N	NH4	NOTEST	0.0874234	0.0697396	-0.326041	0	1	1	no
Zm00001d000514	Zm00001d000514	-	3:42635147-42637797	-N	NH4	OK	5.63246	6.99354	0.312258	0.614743	0.28775	0.763263	no
Zm00001d000515	Zm00001d000515	-	3:42648993-42649803	-N	NH4	NOTEST	0	0	0	0	1	1	no
Zm00001d000516	Zm00001d000516	-	3:42787413-42788031	-N	NH4	NOTEST	0.0312573	0	#NAME?	0	1	1	no
Zm00001d000517	Zm00001d000517	-	3:43683470-43685241	-N	NH4	OK	2.13586	1.53414	-0.477387	-0.450653	0.43515	0.874903	no
Zm00001d000518	Zm00001d000518	-	3:45562369-45562696	-N	NH4	OK	0.768771	1.49375	0.958313	0.774592	0.26655	0.74282	no
Zm00001d000519	Zm00001d000519	-	3:46886533-46887549	-N	NH4	NOTEST	0.0155217	0.0183777	0.24367	0	1	1	no
Zm00001d000520	Zm00001d000520	-	3:47673858-47674134	-N	NH4	NOTEST	0	0	0	0	1	1	no
Zm00001d000521	Zm00001d000521	-	3:47830816-47831608	-N	NH4	NOTEST	0	0.0312265	inf	0	1	1	no
Zm00001d000522	Zm00001d000522	-	3:49663555-49811108	-N	NH4	OK	144.271	327.28	1.18174	0.603679	0.40305	0.854799	no
Zm00001d000523	Zm00001d000523	-	3:49663555-49811108	-N	NH4	OK	14.1289	38.5069	1.44647	0.857889	0.35845	0.823684	no
Zm00001d000524	Zm00001d000524	-	3:49663555-49811108	-N	NH4	OK	122.651	293.304	1.25784	0.714037	0.39905	0.85224	no
Zm00001d000525	Zm00001d000525	-	3:49663555-49811108	-N	NH4	NOTEST	0.056255	0.114925	1.03064	0	1	1	no
Zm00001d000526	Zm00001d000526	-	3:49663555-49811108	-N	NH4	OK	77.6036	260.269	1.74581	1.52882	0.04105	0.329808	no
Zm00001d000528	Zm00001d000528	-	3:50258031-50258845	-N	NH4	NOTEST	0.00986907	0	#NAME?	0	1	1	no
Zm00001d000529	Zm00001d000529	-	3:50772481-50775103	-N	NH4	NOTEST	0.0563535	0.0218334	-1.36797	0	1	1	no
Zm00001d000530	Zm00001d000530	-	3:51069957-51070267	-N	NH4	NOTEST	0	0	0	0	1	1	no
Zm00001d000531	Zm00001d000531	-	3:51842029-51842410	-N	NH4	NOTEST	0.0719482	0	#NAME?	0	1	1	no
Zm00001d000532	Zm00001d000532	-	3:52393984-52394783	-N	NH4	NOTEST	0.0250973	0	#NAME?	0	1	1	no
Zm00001d000533	Zm00001d000533	-	3:53840628-53841148	-N	NH4	NOTEST	0	0.052792	inf	0	1	1	no
Zm00001d000534	Zm00001d000534	-	3:56249192-56253845	-N	NH4	NOTEST	0	0	0	0	1	1	no
Zm00001d000535	Zm00001d000535	-	3:57005991-57006372	-N	NH4	NOTEST	0	0	0	0	1	1	no
Zm00001d000536	Zm00001d000536	-	3:58555715-58555896	-N	NH4	OK	26.3824	7.99421	-1.72255	-1.43303	0.02345	0.243992	no
Zm00001d000537	Zm00001d000537	-	3:59474381-59477010	-N	NH4	OK	3.9211	4.99524	0.349296	0.535669	0.3471	0.815278	no
Zm00001d000538	Zm00001d000538	-	3:59474381-59477010	-N	NH4	NOTEST	0	0	0	0	1	1	no
Zm00001d000539	Zm00001d000539	-	3:59481397-59481911	-N	NH4	NOTEST	0	0	0	0	1	1	no
Zm00001d000540	Zm00001d000540	-	3:61061338-61061597	-N	NH4	NOTEST	0	0	0	0	1	1	no
Zm00001d000541	Zm00001d000541	-	3:63156610-63156942	-N	NH4	NOTEST	0.0944182	0.192983	1.03134	0	1	1	no
Zm00001d000542	Zm00001d000542	-	3:63321685-63323151	-N	NH4	OK	1.07384	1.25717	0.227401	0.35985	0.5498	0.921447	no
Zm00001d000543	Zm00001d000543	-	3:63422457-63422884	-N	NH4	NOTEST	0	0	0	0	1	1	no
Zm00001d000544	Zm00001d000544	-	3:64948895-64949405	-N	NH4	NOTEST	0	0	0	0	1	1	no
Zm00001d000545	Zm00001d000545	-	3:66442875-66445660	-N	NH4	OK	1.65558	2.96085	0.838675	0.99284	0.0803	0.459562	no
Zm00001d000546	Zm00001d000546	-	3:68430609-68431276	-N	NH4	NOTEST	0.0453933	0.0397701	-0.190795	0	1	1	no
Zm00001d000547	Zm00001d000547	-	3:69441040-69443493	-N	NH4	OK	1.7291	3.59048	1.05416	0.601358	0.35885	0.823868	no
Zm00001d000548	Zm00001d000548	-	3:69441040-69443493	-N	NH4	OK	1.1935	1.74337	0.54668	0.842782	0.15705	0.609765	no
Zm00001d000549	Zm00001d000549	-	3:70090369-70092002	-N	NH4	NOTEST	0	0	0	0	1	1	no
Zm00001d000550	Zm00001d000550	-	3:71629829-71631103	-N	NH4	OK	3.51665	2.42082	-0.538706	-0.747355	0.1986	0.668351	no
Zm00001d000551	Zm00001d000551	-	3:71854282-71854584	-N	NH4	OK	10.1722	15.8435	0.639259	0.819245	0.1615	0.616655	no
Zm00001d000552	Zm00001d000552	-	3:72199052-72199699	-N	NH4	NOTEST	0.0734602	0.0773659	0.074735	0	1	1	no
Zm00001d000553	Zm00001d000553	-	3:73203867-73290655	-N	NH4	OK	1.5326	1.77082	0.208436	0.0481442	0.8733	0.987863	no
Zm00001d000554	Zm00001d000554	-	3:74520316-74521666	-N	NH4	NOTEST	0	0	0	0	1	1	no
Zm00001d000555	Zm00001d000555	-	3:78897916-78898542	-N	NH4	NOTEST	0	0	0	0	1	1	no
Zm00001d000556	Zm00001d000556	-	3:81249152-81251042	-N	NH4	OK	0.687383	0.979934	0.51157	0.744164	0.21305	0.687291	no
Zm00001d000557	Zm00001d000557	-	3:81493072-81493787	-N	NH4	OK	0.655162	0.542981	-0.27095	-0.225436	0.71265	0.964323	no
Zm00001d000558	Zm00001d000558	-	3:81622145-81622968	-N	NH4	NOTEST	0	0	0	0	1	1	no
Zm00001d000559	Zm00001d000559	-	3:81730077-81730379	-N	NH4	NOTEST	0	0	0	0	1	1	no
Zm00001d000560	Zm00001d000560	-	3:82375567-82389198	-N	NH4	NOTEST	0	0	0	0	1	1	no
Zm00001d000561	Zm00001d000561	-	3:84004978-84006525	-N	NH4	OK	10.3891	14.9113	0.521335	1.17799	0.06825	0.424152	no
Zm00001d000562	Zm00001d000562	-	3:88591822-88592293	-N	NH4	NOTEST	0	0	0	0	1	1	no
Zm00001d000563	Zm00001d000563	-	3:88782558-88783221	-N	NH4	NOTEST	0	0	0	0	1	1	no
Zm00001d000564	Zm00001d000564	-	3:90044201-90044538	-N	NH4	OK	1.01257	1.04968	0.0519279	0.0900009	0.93085	0.992145	no
Zm00001d000565	Zm00001d000565	-	3:90495754-90520569	-N	NH4	OK	2.44186	3.61981	0.567933	0.683281	0.25735	0.734467	no
Zm00001d000566	Zm00001d000566	-	3:91690405-91693888	-N	NH4	OK	1.14747	0.4351	-1.39904	-1.13484	0.05165	0.371006	no
Zm00001d000567	Zm00001d000567	-	3:92415005-92421191	-N	NH4	NOTEST	0.164813	0.184382	0.161868	0	1	1	no
Zm00001d000568	Zm00001d000568	-	3:95275100-95275626	-N	NH4	NOTEST	0.298308	0.381908	0.356422	0	1	1	no
Zm00001d000570	Zm00001d000570	-	3:96133440-96171332	-N	NH4	OK	1.89243	2.38398	0.333132	0.212842	0.7758	0.977342	no
Zm00001d000571	Zm00001d000571	-	3:98304596-98305036	-N	NH4	OK	0.483946	0.696278	0.524817	0.449339	0.58	0.931511	no
Zm00001d000572	Zm00001d000572	-	3:100059566-100061284	-N	NH4	OK	0.522586	0.696111	0.413649	0.40007	0.49285	0.901006	no
Zm00001d000573	Zm00001d000573	-	3:103094372-103094808	-N	NH4	NOTEST	0	0	0	0	1	1	no
Zm00001d000574	Zm00001d000574	-	3:103626816-103627130	-N	NH4	NOTEST	0.192252	0.234551	0.286903	0	1	1	no
Zm00001d000575	Zm00001d000575	-	3:104075930-104076517	-N	NH4	NOTEST	0	0	0	0	1	1	no
Zm00001d000576	Zm00001d000576	-	3:104763763-104764821	-N	NH4	OK	1.88945	1.68098	-0.168664	-0.163816	0.78615	0.978867	no
Zm00001d000579	Zm00001d000579	-	3:106112890-106113146	-N	NH4	NOTEST	0	0	0	0	1	1	no
Zm00001d000580	Zm00001d000580	-	3:106549708-106550362	-N	NH4	NOTEST	0.25197	0.201759	-0.320619	0	1	1	no
Zm00001d000581	Zm00001d000581	-	3:106667209-106668592	-N	NH4	NOTEST	0	0	0	0	1	1	no
Zm00001d000582	Zm00001d000582	-	3:110465001-110469594	-N	NH4	OK	20.7473	36.3498	0.809024	0.470301	0.40305	0.854799	no
Zm00001d000583	Zm00001d000583	-	3:111443617-111443871	-N	NH4	NOTEST	0	0	0	0	1	1	no
Zm00001d000584	Zm00001d000584	-	3:111509134-111509560	-N	NH4	NOTEST	0	0	0	0	1	1	no
Zm00001d000585	Zm00001d000585	-	3:111557579-111560786	-N	NH4	NOTEST	0	0	0	0	1	1	no
Zm00001d000586	Zm00001d000586	-	3:112702699-112703274	-N	NH4	NOTEST	0	0	0	0	1	1	no
Zm00001d000587	Zm00001d000587	-	3:112932204-112932864	-N	NH4	NOTEST	0	0	0	0	1	1	no
Zm00001d000588	Zm00001d000588	-	3:113453042-113453349	-N	NH4	NOTEST	0	0	0	0	1	1	no
Zm00001d000589	Zm00001d000589	-	3:114244391-114251164	-N	NH4	OK	1.58947	1.08782	-0.547106	-0.0680389	0.74565	0.971341	no
Zm00001d000590	Zm00001d000590	-	3:117893714-117894372	-N	NH4	NOTEST	0.0560749	0.199509	1.83103	0	1	1	no
Zm00001d000591	Zm00001d000591	-	3:119058476-119058962	-N	NH4	NOTEST	0	0	0	0	1	1	no
Zm00001d000592	Zm00001d000592	-	3:119396468-119396859	-N	NH4	NOTEST	0	0	0	0	1	1	no
Zm00001d000593	Zm00001d000593	-	3:120670341-120670821	-N	NH4	OK	0.0440997	0.531873	3.59224	1.06111	0.14565	0.593634	no
Zm00001d000594	Zm00001d000594	-	3:120935455-120936246	-N	NH4	NOTEST	0	0	0	0	1	1	no
Zm00001d000595	Zm00001d000595	-	3:121713919-121714240	-N	NH4	NOTEST	0	0	0	0	1	1	no
Zm00001d000596	Zm00001d000596	-	3:121816473-121816974	-N	NH4	OK	0.847551	0.728576	-0.218221	-0.147182	0.82725	0.98412	no
Zm00001d000597	Zm00001d000597	-	3:121955571-121955928	-N	NH4	NOTEST	0	0	0	0	1	1	no
Zm00001d000598	Zm00001d000598	-	3:122015127-122015631	-N	NH4	NOTEST	0.107425	0.100614	-0.0944987	0	1	1	no
Zm00001d000599	Zm00001d000599	-	3:123287628-123289154	-N	NH4	OK	5.72497	4.74066	-0.27218	-0.396145	0.4884	0.899185	no
Zm00001d000600	Zm00001d000600	-	3:123796643-123796875	-N	NH4	NOTEST	0	0	0	0	1	1	no
Zm00001d000601	Zm00001d000601	-	3:125354678-125356912	-N	NH4	NOTEST	0	0.0340564	inf	0	1	1	no
Zm00001d000602	Zm00001d000602	-	3:125710975-125711226	-N	NH4	NOTEST	0.200562	0.253666	0.338882	0	1	1	no
Zm00001d000603	Zm00001d000603	-	3:126610171-126612435	-N	NH4	OK	3.86458	8.72772	1.17529	1.50189	0.00935	0.143528	no
Zm00001d000604	Zm00001d000604	-	3:126948835-126952206	-N	NH4	NOTEST	0.0656938	0.0882997	0.426651	0	1	1	no
Zm00001d000605	Zm00001d000605	-	3:127187147-127187800	-N	NH4	NOTEST	0	0	0	0	1	1	no
Zm00001d000606	Zm00001d000606	-	3:127803354-127803678	-N	NH4	NOTEST	0	0	0	0	1	1	no
Zm00001d000607	Zm00001d000607	-	3:127991725-127992058	-N	NH4	OK	3.13168	1.70888	-0.873886	-0.817788	0.27345	0.749599	no
Zm00001d000608	Zm00001d000608	-	3:130528846-130532046	-N	NH4	OK	3.68615	3.76072	0.0288941	0.0946598	0.8661	0.987394	no
Zm00001d000609	Zm00001d000609	-	3:130528846-130532046	-N	NH4	OK	0.509342	0.623877	0.292627	0.141548	0.8659	0.987394	no
Zm00001d000610	Zm00001d000610	-	3:130528846-130532046	-N	NH4	NOTEST	0.197417	0.307365	0.638707	0	1	1	no
Zm00001d000611	Zm00001d000611	-	3:131590009-131590863	-N	NH4	NOTEST	0	0	0	0	1	1	no
Zm00001d000612	Zm00001d000612	-	3:131595793-131597472	-N	NH4	NOTEST	0	0.0658524	inf	0	1	1	no
Zm00001d000613	Zm00001d000613	-	3:134797829-134800296	-N	NH4	OK	0.31467	0.52081	0.726918	0.400074	0.4723	0.893677	no
Zm00001d000614	Zm00001d000614	-	3:134797829-134800296	-N	NH4	OK	0.29596	1.65712	2.4852	1.48308	0.031	0.284841	no
Zm00001d000615	Zm00001d000615	-	3:134881160-134881932	-N	NH4	NOTEST	0	0	0	0	1	1	no
Zm00001d000616	Zm00001d000616	-	3:137472176-137472497	-N	NH4	NOTEST	0	0	0	0	1	1	no
Zm00001d000617	Zm00001d000617	-	3:137590414-137590661	-N	NH4	NOTEST	0.283446	0.189933	-0.577583	0	1	1	no
Zm00001d000618	Zm00001d000618	-	3:140011561-140012001	-N	NH4	OK	0.884641	1.31965	0.576991	0.448013	0.43905	0.877949	no
Zm00001d000619	Zm00001d000619	-	3:143821056-143823618	-N	NH4	OK	0.871582	0.910727	0.0633823	0.145346	0.81375	0.981753	no
Zm00001d000620	Zm00001d000620	-	3:143821056-143823618	-N	NH4	OK	3.14642	1.81138	-0.796622	-0.268229	0.7205	0.965902	no
Zm00001d000621	Zm00001d000621	-	3:143939652-143940292	-N	NH4	NOTEST	0	0	0	0	1	1	no
Zm00001d000622	Zm00001d000622	-	3:145752191-145753296	-N	NH4	NOTEST	0	0	0	0	1	1	no
Zm00001d000623	Zm00001d000623	-	3:146285063-146288191	-N	NH4	OK	23.6923	14.8825	-0.670801	-0.369409	0.5615	0.925667	no
Zm00001d000624	Zm00001d000624	-	3:146714374-146719230	-N	NH4	NOTEST	0	0	0	0	1	1	no
Zm00001d000625	Zm00001d000625	-	3:147121998-147125415	-N	NH4	OK	0.867545	0.872575	0.00834055	0.0755854	0.9059	0.990559	no
Zm00001d000626	Zm00001d000626	-	3:147523422-147523919	-N	NH4	NOTEST	0	0	0	0	1	1	no
Zm00001d000627	Zm00001d000627	-	3:148575170-148575616	-N	NH4	NOTEST	0.0761957	0	#NAME?	0	1	1	no
Zm00001d000628	Zm00001d000628	-	3:153561680-153562143	-N	NH4	NOTEST	0	0	0	0	1	1	no
Zm00001d000629	Zm00001d000629	-	3:153563565-153564215	-N	NH4	NOTEST	0	0	0	0	1	1	no
Zm00001d000630	Zm00001d000630	-	3:155433403-155433990	-N	NH4	NOTEST	0	0	0	0	1	1	no
Zm00001d000631	Zm00001d000631	-	3:156106775-156107177	-N	NH4	NOTEST	0	0	0	0	1	1	no
Zm00001d000632	Zm00001d000632	-	3:156233951-156234804	-N	NH4	NOTEST	0.0247225	0.0267291	0.112587	0	1	1	no
Zm00001d000633	Zm00001d000633	-	3:158638290-158639594	-N	NH4	NOTEST	0.180516	0	#NAME?	0	1	1	no
Zm00001d000634	Zm00001d000634	-	3:158938787-158941323	-N	NH4	OK	7.77232	7.28949	-0.0925274	-0.101618	0.86485	0.987394	no
Zm00001d000635	Zm00001d000635	-	3:158990354-158990922	-N	NH4	NOTEST	0.0308035	0.113726	1.8844	0	1	1	no
Zm00001d000636	Zm00001d000636	-	3:159782305-159782950	-N	NH4	NOTEST	0	0.0939636	inf	0	1	1	no
Zm00001d000637	Zm00001d000637	-	3:161227290-161227492	-N	NH4	NOTEST	0	0	0	0	1	1	no
Zm00001d000638	Zm00001d000638	-	3:161231903-161232532	-N	NH4	NOTEST	0	0	0	0	1	1	no
Zm00001d000639	Zm00001d000639	-	3:162854447-162854933	-N	NH4	NOTEST	0	0	0	0	1	1	no
Zm00001d000640	Zm00001d000640	-	3:163753013-163754144	-N	NH4	OK	12.8003	23.4291	0.872124	1.09958	0.0617	0.404478	no
Zm00001d000641	Zm00001d000641	-	3:166271436-166276507	-N	NH4	OK	24.32	20.4848	-0.247589	-0.141178	0.79955	0.98058	no
Zm00001d000642	Zm00001d000642	-	3:166544541-166545222	-N	NH4	NOTEST	0	0	0	0	1	1	no
Zm00001d000643	Zm00001d000643	-	3:167060723-167060938	-N	NH4	NOTEST	0.725853	0.414921	-0.806841	0	1	1	no
Zm00001d000644	Zm00001d000644	-	3:171069969-171070483	-N	NH4	NOTEST	0	0	0	0	1	1	no
Zm00001d000646	Zm00001d000646	-	3:172340377-172341121	-N	NH4	NOTEST	0	0	0	0	1	1	no
Zm00001d000647	Zm00001d000647	-	3:173521046-173521539	-N	NH4	NOTEST	0	0	0	0	1	1	no
Zm00001d000648	Zm00001d000648	-	3:173689665-173689960	-N	NH4	NOTEST	0.210423	0	#NAME?	0	1	1	no
Zm00001d000649	Zm00001d000649	-	3:174587340-174587987	-N	NH4	NOTEST	0	0	0	0	1	1	no
Zm00001d000650	Zm00001d000650	-	3:174787066-174792369	-N	NH4	OK	0.647984	1.51995	1.22999	0.239037	0.4259	0.869232	no
Zm00001d000651	Zm00001d000651	-	3:174857688-174858789	-N	NH4	NOTEST	0.362829	0.250337	-0.535418	0	1	1	no
Zm00001d000652	Zm00001d000652	-	3:175787335-175790975	-N	NH4	OK	0.940806	0.805118	-0.224697	-0.288509	0.63235	0.946871	no
Zm00001d000653	Zm00001d000653	-	3:176876630-176876929	-N	NH4	NOTEST	0	0	0	0	1	1	no
Zm00001d000654	Zm00001d000654	-	3:178548898-178549543	-N	NH4	NOTEST	0	0	0	0	1	1	no
Zm00001d000655	Zm00001d000655	-	3:178833745-178834410	-N	NH4	NOTEST	0.081291	0.0327191	-1.31296	0	1	1	no
Zm00001d000656	Zm00001d000656	-	3:181592841-181593651	-N	NH4	NOTEST	0	0	0	0	1	1	no
Zm00001d000657	Zm00001d000657	-	3:182063971-182069662	-N	NH4	NOTEST	0.274714	0.0274891	-3.321	0	1	1	no
Zm00001d000658	Zm00001d000658	-	3:182200770-182201545	-N	NH4	NOTEST	0	0	0	0	1	1	no
Zm00001d000659	Zm00001d000659	-	3:182323981-182324718	-N	NH4	NOTEST	0.149567	0.0990393	-0.594719	0	1	1	no
Zm00001d000660	Zm00001d000660	-	3:182353306-182353607	-N	NH4	OK	1.486	0.706254	-1.07318	-0.76905	0.28885	0.763865	no
Zm00001d000661	Zm00001d000661	-	3:182355093-182355462	-N	NH4	NOTEST	0	0	0	0	1	1	no
Zm00001d000662	Zm00001d000662	-	3:182654841-182662875	-N	NH4	NOTEST	0.413817	0.589256	0.509902	0	1	1	no
Zm00001d000663	Zm00001d000663	-	3:182684701-182685317	-N	NH4	NOTEST	0	0	0	0	1	1	no
Zm00001d000664	Zm00001d000664	-	3:183190497-183208440	-N	NH4	NOTEST	0	0	0	0	1	1	no
Zm00001d000665	Zm00001d000665	-	3:183967670-183969318	-N	NH4	NOTEST	0	0	0	0	1	1	no
Zm00001d000666	Zm00001d000666	-	3:184607651-184607912	-N	NH4	NOTEST	0	0	0	0	1	1	no
Zm00001d000667	Zm00001d000667	-	3:184999152-185011550	-N	NH4	NOTEST	0.0183391	0	#NAME?	0	1	1	no
Zm00001d000668	Zm00001d000668	-	3:186520868-186521113	-N	NH4	NOTEST	0	0	0	0	1	1	no
Zm00001d000669	Zm00001d000669	-	3:187048997-187049301	-N	NH4	NOTEST	0	0	0	0	1	1	no
Zm00001d000670	Zm00001d000670	-	3:187058511-187058855	-N	NH4	NOTEST	0.0747384	0	#NAME?	0	1	1	no
Zm00001d000671	Zm00001d000671	-	3:187657173-187659315	-N	NH4	NOTEST	0.13887	0.108003	-0.362664	0	1	1	no
Zm00001d000673	Zm00001d000673	-	3:189268740-189271392	-N	NH4	OK	5.42817	7.87162	0.536195	0.701641	0.2369	0.715525	no
Zm00001d000674	Zm00001d000674	-	3:189268740-189271392	-N	NH4	NOTEST	0.098023	0.0781133	-0.327552	0	1	1	no
Zm00001d000675	Zm00001d000675	-	3:191575038-191575825	-N	NH4	OK	0.141882	0.488338	1.78319	1.11267	0.08475	0.471869	no
Zm00001d000676	Zm00001d000676	-	3:193492375-193497031	-N	NH4	NOTEST	0.206461	0.0461623	-2.16108	0	1	1	no
Zm00001d000677	Zm00001d000677	-	3:193684217-193684455	-N	NH4	NOTEST	0	0	0	0	1	1	no
Zm00001d000678	Zm00001d000678	-	3:194777687-194778285	-N	NH4	NOTEST	0	0	0	0	1	1	no
Zm00001d000679	Zm00001d000679	-	3:195292877-195293576	-N	NH4	NOTEST	0	0	0	0	1	1	no
Zm00001d000680	Zm00001d000680	-	3:197444398-197444866	-N	NH4	NOTEST	0.0999101	0.12922	0.371127	0	1	1	no
Zm00001d000681	Zm00001d000681	-	3:197776386-197778922	-N	NH4	OK	1.6939	2.97471	0.8124	0.510884	0.42925	0.871009	no
Zm00001d000682	Zm00001d000682	-	3:197779219-197789570	-N	NH4	OK	4.99972	5.20832	0.0589708	0.147967	0.8126	0.98152	no
Zm00001d000683	Zm00001d000683	-	3:200377049-200383673	-N	NH4	OK	3.43313	4.73631	0.464239	0.117772	0.7979	0.980573	no
Zm00001d000684	Zm00001d000684	-	3:201623436-201624806	-N	NH4	NOTEST	0	0.136492	inf	0	1	1	no
Zm00001d000685	Zm00001d000685	-	3:205192539-205198352	-N	NH4	OK	3.44094	1.58645	-1.117	-0.149187	0.71815	0.965375	no
Zm00001d000686	Zm00001d000686	-	3:205388699-205389225	-N	NH4	NOTEST	0.231637	0.175426	-0.401003	0	1	1	no
Zm00001d000687	Zm00001d000687	-	3:205435619-205435827	-N	NH4	NOTEST	0.392332	0.476211	0.279526	0	1	1	no
Zm00001d000688	Zm00001d000688	-	3:207756725-207757515	-N	NH4	OK	0.532559	1.23093	1.20874	1.09536	0.0675	0.422435	no
Zm00001d000689	Zm00001d000689	-	3:209669023-209669484	-N	NH4	NOTEST	0	0.0639341	inf	0	1	1	no
Zm00001d000690	Zm00001d000690	-	3:210250789-210261339	-N	NH4	NOTEST	0.111746	0.102299	-0.127431	0	1	1	no
Zm00001d000691	Zm00001d000691	-	3:210250789-210261339	-N	NH4	NOTEST	0.282202	0.0829807	-1.76588	0	1	1	no
Zm00001d000692	Zm00001d000692	-	3:210454353-210456117	-N	NH4	NOTEST	0.204564	0.19143	-0.0957353	0	1	1	no
Zm00001d000693	Zm00001d000693	-	3:211409357-211409649	-N	NH4	NOTEST	0	0	0	0	1	1	no
Zm00001d000694	Zm00001d000694	-	3:211418907-211419402	-N	NH4	NOTEST	0	0	0	0	1	1	no
Zm00001d000695	Zm00001d000695	-	3:211598478-211613691	-N	NH4	OK	0.48612	0.261721	-0.893283	-0.139588	0.70605	0.962954	no
Zm00001d000696	Zm00001d000696	-	3:211839677-211840009	-N	NH4	NOTEST	0	0	0	0	1	1	no
Zm00001d000697	Zm00001d000697	-	3:213451298-213451509	-N	NH4	OK	3.51186	1.92764	-0.8654	-0.688567	0.43895	0.877824	no
Zm00001d000698	Zm00001d000698	-	3:213526140-213526540	-N	NH4	NOTEST	0.132779	0	#NAME?	0	1	1	no
Zm00001d000699	Zm00001d000699	-	3:214184794-214185234	-N	NH4	NOTEST	0	0.1445	inf	0	1	1	no
Zm00001d000700	Zm00001d000700	-	3:216210897-216211384	-N	NH4	NOTEST	0.0523081	0	#NAME?	0	1	1	no
Zm00001d000701	Zm00001d000701	-	3:216522568-216523263	-N	NH4	NOTEST	0.0465414	0.0937225	1.00988	0	1	1	no
Zm00001d000702	Zm00001d000702	-	3:217450530-217451066	-N	NH4	NOTEST	0.0876526	0.205844	1.23168	0	1	1	no
Zm00001d000703	Zm00001d000703	-	3:217768928-217769196	-N	NH4	NOTEST	0	0	0	0	1	1	no
Zm00001d000704	Zm00001d000704	-	3:217769639-217770052	-N	NH4	NOTEST	0	0	0	0	1	1	no
Zm00001d000705	Zm00001d000705	-	3:217769639-217770052	-N	NH4	NOTEST	0	0	0	0	1	1	no
Zm00001d000706	Zm00001d000706	-	3:218486986-218487677	-N	NH4	OK	2.20022	1.87449	-0.23115	-0.233992	0.69035	0.960223	no
Zm00001d000707	Zm00001d000707	-	3:220216161-220218508	-N	NH4	OK	2.23345	3.29934	0.562903	1.07376	0.09435	0.495851	no
Zm00001d000708	Zm00001d000708	-	3:220837738-220838401	-N	NH4	NOTEST	0	0	0	0	1	1	no
Zm00001d000709	Zm00001d000709	-	3:221923984-221924640	-N	NH4	OK	3.02476	1.9581	-0.627366	-0.701	0.239	0.717789	no
Zm00001d000710	Zm00001d000710	-	3:222098382-222099216	-N	NH4	NOTEST	0	0	0	0	1	1	no
Zm00001d000711	Zm00001d000711	-	3:222160706-222170731	-N	NH4	NOTEST	0	0	0	0	1	1	no
Zm00001d000712	Zm00001d000712	-	3:222311518-222313241	-N	NH4	OK	0.583339	1.51383	1.3758	1.40822	0.0212	0.229328	no
Zm00001d000713	Zm00001d000713	-	3:222317591-222318709	-N	NH4	OK	0.588782	0.69999	0.249601	0.31974	0.60595	0.939151	no
Zm00001d000714	Zm00001d000714	-	3:223370007-223382649	-N	NH4	NOTEST	0.264512	0.486849	0.880141	0	1	1	no
Zm00001d000715	Zm00001d000715	-	3:223649287-223651434	-N	NH4	NOTEST	0.15373	0.122732	-0.324887	0	1	1	no
Zm00001d000716	Zm00001d000716	-	3:223652142-223654193	-N	NH4	NOTEST	0.09953	0.0527289	-0.916538	0	1	1	no
Zm00001d000717	Zm00001d000717	-	3:225019083-225019719	-N	NH4	NOTEST	0	0.140506	inf	0	1	1	no
Zm00001d000718	Zm00001d000718	-	3:225463715-225464518	-N	NH4	NOTEST	0	0	0	0	1	1	no
Zm00001d000719	Zm00001d000719	-	3:226596847-226597856	-N	NH4	NOTEST	0	0.00748447	inf	0	1	1	no
Zm00001d000720	Zm00001d000720	-	3:228900232-228900779	-N	NH4	NOTEST	0	0	0	0	1	1	no
Zm00001d000721	Zm00001d000721	-	3:228983442-228991157	-N	NH4	OK	0.650317	0.549232	-0.243727	-0.0683964	0.9151	0.990853	no
Zm00001d000722	Zm00001d000722	-	3:229259377-229259627	-N	NH4	NOTEST	0	0.30043	inf	0	1	1	no
Zm00001d000723	Zm00001d000723	-	3:230445280-230447821	-N	NH4	OK	0.743915	0.816218	0.133817	0.24366	0.6798	0.958937	no
Zm00001d000724	Zm00001d000724	-	3:230990086-230990555	-N	NH4	NOTEST	0	0	0	0	1	1	no
Zm00001d000725	Zm00001d000725	-	3:231978930-232014020	-N	NH4	NOTEST	0	0.355892	inf	0	1	1	no
Zm00001d000726	Zm00001d000726	-	3:231978930-232014020	-N	NH4	NOTEST	0.373083	0.335393	-0.153644	0	1	1	no
Zm00001d000727	Zm00001d000727	-	3:231978930-232014020	-N	NH4	OK	12.2388	16.6009	0.439799	0.101502	0.78925	0.97985	no
Zm00001d000728	Zm00001d000728	-	3:233672816-233675583	-N	NH4	NOTEST	0	0	0	0	1	1	no
Zm00001d000729	Zm00001d000729	-	3:233922380-233938435	-N	NH4	NOTEST	0	0	0	0	1	1	no
Zm00001d000730	Zm00001d000730	-	3:234975745-234982139	-N	NH4	OK	13.5917	28.4708	1.06676	0.912557	0.14875	0.598634	no
Zm00001d000731	Zm00001d000731	-	3:235478600-235478828	-N	NH4	NOTEST	0	0	0	0	1	1	no
Zm00001d000732	Zm00001d000732	-	2:355883-356706	-N	NH4	NOTEST	0	0.104474	inf	0	1	1	no
Zm00001d000733	Zm00001d000733	-	2:2344924-2348541	-N	NH4	NOTEST	0	0	0	0	1	1	no
Zm00001d000734	Zm00001d000734	-	2:2465135-2466586	-N	NH4	OK	4.08838	4.50829	0.141051	0.0956385	0.8824	0.988703	no
Zm00001d000735	Zm00001d000735	-	2:2471628-2472257	-N	NH4	NOTEST	0	0	0	0	1	1	no
Zm00001d000736	Zm00001d000736	-	2:3893628-3896522	-N	NH4	OK	0.910575	0.619177	-0.556426	-0.754379	0.20945	0.682191	no
Zm00001d000737	Zm00001d000737	-	2:4166903-4173548	-N	NH4	NOTEST	0	0.0842099	inf	0	1	1	no
Zm00001d000738	Zm00001d000738	-	2:4451959-4452388	-N	NH4	OK	9.59704	12.4657	0.377302	0.550495	0.3447	0.813451	no
Zm00001d000739	Zm00001d000739	-	2:4585034-4585405	-N	NH4	OK	1.53378	1.91345	0.319085	0.290146	0.62035	0.944176	no
Zm00001d000740	Zm00001d000740	-	2:4590767-4591353	-N	NH4	NOTEST	0.137962	0.176773	0.357627	0	1	1	no
Zm00001d000741	Zm00001d000741	-	2:4794171-4806276	-N	NH4	OK	2.26085	2.02376	-0.159827	-0.0511153	0.92965	0.99196	no
Zm00001d000742	Zm00001d000742	-	2:4956683-4958749	-N	NH4	NOTEST	0	0	0	0	1	1	no
Zm00001d000743	Zm00001d000743	-	2:4956683-4958749	-N	NH4	NOTEST	0	0	0	0	1	1	no
Zm00001d000744	Zm00001d000744	-	2:5030907-5031190	-N	NH4	NOTEST	0	0	0	0	1	1	no
Zm00001d000745	Zm00001d000745	-	2:5179620-5180875	-N	NH4	NOTEST	0.13875	0.127768	-0.118961	0	1	1	no
Zm00001d000746	Zm00001d000746	-	2:5312583-5313110	-N	NH4	NOTEST	0	0	0	0	1	1	no
Zm00001d000747	Zm00001d000747	-	2:5451326-5451979	-N	NH4	NOTEST	0	0	0	0	1	1	no
Zm00001d000748	Zm00001d000748	-	2:6286802-6287213	-N	NH4	NOTEST	0.264303	0	#NAME?	0	1	1	no
Zm00001d000749	Zm00001d000749	-	2:6311729-6312024	-N	NH4	OK	1.85649	0.664917	-1.48133	-1.1319	0.1498	0.60021	no
Zm00001d000750	Zm00001d000750	-	2:6316911-6319518	-N	NH4	OK	0.189884	0.533086	1.48925	0.54912	0.584	0.932622	no
Zm00001d000751	Zm00001d000751	-	2:6521136-6521937	-N	NH4	NOTEST	0	0	0	0	1	1	no
Zm00001d000752	Zm00001d000752	-	2:7287188-7287453	-N	NH4	NOTEST	0	0	0	0	1	1	no
Zm00001d000753	Zm00001d000753	-	2:8447964-8448222	-N	NH4	NOTEST	0.529537	0.260902	-1.02122	0	1	1	no
Zm00001d000754	Zm00001d000754	-	2:8607517-8615365	-N	NH4	NOTEST	0	0.0294908	inf	0	1	1	no
Zm00001d000755	Zm00001d000755	-	2:9126864-9127842	-N	NH4	NOTEST	0	0	0	0	1	1	no
Zm00001d000756	Zm00001d000756	-	2:9289482-9289695	-N	NH4	NOTEST	0	0.724173	inf	0	1	1	no
Zm00001d000757	Zm00001d000757	-	2:9600262-9600704	-N	NH4	NOTEST	0.0517894	0.295911	2.51443	0	1	1	no
Zm00001d000758	Zm00001d000758	-	2:9830029-9830719	-N	NH4	NOTEST	0	0.0363531	inf	0	1	1	no
Zm00001d000759	Zm00001d000759	-	2:12542092-12542305	-N	NH4	NOTEST	0	0	0	0	1	1	no
Zm00001d000760	Zm00001d000760	-	2:13582027-13583015	-N	NH4	NOTEST	0	0	0	0	1	1	no
Zm00001d000761	Zm00001d000761	-	2:13589687-13590685	-N	NH4	NOTEST	0.029831	0	#NAME?	0	1	1	no
Zm00001d000762	Zm00001d000762	-	2:13846904-13847264	-N	NH4	NOTEST	0	0	0	0	1	1	no
Zm00001d000763	Zm00001d000763	-	2:14130160-14131387	-N	NH4	OK	1.26145	2.16566	0.779724	1.04811	0.0802	0.4595	no
Zm00001d000764	Zm00001d000764	-	2:15281180-15288486	-N	NH4	OK	2.08365	2.06012	-0.0163846	0.0132263	0.9843	0.997119	no
Zm00001d000765	Zm00001d000765	-	2:15527072-15527775	-N	NH4	NOTEST	0	0	0	0	1	1	no
Zm00001d000766	Zm00001d000766	-	2:15964906-15965225	-N	NH4	NOTEST	0	0	0	0	1	1	no
Zm00001d000768	Zm00001d000768	-	2:17063154-17063586	-N	NH4	NOTEST	0	0	0	0	1	1	no
Zm00001d000769	Zm00001d000769	-	2:17710876-17738889	-N	NH4	OK	1.42415	2.98149	1.06593	0.530706	0.5417	0.919406	no
Zm00001d000770	Zm00001d000770	-	2:18087537-18088276	-N	NH4	NOTEST	0.0273589	0	#NAME?	0	1	1	no
Zm00001d000771	Zm00001d000771	-	2:18450319-18475288	-N	NH4	NOTEST	0	0	0	0	1	1	no
Zm00001d000773	Zm00001d000773	-	2:18646954-18652496	-N	NH4	NOTEST	0.0577396	0.0476983	-0.275623	0	1	1	no
Zm00001d000774	Zm00001d000774	-	2:18771841-18772138	-N	NH4	NOTEST	0	0.158593	inf	0	1	1	no
Zm00001d000776	Zm00001d000776	-	2:18904217-18905093	-N	NH4	NOTEST	0	0	0	0	1	1	no
Zm00001d000777	Zm00001d000777	-	2:19071689-19082040	-N	NH4	OK	3.43162	6.45896	0.912412	0.398364	0.649	0.951472	no
Zm00001d000778	Zm00001d000778	-	2:19320227-19329846	-N	NH4	NOTEST	0	0.227373	inf	0	1	1	no
Zm00001d000779	Zm00001d000779	-	2:19506547-19506793	-N	NH4	NOTEST	0	0	0	0	1	1	no
Zm00001d000780	Zm00001d000780	-	2:20384739-20385693	-N	NH4	NOTEST	0	0	0	0	1	1	no
Zm00001d000781	Zm00001d000781	-	2:20384739-20385693	-N	NH4	NOTEST	0	0	0	0	1	1	no
Zm00001d000782	Zm00001d000782	-	2:21962069-21962299	-N	NH4	NOTEST	0	0	0	0	1	1	no
Zm00001d000783	Zm00001d000783	-	2:24062872-24063098	-N	NH4	NOTEST	0	0	0	0	1	1	no
Zm00001d000784	Zm00001d000784	-	2:24828061-24828668	-N	NH4	NOTEST	0.0975267	0.097299	-0.00337226	0	1	1	no
Zm00001d000785	Zm00001d000785	-	2:25295757-25296592	-N	NH4	NOTEST	0.0265922	0	#NAME?	0	1	1	no
Zm00001d000786	Zm00001d000786	-	2:26181379-26182293	-N	NH4	OK	2.1551	3.66087	0.764432	0.468932	0.60615	0.939285	no
Zm00001d000787	Zm00001d000787	-	2:26615712-26631893	-N	NH4	NOTEST	0	0.0184194	inf	0	1	1	no
Zm00001d000788	Zm00001d000788	-	2:26990899-26996040	-N	NH4	OK	2.5974	2.09421	-0.310662	-0.535017	0.3807	0.840454	no
Zm00001d000789	Zm00001d000789	-	2:27103955-27117008	-N	NH4	OK	0.236075	1.13053	2.25968	0.205335	0.3195	0.792665	no
Zm00001d000790	Zm00001d000790	-	2:29293808-29294582	-N	NH4	NOTEST	0.242081	0.0636604	-1.92702	0	1	1	no
Zm00001d000791	Zm00001d000791	-	2:29462511-29462995	-N	NH4	OK	1.94087	0.917017	-1.08168	-0.878437	0.13225	0.571678	no
Zm00001d000792	Zm00001d000792	-	2:30451025-30451858	-N	NH4	NOTEST	0	0	0	0	1	1	no
Zm00001d000793	Zm00001d000793	-	2:31978178-31978580	-N	NH4	NOTEST	0	0	0	0	1	1	no
Zm00001d000794	Zm00001d000794	-	2:33518873-33519077	-N	NH4	NOTEST	0	0	0	0	1	1	no
Zm00001d000795	Zm00001d000795	-	2:33521264-33521526	-N	NH4	NOTEST	0	0	0	0	1	1	no
Zm00001d000796	Zm00001d000796	-	2:36533422-36535854	-N	NH4	NOTEST	0.153567	0.118908	-0.369022	0	1	1	no
Zm00001d000797	Zm00001d000797	-	2:38688055-38688221	-N	NH4	NOTEST	0	0	0	0	1	1	no
Zm00001d000798	Zm00001d000798	-	2:39256097-39256402	-N	NH4	NOTEST	0.234437	0.180946	-0.373641	0	1	1	no
Zm00001d000799	Zm00001d000799	-	2:42345835-42356555	-N	NH4	OK	3.16203	1.72231	-0.876506	-0.121612	0.62835	0.94589	no
Zm00001d000800	Zm00001d000800	-	2:42496181-42499582	-N	NH4	NOTEST	0.0104312	0.00375509	-1.47399	0	1	1	no
Zm00001d000801	Zm00001d000801	-	2:42787849-42788673	-N	NH4	NOTEST	0	0	0	0	1	1	no
Zm00001d000802	Zm00001d000802	-	2:43022279-43022545	-N	NH4	NOTEST	0	0	0	0	1	1	no
Zm00001d000803	Zm00001d000803	-	2:43024423-43025013	-N	NH4	NOTEST	0	0	0	0	1	1	no
Zm00001d000804	Zm00001d000804	-	2:43260053-43268036	-N	NH4	OK	6.54904	14.4817	1.14488	1.97214	0.0015	0.0444763	yes
Zm00001d000805	Zm00001d000805	-	2:45432126-45432358	-N	NH4	NOTEST	0	0	0	0	1	1	no
Zm00001d000806	Zm00001d000806	-	2:45434861-45455355	-N	NH4	OK	1.96602	1.36732	-0.523927	-0.651176	0.2418	0.721387	no
Zm00001d000807	Zm00001d000807	-	2:46115453-46115753	-N	NH4	NOTEST	0	0.115173	inf	0	1	1	no
Zm00001d000808	Zm00001d000808	-	2:47123378-47124033	-N	NH4	OK	0.128721	0.676432	2.3937	1.2097	0.08835	0.48066	no
Zm00001d000809	Zm00001d000809	-	2:47974249-47982643	-N	NH4	OK	0.468825	1.17764	1.32878	0.874007	0.1513	0.601387	no
Zm00001d000810	Zm00001d000810	-	2:48299137-48299633	-N	NH4	NOTEST	0	0	0	0	1	1	no
Zm00001d000811	Zm00001d000811	-	2:49111776-49112381	-N	NH4	NOTEST	0.062707	0.123975	0.983351	0	1	1	no
Zm00001d000812	Zm00001d000812	-	2:49652880-49653262	-N	NH4	NOTEST	0.28343	0	#NAME?	0	1	1	no
Zm00001d000813	Zm00001d000813	-	2:53368795-53369686	-N	NH4	NOTEST	0	0	0	0	1	1	no
Zm00001d000814	Zm00001d000814	-	2:54487759-54488553	-N	NH4	NOTEST	0.023077	0	#NAME?	0	1	1	no
Zm00001d000815	Zm00001d000815	-	2:54570718-54571211	-N	NH4	NOTEST	0	0	0	0	1	1	no
Zm00001d000816	Zm00001d000816	-	2:54579321-54580343	-N	NH4	NOTEST	0	0	0	0	1	1	no
Zm00001d000817	Zm00001d000817	-	2:54608500-54609206	-N	NH4	NOTEST	0	0	0	0	1	1	no
Zm00001d000818	Zm00001d000818	-	2:54622983-54624240	-N	NH4	NOTEST	0	0	0	0	1	1	no
Zm00001d000819	Zm00001d000819	-	2:55401047-55401865	-N	NH4	NOTEST	0	0	0	0	1	1	no
Zm00001d000820	Zm00001d000820	-	2:55410464-55411222	-N	NH4	NOTEST	0	0	0	0	1	1	no
Zm00001d000821	Zm00001d000821	-	2:55430698-55431326	-N	NH4	NOTEST	0	0	0	0	1	1	no
Zm00001d000822	Zm00001d000822	-	2:55434038-55434726	-N	NH4	NOTEST	0	0	0	0	1	1	no
Zm00001d000823	Zm00001d000823	-	2:56339311-56339599	-N	NH4	NOTEST	0	0	0	0	1	1	no
Zm00001d000824	Zm00001d000824	-	2:56786825-56787237	-N	NH4	OK	45.8897	152.411	1.73172	3.04728	5e-05	0.00336531	yes
Zm00001d000825	Zm00001d000825	-	2:56787902-56788149	-N	NH4	OK	9.35265	42.09	2.17003	2.14685	0.00075	0.0273647	yes
Zm00001d000826	Zm00001d000826	-	2:57879657-57879905	-N	NH4	NOTEST	0.315659	0.668614	1.08281	0	1	1	no
Zm00001d000827	Zm00001d000827	-	2:61795477-61801377	-N	NH4	NOTEST	0.357171	0.320417	-0.156664	0	1	1	no
Zm00001d000828	Zm00001d000828	-	2:62227172-62227580	-N	NH4	NOTEST	0	0	0	0	1	1	no
Zm00001d000829	Zm00001d000829	-	2:62323550-62331489	-N	NH4	NOTEST	0	0	0	0	1	1	no
Zm00001d000830	Zm00001d000830	-	2:62323550-62331489	-N	NH4	NOTEST	0	0	0	0	1	1	no
Zm00001d000831	Zm00001d000831	-	2:62406472-62407071	-N	NH4	NOTEST	0	0	0	0	1	1	no
Zm00001d000832	Zm00001d000832	-	2:62452547-62452839	-N	NH4	NOTEST	0	0	0	0	1	1	no
Zm00001d000833	Zm00001d000833	-	2:62883242-62884719	-N	NH4	NOTEST	0.0214017	0.00471031	-2.18383	0	1	1	no
Zm00001d000834	Zm00001d000834	-	2:64010902-64011354	-N	NH4	NOTEST	0	0	0	0	1	1	no
Zm00001d000835	Zm00001d000835	-	2:64518558-64519081	-N	NH4	NOTEST	0	0	0	0	1	1	no
Zm00001d000836	Zm00001d000836	-	2:64575222-64575528	-N	NH4	NOTEST	0	0	0	0	1	1	no
Zm00001d000837	Zm00001d000837	-	2:65476936-65477748	-N	NH4	NOTEST	0	0	0	0	1	1	no
Zm00001d000838	Zm00001d000838	-	2:66783548-66783937	-N	NH4	NOTEST	0	0	0	0	1	1	no
Zm00001d000839	Zm00001d000839	-	2:66814001-66814720	-N	NH4	NOTEST	0	0	0	0	1	1	no
Zm00001d000840	Zm00001d000840	-	2:67701457-67702705	-N	NH4	OK	1.77852	3.28895	0.88695	0.99051	0.1444	0.592235	no
Zm00001d000841	Zm00001d000841	-	2:69419958-69422298	-N	NH4	NOTEST	0.187627	0.152143	-0.302439	0	1	1	no
Zm00001d000842	Zm00001d000842	-	2:69750342-69751265	-N	NH4	OK	9.19074	9.56344	0.0573486	0.154424	0.79445	0.980301	no
Zm00001d000843	Zm00001d000843	-	2:70122507-70149172	-N	NH4	OK	4.26372	6.69904	0.651842	0.562617	0.36525	0.829104	no
Zm00001d000844	Zm00001d000844	-	2:71180075-71180658	-N	NH4	NOTEST	0	0.0349439	inf	0	1	1	no
Zm00001d000845	Zm00001d000845	-	2:71264854-71265204	-N	NH4	NOTEST	0	0	0	0	1	1	no
Zm00001d000846	Zm00001d000846	-	2:71817059-71817313	-N	NH4	NOTEST	0	0	0	0	1	1	no
Zm00001d000847	Zm00001d000847	-	2:71985493-71987207	-N	NH4	NOTEST	0.0429219	0	#NAME?	0	1	1	no
Zm00001d000848	Zm00001d000848	-	2:71992564-71994106	-N	NH4	NOTEST	0	0	0	0	1	1	no
[truncated: 43,261 more rows]
