# Supplementary material for: Nitrate and Ammonium Affect the Overall Maize Response to Nitrogen Availability by Triggering Specific and Common Transcriptional Signatures in Roots
Source: Int J Mol Sci. 2020 Jan 20;21(2):686. doi: 10.3390/ijms21020686 (PMC7013554; doi:10.3390/ijms21020686)
Supplement: Supplementary file 1 [file ijms-21-00686-s001.zip › SUPPLEMENTARY MATERIALS_Ravazzolo_et_al_2019_IJMS/Supplementary dataset 2.xlsx]

## Sheet: 01-Up-regNH4
ID		Pop.total	Pop.term	Study.total	Study.term	p	p.adjusted	p.min	name
GO:0042221	B	22635	6227	962	402	1.40425e-22	5.7771e-19	0	response to chemical
GO:0010033	B	22635	4089	962	279	1.46843e-17	6.04112e-14	0	response to organic substance
GO:0050896	B	22635	13323	962	690	1.72506e-17	7.09691e-14	0	response to stimulus
GO:0001101	B	22635	2233	962	178	4.97615e-17	2.04719e-13	0	response to acid chemical
GO:1901700	B	22635	3353	962	234	1.47022e-15	6.0485e-12	0	response to oxygen-containing compound
GO:0070887	B	22635	2467	962	182	3.73664e-14	1.53725e-10	0	cellular response to chemical stimulus
GO:0009725	B	22635	2558	962	186	7.06968e-14	2.90847e-10	0	response to hormone
GO:0009719	B	22635	2652	962	191	7.34855e-14	3.02319e-10	0	response to endogenous stimulus
GO:0071229	B	22635	1010	962	96	1.01859e-13	4.19046e-10	0	cellular response to acid chemical
GO:0014070	B	22635	1204	962	106	6.59099e-13	2.71153e-09	0	response to organic cyclic compound
GO:0009628	B	22635	4088	962	261	8.13466e-13	3.3466e-09	0	response to abiotic stimulus
GO:0006950	B	22635	7292	962	408	8.09835e-12	3.33166e-08	0	response to stress
GO:0071310	B	22635	2010	962	148	1.75922e-11	7.23742e-08	0	cellular response to organic substance
GO:1901701	B	22635	1431	962	115	2.39353e-11	9.84697e-08	0	cellular response to oxygen-containing compound
GO:0032870	B	22635	1402	962	113	3.04717e-11	1.2536e-07	0	cellular response to hormone stimulus
GO:0071495	B	22635	1494	962	118	3.8243e-11	1.57332e-07	0	cellular response to endogenous stimulus
GO:1901698	B	22635	1075	962	93	5.03739e-11	2.07238e-07	0	response to nitrogen compound
GO:0010243	B	22635	652	962	66	6.31204e-11	2.59677e-07	0	response to organonitrogen compound
GO:0009723	B	22635	493	962	55	7.05059e-11	2.90061e-07	0	response to ethylene
GO:0009751	B	22635	599	962	62	9.85954e-11	4.05621e-07	0	response to salicylic acid
GO:0009605	B	22635	3009	962	197	1.72519e-10	7.09742e-07	0	response to external stimulus
GO:0009414	B	22635	669	962	66	1.89239e-10	7.78527e-07	0	response to water deprivation
GO:0010583	B	22635	161	962	28	2.01651e-10	8.2959e-07	0	response to cyclopentenone
GO:0043436	B	22635	3100	962	201	2.45485e-10	1.00993e-06	0	oxoacid metabolic process
GO:0010035	B	22635	2181	962	153	2.72237e-10	1.11998e-06	0	response to inorganic substance
GO:0009636	B	22635	542	962	57	3.12961e-10	1.28752e-06	0	response to toxic substance
GO:0009755	B	22635	1340	962	106	3.88524e-10	1.59839e-06	0	hormone-mediated signaling pathway
GO:0009607	B	22635	2199	962	153	4.90052e-10	2.01607e-06	0	response to biotic stimulus
GO:0019748	B	22635	1140	962	94	5.06824e-10	2.08507e-06	0	secondary metabolic process
GO:0006082	B	22635	3128	962	201	5.30007e-10	2.18045e-06	0	organic acid metabolic process
GO:0009415	B	22635	702	962	67	5.57872e-10	2.29508e-06	0	response to water
GO:0009620	B	22635	721	962	68	6.82512e-10	2.80785e-06	0	response to fungus
GO:0010200	B	22635	511	962	54	7.76735e-10	3.19549e-06	0	response to chitin
GO:0036293	B	22635	129	962	24	9.5752e-10	3.93924e-06	0	response to decreased oxygen levels
GO:0009072	B	22635	332	962	41	9.66135e-10	3.97468e-06	0	aromatic amino acid family metabolic process
GO:0070482	B	22635	130	962	24	1.12773e-09	4.63948e-06	0	response to oxygen levels
GO:0098754	B	22635	479	962	51	1.78765e-09	7.35441e-06	0	detoxification
GO:0051707	B	22635	2073	962	144	1.95766e-09	8.05381e-06	0	response to other organism
GO:0043207	B	22635	2080	962	144	2.44783e-09	1.00704e-05	0	response to external biotic stimulus
GO:0019752	B	22635	2968	962	190	2.47351e-09	1.0176e-05	0	carboxylic acid metabolic process
GO:0031668	B	22635	479	962	50	5.0112e-09	2.06161e-05	0	cellular response to extracellular stimulus
GO:0071496	B	22635	481	962	50	5.75439e-09	2.36736e-05	0	cellular response to external stimulus
GO:0009835	B	22635	28	962	11	8.52842e-09	3.50859e-05	3.61029e-93	fruit ripening
GO:0009991	B	22635	532	962	52	2.26982e-08	9.33804e-05	0	response to extracellular stimulus
GO:0042537	B	22635	288	962	35	2.44978e-08	0.000100784	0	benzene-containing compound metabolic process
GO:0097305	B	22635	1257	962	95	3.23863e-08	0.000133237	0	response to alcohol
GO:0009753	B	22635	604	962	56	4.09011e-08	0.000168267	0	response to jasmonic acid
GO:0080167	B	22635	268	962	33	4.4573e-08	0.000183373	0	response to karrikin
GO:0001666	B	22635	123	962	21	5.10092e-08	0.000209852	0	response to hypoxia
GO:0032787	B	22635	1973	962	133	5.42345e-08	0.000223121	0	monocarboxylic acid metabolic process
GO:0009267	B	22635	382	962	41	5.63159e-08	0.000231684	0	cellular response to starvation
GO:0042594	B	22635	412	962	43	5.99856e-08	0.000246781	0	response to starvation
GO:0009737	B	22635	1079	962	84	5.99907e-08	0.000246802	0	response to abscisic acid
GO:0071215	B	22635	472	962	47	6.18146e-08	0.000254305	0	cellular response to abscisic acid stimulus
GO:0006970	B	22635	1322	962	97	9.48817e-08	0.000390343	0	response to osmotic stress
GO:0031669	B	22635	413	962	42	1.75094e-07	0.000720338	0	cellular response to nutrient levels
GO:0042538	B	22635	205	962	27	1.88746e-07	0.000776502	0	hyperosmotic salinity response
GO:0046394	B	22635	1399	962	100	2.0633e-07	0.000848842	0	carboxylic acid biosynthetic process
GO:0016053	B	22635	1399	962	100	2.0633e-07	0.000848842	0	organic acid biosynthetic process
GO:0097306	B	22635	554	962	51	2.06427e-07	0.000849241	0	cellular response to alcohol
GO:0090487	B	22635	260	962	31	2.35017e-07	0.000966858	0	secondary metabolite catabolic process
GO:0009407	B	22635	260	962	31	2.35017e-07	0.000966858	0	toxin catabolic process
GO:0033993	B	22635	1427	962	101	2.842e-07	0.0011692	0	response to lipid
GO:0071446	B	22635	451	962	44	2.89258e-07	0.00119001	0	cellular response to salicylic acid stimulus
GO:0071369	B	22635	223	962	28	3.07991e-07	0.00126707	0	cellular response to ethylene stimulus
GO:0009651	B	22635	1232	962	90	3.45438e-07	0.00142113	0	response to salt stress
GO:0016705	M	22635	379	962	39	3.54641e-07	0.00145899	0	oxidoreductase activity, acting on paired donors, with incorporation or reduction of molecular oxygen
GO:0007154	B	22635	4951	962	275	3.548e-07	0.00145965	0	cell communication
GO:0034059	B	22635	9	962	6	4.36648e-07	0.00179637	2.33039e-34	response to anoxia
GO:0009627	B	22635	506	962	47	4.79407e-07	0.00197228	0	systemic acquired resistance
GO:0009738	B	22635	445	962	43	5.11558e-07	0.00210455	0	abscisic acid-activated signaling pathway
GO:0009404	B	22635	284	962	32	5.45179e-07	0.00224287	0	toxin metabolic process
GO:0009611	B	22635	559	962	50	6.42824e-07	0.00264458	0	response to wounding
GO:0031667	B	22635	465	962	44	6.71606e-07	0.00276299	0	response to nutrient levels
GO:0052542	B	22635	100	962	17	1.00305e-06	0.00412655	3.86428e-278	defense response by callose deposition
GO:0009863	B	22635	442	962	42	1.07612e-06	0.00442714	0	salicylic acid mediated signaling pathway
GO:0010310	B	22635	173	962	23	1.27062e-06	0.00522732	0	regulation of hydrogen peroxide metabolic process
GO:0043069	B	22635	312	962	33	1.52077e-06	0.00625645	0	negative regulation of programmed cell death
GO:0045087	B	22635	1152	962	83	1.75323e-06	0.00721278	0	innate immune response
GO:0009873	B	22635	203	962	25	1.87137e-06	0.0076988	0	ethylene-activated signaling pathway
GO:0033554	B	22635	2584	962	157	2.05292e-06	0.00844573	0	cellular response to stress
GO:0006952	B	22635	2249	962	140	2.26734e-06	0.00932785	0	defense response
GO:0009862	B	22635	275	962	30	2.39477e-06	0.00985208	0	systemic acquired resistance, salicylic acid mediated signaling pathway
GO:0072330	B	22635	842	962	65	2.63175e-06	0.010827	0	monocarboxylic acid biosynthetic process
GO:0007165	B	22635	4368	962	242	3.06364e-06	0.0126038	0	signal transduction
GO:0006955	B	22635	1299	962	90	3.18053e-06	0.0130847	0	immune response
GO:0009308	B	22635	830	962	64	3.26552e-06	0.0134343	0	amine metabolic process
GO:0042430	B	22635	196	962	24	3.3071e-06	0.0136054	0	indole-containing compound metabolic process
GO:0051716	B	22635	6377	962	334	3.55216e-06	0.0146136	0	cellular response to stimulus
GO:0046482	B	22635	57	962	12	3.916e-06	0.0161104	2.60557e-172	para-aminobenzoic acid metabolic process
GO:0002682	B	22635	646	962	53	4.00978e-06	0.0164962	0	regulation of immune system process
GO:0071695	B	22635	49	962	11	5.10027e-06	0.0209825	2.64509e-151	anatomical structure maturation
GO:0060548	B	22635	330	962	33	5.14895e-06	0.0211828	0	negative regulation of cell death
GO:0045088	B	22635	552	962	47	5.31101e-06	0.0218495	0	regulation of innate immune response
GO:0020037	M	22635	378	962	36	5.9249e-06	0.0243751	0	heme binding
GO:0010363	B	22635	474	962	42	6.339e-06	0.0260786	0	regulation of plant-type hypersensitive response
GO:0046906	M	22635	395	962	37	6.45625e-06	0.026561	0	tetrapyrrole binding
GO:0071396	B	22635	675	962	54	6.77973e-06	0.0278918	0	cellular response to lipid
GO:2000377	B	22635	218	962	25	6.78078e-06	0.0278961	0	regulation of reactive oxygen species metabolic process
GO:0071462	B	22635	115	962	17	7.23838e-06	0.0297787	6.19961705616E-313	cellular response to water stimulus
GO:0042631	B	22635	115	962	17	7.23838e-06	0.0297787	6.19961705616E-313	cellular response to water deprivation
GO:0018958	B	22635	248	962	27	7.82519e-06	0.0321928	0	phenol-containing compound metabolic process
GO:0051704	B	22635	3309	962	189	8.58169e-06	0.0353051	0	multi-organism process
GO:2001057	B	22635	52	962	11	9.40987e-06	0.0387122	3.04455e-159	reactive nitrogen species metabolic process
GO:0009694	B	22635	196	962	23	1.07158e-05	0.044085	0	jasmonic acid metabolic process
GO:0009696	B	22635	225	962	25	1.18025e-05	0.0485557	0	salicylic acid metabolic process
GO:0072593	B	22635	553	962	46	1.21681e-05	0.0500597	0	reactive oxygen species metabolic process
GO:0010038	B	22635	1011	962	72	1.28766e-05	0.0529742	0	response to metal ion
GO:0006972	B	22635	330	962	32	1.33714e-05	0.0550099	0	hyperosmotic response
GO:0009695	B	22635	172	962	21	1.39466e-05	0.0573763	0	jasmonic acid biosynthetic process
GO:0050832	B	22635	491	962	42	1.49071e-05	0.0613277	0	defense response to fungus
GO:0097249	C	22635	5	962	4	1.56671e-05	0.0644545	2.02055e-20	mitochondrial respiratory chain supercomplex
GO:0050776	B	22635	578	962	47	1.75932e-05	0.0723782	0	regulation of immune response
GO:0009743	B	22635	1004	962	71	1.86496e-05	0.0767244	0	response to carbohydrate
GO:0005506	M	22635	352	962	33	1.97546e-05	0.0812704	0	iron ion binding
GO:0042126	B	22635	47	962	10	2.26713e-05	0.0932698	5.73772e-146	nitrate metabolic process
GO:0042128	B	22635	47	962	10	2.26713e-05	0.0932698	5.73772e-146	nitrate assimilation
GO:0000160	B	22635	280	962	28	2.61243e-05	0.107475	0	phosphorelay signal transduction system
GO:0006612	B	22635	503	962	42	2.63711e-05	0.108491	0	protein targeting to membrane
GO:0019375	B	22635	127	962	17	2.74596e-05	0.112969	0	galactolipid biosynthetic process
GO:0016036	B	22635	180	962	21	2.78916e-05	0.114746	0	cellular response to phosphate starvation
GO:0023052	B	22635	5115	962	270	3.00475e-05	0.123616	0	signaling
GO:0019374	B	22635	128	962	17	3.04321e-05	0.125198	0	galactolipid metabolic process
GO:0043067	B	22635	696	962	53	3.19548e-05	0.131462	0	regulation of programmed cell death
GO:0042743	B	22635	474	962	40	3.21417e-05	0.132231	0	hydrogen peroxide metabolic process
GO:0009593	B	22635	49	962	10	3.3313e-05	0.13705	2.64509e-151	detection of chemical stimulus
GO:0009626	B	22635	543	962	44	3.51787e-05	0.144725	0	plant-type hypersensitive response
GO:0034050	B	22635	546	962	44	4.0083e-05	0.164901	0	host programmed cell death induced by symbiont
GO:0035967	B	22635	303	962	29	4.24551e-05	0.17466	0	cellular response to topologically incorrect protein
GO:0009063	B	22635	243	962	25	4.3544e-05	0.17914	0	cellular amino acid catabolic process
GO:0046395	B	22635	565	962	45	4.35652e-05	0.179227	0	carboxylic acid catabolic process
GO:0016054	B	22635	565	962	45	4.35652e-05	0.179227	0	organic acid catabolic process
GO:0002679	B	22635	132	962	17	4.53779e-05	0.186685	0	respiratory burst involved in defense response
GO:0009867	B	22635	367	962	33	4.55169e-05	0.187257	0	jasmonic acid mediated signaling pathway
GO:0071941	B	22635	61	962	11	4.59362e-05	0.188982	1.25614e-182	nitrogen cycle metabolic process
GO:0006520	B	22635	1298	962	85	4.75937e-05	0.1958	0	cellular amino acid metabolic process
GO:0003872	M	22635	17	962	6	4.7966e-05	0.197332	3.32974e-60	6-phosphofructokinase activity
GO:0080135	B	22635	551	962	44	4.96647e-05	0.20432	0	regulation of cellular response to stress
GO:0009814	B	22635	656	962	50	5.19419e-05	0.213689	0	defense response, incompatible interaction
GO:0071395	B	22635	370	962	33	5.33919e-05	0.219654	0	cellular response to jasmonic acid stimulus
GO:0002376	B	22635	1554	962	98	5.36858e-05	0.220863	0	immune system process
GO:0045730	B	22635	134	962	17	5.50416e-05	0.226441	0	respiratory burst
GO:0098542	B	22635	1402	962	90	5.85289e-05	0.240788	0	defense response to other organism
GO:0055114	B	22635	2604	962	150	5.87364e-05	0.241642	0	oxidation-reduction process
GO:0004364	M	22635	85	962	13	5.88924e-05	0.242283	2.30167e-242	glutathione transferase activity
GO:0052545	B	22635	135	962	17	6.05222e-05	0.248988	0	callose localization
GO:0044550	B	22635	625	962	48	6.06566e-05	0.249541	0	secondary metabolite biosynthetic process
GO:0031347	B	22635	767	962	56	6.11772e-05	0.251683	0	regulation of defense response
GO:0006857	B	22635	98	962	14	6.70297e-05	0.27576	1.98247e-273	oligopeptide transport
GO:0033037	B	22635	137	962	17	7.29455e-05	0.300098	0	polysaccharide localization
GO:0080134	B	22635	901	962	63	7.63574e-05	0.314134	0	regulation of response to stress
GO:0090150	B	22635	546	962	43	8.25997e-05	0.339815	0	establishment of protein localization to membrane
GO:0044106	B	22635	529	962	42	8.31851e-05	0.342223	0	cellular amine metabolic process
GO:0042445	B	22635	462	962	38	8.63486e-05	0.355238	0	hormone metabolic process
GO:0010106	B	22635	101	962	14	9.36753e-05	0.38538	1.73194e-280	cellular response to iron ion starvation
GO:0009699	B	22635	286	962	27	9.70594e-05	0.399302	0	phenylpropanoid biosynthetic process
GO:2000889	B	22635	19	962	6	9.77438e-05	0.402118	2.22611e-66	cellodextrin metabolic process
GO:0009061	B	22635	19	962	6	9.77438e-05	0.402118	2.22611e-66	anaerobic respiration
GO:0045493	B	22635	19	962	6	9.77438e-05	0.402118	2.22611e-66	xylan catabolic process
GO:0006809	B	22635	7	962	4	0.000102383	0.421204	1.65718e-27	nitric oxide biosynthetic process
GO:0042435	B	22635	156	962	18	0.000117494	0.483371	0	indole-containing compound biosynthetic process
GO:0044281	B	22635	5766	962	295	0.000119958	0.493506	0	small molecule metabolic process
GO:0010941	B	22635	733	962	53	0.000122429	0.503674	0	regulation of cell death
GO:0006575	B	22635	306	962	28	0.000124302	0.511377	0	cellular modified amino acid metabolic process
GO:0042402	B	22635	143	962	17	0.000124693	0.512988	0	cellular biogenic amine catabolic process
GO:0009877	B	22635	13	962	5	0.000132748	0.546124	1.52627e-47	nodulation
GO:0009698	B	22635	506	962	40	0.000133453	0.549026	0	phenylpropanoid metabolic process
GO:0061615	B	22635	20	962	6	0.000134629	0.553863	1.96862e-69	glycolytic process through fructose-6-phosphate
GO:0006984	B	22635	261	962	25	0.000138059	0.567975	0	ER-nucleus signaling pathway
GO:0034754	B	22635	216	962	22	0.000141734	0.583095	0	cellular hormone metabolic process
GO:0051213	M	22635	159	962	18	0.000149927	0.6168	0	dioxygenase activity
GO:0004497	M	22635	263	962	25	0.000155636	0.640286	0	monooxygenase activity
GO:0072657	B	22635	563	962	43	0.000163081	0.670915	0	protein localization to membrane
GO:0006002	B	22635	21	962	6	0.00018173	0.747636	1.82803e-72	fructose 6-phosphate metabolic process
GO:0008443	M	22635	21	962	6	0.00018173	0.747636	1.82803e-72	phosphofructokinase activity
GO:1901615	B	22635	1180	962	76	0.00020107	0.827201	0	organic hydroxy compound metabolic process
GO:0006820	B	22635	972	962	65	0.000210176	0.864663	0	anion transport
GO:0044283	B	22635	2303	962	132	0.000214557	0.882688	0	small molecule biosynthetic process
GO:0030414	M	22635	61	962	10	0.000230565	0.948544	1.25614e-182	peptidase inhibitor activity
GO:0010817	B	22635	716	962	51	0.000234202	0.963507	0	regulation of hormone levels
GO:0009310	B	22635	152	962	17	0.000261959	1	0	amine catabolic process
GO:0015238	M	22635	86	962	12	0.000273502	1	8.77799e-245	drug transmembrane transporter activity
GO:0044282	B	22635	1174	962	75	0.000282144	1	0	small molecule catabolic process
GO:0004867	M	22635	41	962	8	0.000283203	1	9.86668e-130	serine-type endopeptidase inhibitor activity
GO:0042180	B	22635	1021	962	67	0.000286	1	0	cellular ketone metabolic process
GO:0006576	B	22635	275	962	25	0.000309305	1	0	cellular biogenic amine metabolic process
GO:0031348	B	22635	341	962	29	0.000330573	1	0	negative regulation of defense response
GO:0010167	B	22635	214	962	21	0.000331139	1	0	response to nitrate
GO:0006979	B	22635	970	962	64	0.000337115	1	0	response to oxidative stress
GO:0046209	B	22635	9	962	4	0.000344159	1	2.33039e-34	nitric oxide metabolic process
GO:0080002	M	22635	9	962	4	0.000344159	1	2.33039e-34	UDP-glucose:4-aminobenzoate acylglucosyltransferase activity
GO:0034614	B	22635	202	962	20	0.000404749	1	0	cellular response to reactive oxygen species
GO:0033617	B	22635	16	962	5	0.000404979	1	4.43031e-57	mitochondrial respiratory chain complex IV assembly
GO:0071214	B	22635	329	962	28	0.000410591	1	0	cellular response to abiotic stimulus
GO:0090484	M	22635	90	962	12	0.000419561	1	2.08274e-254	drug transporter activity
GO:0009809	B	22635	78	962	11	0.000443236	1	2.74673e-225	lignin biosynthetic process
GO:0030968	B	22635	284	962	25	0.000500353	1	0	endoplasmic reticulum unfolded protein response
GO:0004857	M	22635	177	962	18	0.000562556	1	0	enzyme inhibitor activity
GO:0009610	B	22635	68	962	10	0.000568744	1	2.05653e-200	response to symbiotic fungus
GO:0034620	B	22635	287	962	25	0.000583787	1	0	cellular response to unfolded protein
GO:1901606	B	22635	225	962	21	0.000644286	1	0	alpha-amino acid catabolic process
GO:0009850	B	22635	195	962	19	0.000680149	1	0	auxin metabolic process
GO:0034599	B	22635	258	962	23	0.000693101	1	0	cellular response to oxidative stress
GO:0004866	M	22635	58	962	9	0.000712666	1	6.69338e-175	endopeptidase inhibitor activity
GO:0016847	M	22635	5	962	3	0.00071757	1	2.02055e-20	1-aminocyclopropane-1-carboxylate synthase activity
GO:0018874	B	22635	5	962	3	0.00071757	1	2.02055e-20	benzoate metabolic process
GO:0052634	M	22635	5	962	3	0.00071757	1	2.02055e-20	C-19 gibberellin 2-beta-dioxygenase activity
GO:0052639	M	22635	5	962	3	0.00071757	1	2.02055e-20	salicylic acid glucosyltransferase (ester-forming) activity
GO:0052640	M	22635	5	962	3	0.00071757	1	2.02055e-20	salicylic acid glucosyltransferase (glucoside-forming) activity
GO:0052641	M	22635	5	962	3	0.00071757	1	2.02055e-20	benzoic acid glucosyltransferase activity
GO:0004737	M	22635	5	962	3	0.00071757	1	2.02055e-20	pyruvate decarboxylase activity
GO:0042218	B	22635	5	962	3	0.00071757	1	2.02055e-20	1-aminocyclopropane-1-carboxylate biosynthetic process
GO:0009608	B	22635	70	962	10	0.000718946	1	1.95054e-205	response to symbiont
GO:0097034	B	22635	18	962	5	0.000740029	1	2.64989e-63	mitochondrial respiratory chain complex IV biogenesis
GO:0016122	B	22635	18	962	5	0.000740029	1	2.64989e-63	xanthophyll metabolic process
GO:0008219	B	22635	962	962	62	0.000753613	1	0	cell death
GO:0012501	B	22635	868	962	57	0.000785142	1	0	programmed cell death
GO:0010039	B	22635	71	962	10	0.000805478	1	6.13729e-208	response to iron ion
GO:0061134	M	22635	71	962	10	0.000805478	1	6.13729e-208	peptidase regulator activity
GO:0080024	B	22635	11	962	4	0.000841823	1	5.00755e-41	indolebutyric acid metabolic process
GO:0006986	B	22635	296	962	25	0.000911249	1	0	response to unfolded protein
GO:1900750	M	22635	28	962	6	0.000978274	1	3.61029e-93	oligopeptide binding
GO:0043295	M	22635	28	962	6	0.000978274	1	3.61029e-93	glutathione binding
GO:0006855	B	22635	99	962	12	0.000999701	1	8.70853e-276	drug transmembrane transport
GO:0016706	M	22635	86	962	11	0.00102493	1	8.77799e-245	oxidoreductase activity, acting on paired donors, with incorporation or reduction of molecular oxygen, 2-oxoglutarate as one donor, and incorporation of one atom each of oxygen into both donors
GO:0034976	B	22635	561	962	40	0.00104345	1	0	response to endoplasmic reticulum stress
GO:0006629	B	22635	2673	962	145	0.00110764	1	0	lipid metabolic process
GO:0071407	B	22635	748	962	50	0.00110834	1	0	cellular response to organic cyclic compound
GO:0009684	B	22635	114	962	13	0.00111574	1	1.21410065843083E-310	indoleacetic acid biosynthetic process
GO:0006826	B	22635	143	962	15	0.00114841	1	0	iron ion transport
GO:0061135	M	22635	62	962	9	0.00116715	1	3.45001e-185	endopeptidase regulator activity
GO:0010043	B	22635	115	962	13	0.00121007	1	6.19961705616E-313	response to zinc ion
GO:0042343	B	22635	12	962	4	0.00122041	1	2.65606e-44	indole glucosinolate metabolic process
GO:0016115	B	22635	12	962	4	0.00122041	1	2.65606e-44	terpenoid catabolic process
GO:0015706	B	22635	205	962	19	0.00123907	1	0	nitrate transport
GO:0008535	B	22635	20	962	5	0.00124768	1	1.96862e-69	respiratory chain complex IV assembly
GO:0010337	B	22635	20	962	5	0.00124768	1	1.96862e-69	regulation of salicylic acid metabolic process
GO:0052638	M	22635	6	962	3	0.00138973	1	5.35719e-24	indole-3-butyrate beta-glucosyltransferase activity
GO:0009759	B	22635	6	962	3	0.00138973	1	5.35719e-24	indole glucosinolate biosynthetic process
GO:0043546	M	22635	6	962	3	0.00138973	1	5.35719e-24	molybdopterin cofactor binding
GO:0045487	B	22635	6	962	3	0.00138973	1	5.35719e-24	gibberellin catabolic process
GO:0047037	M	22635	6	962	3	0.00138973	1	5.35719e-24	salutaridine reductase (NADPH) activity
GO:0016103	B	22635	6	962	3	0.00138973	1	5.35719e-24	diterpenoid catabolic process
GO:0009683	B	22635	117	962	13	0.00141875	1	1.6591713E-317	indoleacetic acid metabolic process
GO:0009055	M	22635	375	962	29	0.00148597	1	0	electron carrier activity
GO:0006568	B	22635	132	962	14	0.00148811	1	0	tryptophan metabolic process
GO:0006586	B	22635	132	962	14	0.00148811	1	0	indolalkylamine metabolic process
GO:0006865	B	22635	411	962	31	0.0015471	1	0	amino acid transport
GO:0007568	B	22635	291	962	24	0.00157607	1	0	aging
GO:0009820	B	22635	21	962	5	0.00158079	1	1.82803e-72	alkaloid metabolic process
GO:0015698	B	22635	412	962	31	0.00160702	1	0	inorganic anion transport
GO:0015893	B	22635	105	962	12	0.00167456	1	7.70823e-290	drug transport
GO:0004568	M	22635	31	962	6	0.00171521	1	8.42854e-102	chitinase activity
GO:0009697	B	22635	195	962	18	0.00172	1	0	salicylic acid biosynthetic process
GO:0048585	B	22635	595	962	41	0.00172597	1	0	negative regulation of response to stimulus
GO:0046189	B	22635	211	962	19	0.00173405	1	0	phenol-containing compound biosynthetic process
GO:0071944	C	22635	5660	962	280	0.00173932	1	0	cell periphery
GO:0036033	M	22635	2	962	2	0.0018045	1	3.90381e-09	mediator complex binding
GO:0072533	M	22635	2	962	2	0.0018045	1	3.90381e-09	tri-(coumaroyl or caffeoyl) spermidine meta-hydroxylase activity
GO:0072547	M	22635	2	962	2	0.0018045	1	3.90381e-09	tricoumaroylspermidine meta-hydroxylase activity
GO:0072549	M	22635	2	962	2	0.0018045	1	3.90381e-09	monocoumaroyl dicaffeoyl spermidine meta-hydroxylase activity
GO:0072548	M	22635	2	962	2	0.0018045	1	3.90381e-09	dicoumaroyl monocaffeoyl spermidine meta-hydroxylase activity
GO:0008476	M	22635	2	962	2	0.0018045	1	3.90381e-09	protein-tyrosine sulfotransferase activity
GO:0046422	M	22635	2	962	2	0.0018045	1	3.90381e-09	violaxanthin de-epoxidase activity
GO:0015015	B	22635	2	962	2	0.0018045	1	3.90381e-09	heparan sulfate proteoglycan biosynthetic process, enzymatic modification
GO:0051606	B	22635	248	962	21	0.00218671	1	0	detection of stimulus
GO:0009733	B	22635	623	962	42	0.00228894	1	0	response to auxin
GO:0006749	B	22635	109	962	12	0.00230491	1	3.99545e-299	glutathione metabolic process
GO:0008300	B	22635	14	962	4	0.00230563	1	9.44556e-51	isoprenoid catabolic process
GO:0071475	B	22635	7	962	3	0.00235524	1	1.65718e-27	cellular hyperosmotic salinity response
GO:0071474	B	22635	7	962	3	0.00235524	1	1.65718e-27	cellular hyperosmotic response
GO:0010447	B	22635	7	962	3	0.00235524	1	1.65718e-27	response to acidic pH
GO:0043424	M	22635	44	962	7	0.0023732	1	6.7986e-138	protein histidine kinase binding
GO:0009808	B	22635	124	962	13	0.00239793	1	0	lignin metabolic process
GO:0071281	B	22635	33	962	6	0.00240042	1	1.74207e-107	cellular response to iron ion
GO:0006643	B	22635	318	962	25	0.00244566	1	0	membrane lipid metabolic process
GO:0010114	B	22635	110	962	12	0.00248951	1	1.95107e-301	response to red light
GO:1901681	M	22635	83	962	10	0.00268793	1	1.63944e-237	sulfur compound binding
GO:0042493	B	22635	126	962	13	0.00276212	1	0	response to drug
GO:0009720	B	22635	24	962	5	0.00297087	1	1.91987e-81	detection of hormone stimulus
GO:0009726	B	22635	24	962	5	0.00297087	1	1.91987e-81	detection of endogenous stimulus
GO:0015800	B	22635	24	962	5	0.00297087	1	1.91987e-81	acidic amino acid transport
GO:0051814	B	22635	15	962	4	0.00303913	1	6.26336e-54	movement in other organism involved in symbiotic interaction
GO:0004805	M	22635	15	962	4	0.00303913	1	6.26336e-54	trehalose-phosphatase activity
GO:0044000	B	22635	15	962	4	0.00303913	1	6.26336e-54	movement in host
GO:0030151	M	22635	15	962	4	0.00303913	1	6.26336e-54	molybdenum ion binding
GO:0046739	B	22635	15	962	4	0.00303913	1	6.26336e-54	transport of virus in multicellular host
GO:0046467	B	22635	272	962	22	0.00306586	1	0	membrane lipid biosynthetic process
GO:1901605	B	22635	806	962	51	0.00311642	1	0	alpha-amino acid metabolic process
GO:0035966	B	22635	559	962	38	0.00314072	1	0	response to topologically incorrect protein
GO:0006569	B	22635	85	962	10	0.00320545	1	2.30167e-242	tryptophan catabolic process
GO:0046218	B	22635	85	962	10	0.00320545	1	2.30167e-242	indolalkylamine catabolic process
GO:0015711	B	22635	579	962	39	0.00326669	1	0	organic anion transport
GO:0005886	C	22635	4896	962	243	0.00334054	1	0	plasma membrane
GO:0019842	M	22635	208	962	18	0.00347062	1	0	vitamin binding
GO:0009247	B	22635	192	962	17	0.00351244	1	0	glycolipid biosynthetic process
GO:0018871	B	22635	8	962	3	0.00364966	1	5.85887e-31	1-aminocyclopropane-1-carboxylate metabolic process
GO:0009268	B	22635	8	962	3	0.00364966	1	5.85887e-31	response to pH
GO:0010466	B	22635	60	962	8	0.00372976	1	4.64874e-180	negative regulation of peptidase activity
GO:0010951	B	22635	60	962	8	0.00372976	1	4.64874e-180	negative regulation of endopeptidase activity
GO:0003700	M	22635	1072	962	64	0.00390787	1	0	transcription factor activity, sequence-specific DNA binding
GO:0009074	B	22635	102	962	11	0.00404686	1	7.8396e-283	aromatic amino acid family catabolic process
GO:0051346	B	22635	74	962	9	0.00404781	1	2.07813e-215	negative regulation of hydrolase activity
GO:0009416	B	22635	1624	962	91	0.00405985	1	0	response to light stimulus
GO:0009595	B	22635	117	962	12	0.00414563	1	1.6591713E-317	detection of biotic stimulus
GO:0001071	M	22635	1075	962	64	0.00415873	1	0	nucleic acid binding transcription factor activity
GO:0000041	B	22635	297	962	23	0.00428233	1	0	transition metal ion transport
GO:0006032	B	22635	26	962	5	0.00428601	1	2.44098e-87	chitin catabolic process
GO:0016491	M	22635	2218	962	119	0.00452324	1	0	oxidoreductase activity
GO:0006664	B	22635	214	962	18	0.0046756	1	0	glycolipid metabolic process
GO:0009804	B	22635	76	962	9	0.00484075	1	2.32729e-220	coumarin metabolic process
GO:0009805	B	22635	76	962	9	0.00484075	1	2.32729e-220	coumarin biosynthetic process
GO:0042436	B	22635	90	962	10	0.0048497	1	2.08274e-254	indole-containing compound catabolic process
GO:0071218	B	22635	17	962	4	0.0049521	1	3.32974e-60	cellular response to misfolded protein
GO:0009851	B	22635	135	962	13	0.00500158	1	0	auxin biosynthetic process
GO:0048583	B	22635	1637	962	91	0.00503813	1	0	regulation of response to stimulus
GO:0045861	B	22635	63	962	8	0.00505114	1	9.6288e-188	negative regulation of proteolysis
GO:0080044	M	22635	63	962	8	0.00505114	1	9.6288e-188	quercetin 7-O-glucosyltransferase activity
GO:1901072	B	22635	27	962	5	0.00507896	1	2.91505e-90	glucosamine-containing compound catabolic process
GO:0052482	B	22635	27	962	5	0.00507896	1	2.91505e-90	defense response by cell wall thickening
GO:0052544	B	22635	27	962	5	0.00507896	1	2.91505e-90	defense response by callose deposition in cell wall
GO:0006030	B	22635	27	962	5	0.00507896	1	2.91505e-90	chitin metabolic process
GO:0046348	B	22635	27	962	5	0.00507896	1	2.91505e-90	amino sugar catabolic process
GO:0016920	M	22635	3	962	2	0.00526042	1	5.17449e-13	pyroglutamyl-peptidase activity
GO:0050463	M	22635	3	962	2	0.00526042	1	5.17449e-13	nitrate reductase [NAD(P)H] activity
GO:0034635	B	22635	3	962	2	0.00526042	1	5.17449e-13	glutathione transport
GO:0008631	B	22635	3	962	2	0.00526042	1	5.17449e-13	intrinsic apoptotic signaling pathway in response to oxidative stress
GO:0010277	M	22635	3	962	2	0.00526042	1	5.17449e-13	chlorophyllide a oxygenase [overall] activity
GO:0046741	B	22635	3	962	2	0.00526042	1	5.17449e-13	transport of virus in host, tissue to tissue
GO:0006811	B	22635	1996	962	108	0.00528016	1	0	ion transport
GO:0047800	M	22635	9	962	3	0.00530241	1	2.33039e-34	cysteamine dioxygenase activity
GO:0070301	B	22635	152	962	14	0.00543772	1	0	cellular response to hydrogen peroxide
GO:0072341	M	22635	51	962	7	0.00554867	1	1.32227e-156	modified amino acid binding
GO:0009813	B	22635	287	962	22	0.00577573	1	0	flavonoid biosynthetic process
GO:0015175	M	22635	28	962	5	0.00597041	1	3.61029e-93	neutral amino acid transmembrane transporter activity
GO:0071732	B	22635	18	962	4	0.00615554	1	2.64989e-63	cellular response to nitric oxide
GO:0009685	B	22635	52	962	7	0.00618196	1	3.04455e-159	gibberellin metabolic process
GO:0046942	B	22635	490	962	33	0.00647987	1	0	carboxylic acid transport
GO:0016765	M	22635	188	962	16	0.00662165	1	0	transferase activity, transferring alkyl or aryl (other than methyl) groups
GO:0006790	B	22635	1099	962	64	0.00671578	1	0	sulfur compound metabolic process
GO:1903509	B	22635	222	962	18	0.00679693	1	0	liposaccharide metabolic process
GO:0015849	B	22635	492	962	33	0.00687202	1	0	organic acid transport
GO:0006026	B	22635	29	962	5	0.00696642	1	4.63124e-96	aminoglycan catabolic process
GO:0000038	B	22635	67	962	8	0.00733642	1	6.82526e-198	very long-chain fatty acid metabolic process
GO:0045543	M	22635	10	962	3	0.00733731	1	1.02996e-37	gibberellin 2-beta-dioxygenase activity
GO:0015804	B	22635	126	962	12	0.00746173	1	0	neutral amino acid transport
GO:0071456	B	22635	19	962	4	0.00753851	1	2.22611e-66	cellular response to hypoxia
GO:0009970	B	22635	19	962	4	0.00753851	1	2.22611e-66	cellular response to sulfate starvation
GO:0098581	B	22635	30	962	5	0.00807287	1	6.14603e-99	detection of external biotic stimulus
GO:0000165	B	22635	368	962	26	0.00818024	1	0	MAPK cascade
GO:0005991	B	22635	42	962	6	0.00822921	1	1.83412e-132	trehalose metabolic process
GO:0008061	M	22635	42	962	6	0.00822921	1	1.83412e-132	chitin binding
GO:0019200	M	22635	55	962	7	0.00840581	1	4.16168e-167	carbohydrate kinase activity
GO:0035556	B	22635	1482	962	82	0.00848895	1	0	intracellular signal transduction
GO:0016701	M	22635	113	962	11	0.00869165	1	2.39859e-308	oxidoreductase activity, acting on single donors with incorporation of molecular oxygen
GO:0016709	M	22635	113	962	11	0.00869165	1	2.39859e-308	oxidoreductase activity, acting on paired donors, with incorporation or reduction of molecular oxygen, NAD(P)H as one donor, and incorporation of one atom of oxygen
GO:0016310	B	22635	3461	962	174	0.00879032	1	0	phosphorylation
GO:0001871	M	22635	161	962	14	0.00890483	1	0	pattern binding
GO:0030247	M	22635	161	962	14	0.00890483	1	0	polysaccharide binding
GO:0009073	B	22635	129	962	12	0.00894006	1	0	aromatic amino acid family biosynthetic process
GO:0006468	B	22635	2333	962	122	0.00904085	1	0	protein phosphorylation
GO:0006631	B	22635	793	962	48	0.00906442	1	0	fatty acid metabolic process
GO:0052126	B	22635	20	962	4	0.00911122	1	1.96862e-69	movement in host environment
GO:0052192	B	22635	20	962	4	0.00911122	1	1.96862e-69	movement in environment of other organism involved in symbiotic interaction
GO:0071731	B	22635	20	962	4	0.00911122	1	1.96862e-69	response to nitric oxide
GO:0046794	B	22635	20	962	4	0.00911122	1	1.96862e-69	transport of virus
GO:0035251	M	22635	229	962	18	0.00923944	1	0	UDP-glucosyltransferase activity
GO:0000162	B	22635	31	962	5	0.0092955	1	8.42854e-102	tryptophan biosynthetic process
GO:0016101	B	22635	70	962	8	0.00950559	1	1.95054e-205	diterpenoid metabolic process
GO:0009409	B	22635	855	962	51	0.00952824	1	0	response to cold
GO:1901678	B	22635	11	962	3	0.00977312	1	5.00755e-41	iron coordination entity transport
GO:0005945	C	22635	11	962	3	0.00977312	1	5.00755e-41	6-phosphofructokinase complex
GO:0009815	M	22635	11	962	3	0.00977312	1	5.00755e-41	1-aminocyclopropane-1-carboxylate oxidase activity
GO:0080148	B	22635	11	962	3	0.00977312	1	5.00755e-41	negative regulation of response to water deprivation
GO:0009314	B	22635	1723	962	93	0.00998932	1	0	response to radiation
GO:0051980	M	22635	4	962	2	0.0102244	1	9.14544e-17	iron-nicotianamine transmembrane transporter activity
GO:0042550	B	22635	4	962	2	0.0102244	1	9.14544e-17	photosystem I stabilization
GO:0047083	M	22635	4	962	2	0.0102244	1	9.14544e-17	5-O-(4-coumaroyl)-D-quinate 3'-monooxygenase activity
GO:0047782	M	22635	4	962	2	0.0102244	1	9.14544e-17	coniferin beta-glucosidase activity
GO:0015603	M	22635	4	962	2	0.0102244	1	9.14544e-17	iron chelate transmembrane transporter activity
GO:0015688	B	22635	4	962	2	0.0102244	1	9.14544e-17	iron chelate transport
GO:0015838	B	22635	4	962	2	0.0102244	1	9.14544e-17	amino-acid betaine transport
GO:0015879	B	22635	4	962	2	0.0102244	1	9.14544e-17	carnitine transport
GO:0046527	M	22635	268	962	20	0.010868	1	0	glucosyltransferase activity
GO:0036294	B	22635	21	962	4	0.0108831	1	1.82803e-72	cellular response to decreased oxygen levels
GO:0071453	B	22635	21	962	4	0.0108831	1	1.82803e-72	cellular response to oxygen levels
GO:2000762	B	22635	182	962	15	0.0110908	1	0	regulation of phenylpropanoid metabolic process
GO:0044255	B	22635	2007	962	106	0.0112166	1	0	cellular lipid metabolic process
GO:0016021	C	22635	10736	962	491	0.0120276	1	0	integral component of membrane
GO:0009682	B	22635	33	962	5	0.0121111	1	1.74207e-107	induced systemic resistance
GO:0070300	M	22635	12	962	3	0.012624	1	2.65606e-44	phosphatidic acid binding
GO:0009727	B	22635	12	962	3	0.012624	1	2.65606e-44	detection of ethylene stimulus
GO:0044248	B	22635	3476	962	173	0.0129801	1	0	cellular catabolic process
GO:1900376	B	22635	152	962	13	0.0130331	1	0	regulation of secondary metabolite biosynthetic process
GO:0010565	B	22635	120	962	11	0.0133118	1	0	regulation of cellular ketone metabolic process
GO:0009646	B	22635	60	962	7	0.013341	1	4.64874e-180	response to absence of light
GO:0009266	B	22635	1345	962	74	0.013627	1	0	response to temperature stimulus
GO:1901071	B	22635	34	962	5	0.0137145	1	2.62058e-110	glucosamine-containing compound metabolic process
GO:0019825	M	22635	34	962	5	0.0137145	1	2.62058e-110	oxygen binding
GO:0009501	C	22635	34	962	5	0.0137145	1	2.62058e-110	amyloplast
GO:0052548	B	22635	75	962	8	0.0141324	1	6.90838e-218	regulation of endopeptidase activity
GO:0031305	C	22635	23	962	4	0.0150578	1	1.80883e-78	integral component of mitochondrial inner membrane
GO:0006091	B	22635	898	962	52	0.0150719	1	0	generation of precursor metabolites and energy
GO:0016702	M	22635	91	962	9	0.0152197	1	8.40673e-257	oxidoreductase activity, acting on single donors with incorporation of molecular oxygen, incorporation of two atoms of oxygen
GO:0031224	C	22635	10769	962	491	0.0152474	1	0	intrinsic component of membrane
GO:0009056	B	22635	4427	962	215	0.0153232	1	0	catabolic process
GO:0051865	B	22635	35	962	5	0.0154547	1	4.05823e-113	protein autoubiquitination
GO:0016773	M	22635	1904	962	100	0.0156555	1	0	phosphotransferase activity, alcohol group as acceptor
GO:0080043	M	22635	62	962	7	0.0158015	1	3.45001e-185	quercetin 3-O-glucosyltransferase activity
GO:0071712	B	22635	13	962	3	0.0159001	1	1.52627e-47	ER-associated misfolded protein catabolic process
GO:0006567	B	22635	13	962	3	0.0159001	1	1.52627e-47	threonine catabolic process
GO:0008441	M	22635	13	962	3	0.0159001	1	1.52627e-47	3'(2'),5'-bisphosphate nucleotidase activity
GO:0016123	B	22635	13	962	3	0.0159001	1	1.52627e-47	xanthophyll biosynthetic process
GO:0009690	B	22635	92	962	9	0.0162555	1	3.43071e-259	cytokinin metabolic process
GO:0000096	B	22635	428	962	28	0.0163604	1	0	sulfur amino acid metabolic process
GO:0071241	B	22635	77	962	8	0.0163787	1	7.94368e-223	cellular response to inorganic substance
GO:0044212	M	22635	316	962	22	0.0165188	1	0	transcription regulatory region DNA binding
GO:0003824	M	22635	14077	962	630	0.0165466	1	0	catalytic activity
GO:0019008	C	22635	5	962	2	0.0165623	1	2.02055e-20	molybdopterin synthase complex
GO:0004622	M	22635	5	962	2	0.0165623	1	2.02055e-20	lysophospholipase activity
GO:0005950	C	22635	5	962	2	0.0165623	1	2.02055e-20	anthranilate synthase complex
GO:1990169	B	22635	5	962	2	0.0165623	1	2.02055e-20	stress response to copper ion
GO:0010273	B	22635	5	962	2	0.0165623	1	2.02055e-20	detoxification of copper ion
GO:0043661	C	22635	5	962	2	0.0165623	1	2.02055e-20	peribacteroid membrane
GO:0046480	M	22635	5	962	2	0.0165623	1	2.02055e-20	galactolipid galactosyltransferase activity
GO:0046481	M	22635	5	962	2	0.0165623	1	2.02055e-20	digalactosyldiacylglycerol synthase activity
GO:0047215	M	22635	5	962	2	0.0165623	1	2.02055e-20	indole-3-acetate beta-glucosyltransferase activity
GO:0003746	M	22635	124	962	11	0.0166761	1	0	translation elongation factor activity
GO:0016682	M	22635	36	962	5	0.0173363	1	6.46444e-116	oxidoreductase activity, acting on diphenols and related substances as donors, oxygen as acceptor
GO:0000302	B	22635	585	962	36	0.0173447	1	0	response to reactive oxygen species
GO:0004435	M	22635	24	962	4	0.0174751	1	1.91987e-81	phosphatidylinositol phospholipase C activity
GO:0006566	B	22635	24	962	4	0.0174751	1	1.91987e-81	threonine metabolic process
GO:0052547	B	22635	78	962	8	0.0175935	1	2.74673e-225	regulation of peptidase activity
GO:1900378	B	22635	125	962	11	0.0176084	1	0	positive regulation of secondary metabolite biosynthetic process
GO:0000975	M	22635	318	962	22	0.0176271	1	0	regulatory region DNA binding
GO:0001067	M	22635	318	962	22	0.0176271	1	0	regulatory region nucleic acid binding
GO:0098869	B	22635	210	962	16	0.0177725	1	0	cellular oxidant detoxification
GO:0042744	B	22635	210	962	16	0.0177725	1	0	hydrogen peroxide catabolic process
GO:0043455	B	22635	210	962	16	0.0177725	1	0	regulation of secondary metabolic process
GO:0004601	M	22635	193	962	15	0.0181103	1	0	peroxidase activity
GO:0070279	M	22635	142	962	12	0.0181311	1	0	vitamin B6 binding
GO:0030170	M	22635	142	962	12	0.0181311	1	0	pyridoxal phosphate binding
GO:0016298	M	22635	176	962	14	0.0183152	1	0	lipase activity
GO:0010118	B	22635	229	962	17	0.0187247	1	0	stomatal movement
GO:0009963	B	22635	143	962	12	0.0190552	1	0	positive regulation of flavonoid biosynthetic process
GO:0009962	B	22635	160	962	13	0.0192164	1	0	regulation of flavonoid biosynthetic process
GO:1990748	B	22635	212	962	16	0.0192527	1	0	cellular detoxification
GO:0016846	M	22635	37	962	5	0.0193634	1	1.05839e-118	carbon-sulfur lyase activity
GO:1902170	B	22635	37	962	5	0.0193634	1	1.05839e-118	cellular response to reactive nitrogen species
GO:0044275	B	22635	127	962	11	0.0195886	1	0	cellular carbohydrate catabolic process
GO:0004373	M	22635	14	962	3	0.0196077	1	9.44556e-51	glycogen (starch) synthase activity
GO:0009635	B	22635	14	962	3	0.0196077	1	9.44556e-51	response to herbicide
GO:0046857	M	22635	14	962	3	0.0196077	1	9.44556e-51	oxidoreductase activity, acting on other nitrogenous compounds as donors, with NAD or NADP as acceptor
GO:0016684	M	22635	195	962	15	0.0196874	1	0	oxidoreductase activity, acting on peroxide as acceptor
GO:0071491	B	22635	25	962	4	0.0201208	1	2.12271e-84	cellular response to red light
GO:0010161	B	22635	25	962	4	0.0201208	1	2.12271e-84	red light signaling pathway
GO:0031304	C	22635	25	962	4	0.0201208	1	2.12271e-84	intrinsic component of mitochondrial inner membrane
GO:0000303	B	22635	80	962	8	0.0202146	1	3.41185e-230	response to superoxide
GO:0030258	B	22635	380	962	25	0.0210432	1	0	lipid modification
GO:0005992	B	22635	38	962	5	0.02154	1	1.77974e-121	trehalose biosynthetic process
GO:0072348	B	22635	38	962	5	0.02154	1	1.77974e-121	sulfur compound transport
GO:0030246	M	22635	382	962	25	0.0222677	1	0	carbohydrate binding
GO:0016679	M	22635	52	962	6	0.022378	1	3.04455e-159	oxidoreductase activity, acting on diphenols and related substances as donors
GO:0042742	B	22635	636	962	38	0.0224082	1	0	defense response to bacterium
GO:2000070	B	22635	26	962	4	0.0229998	1	2.44098e-87	regulation of response to water deprivation
GO:1902579	B	22635	26	962	4	0.0229998	1	2.44098e-87	multi-organism localization
GO:0006515	B	22635	26	962	4	0.0229998	1	2.44098e-87	protein quality control by the ubiquitin-proteasome system
GO:0044766	B	22635	26	962	4	0.0229998	1	2.44098e-87	multi-organism transport
GO:0015172	M	22635	26	962	4	0.0229998	1	2.44098e-87	acidic amino acid transmembrane transporter activity
GO:0044237	B	22635	20065	962	872	0.0237245	1	0	cellular metabolic process
GO:0016703	M	22635	15	962	3	0.0237498	1	6.26336e-54	oxidoreductase activity, acting on single donors with incorporation of molecular oxygen, incorporation of one atom of oxygen (internal monooxygenases or internal mixed function oxidases)
GO:0033609	B	22635	15	962	3	0.0237498	1	6.26336e-54	oxalate metabolic process
GO:1904264	M	22635	15	962	3	0.0237498	1	6.26336e-54	ubiquitin protein ligase activity involved in ERAD pathway
GO:0009864	B	22635	15	962	3	0.0237498	1	6.26336e-54	induced systemic resistance, jasmonic acid mediated signaling pathway
GO:0010052	B	22635	15	962	3	0.0237498	1	6.26336e-54	guard cell differentiation
GO:0002238	B	22635	39	962	5	0.0238696	1	3.07165e-124	response to molecule of fungal origin
GO:1900673	B	22635	131	962	11	0.0240357	1	0	olefin metabolic process
GO:1900674	B	22635	131	962	11	0.0240357	1	0	olefin biosynthetic process
GO:0009692	B	22635	131	962	11	0.0240357	1	0	ethylene metabolic process
GO:0009693	B	22635	131	962	11	0.0240357	1	0	ethylene biosynthetic process
GO:0043449	B	22635	131	962	11	0.0240357	1	0	cellular alkene metabolic process
GO:0043450	B	22635	131	962	11	0.0240357	1	0	alkene biosynthetic process
GO:0004049	M	22635	6	962	2	0.0241486	1	5.35719e-24	anthranilate synthase activity
GO:0004765	M	22635	6	962	2	0.0241486	1	5.35719e-24	shikimate kinase activity
GO:0043659	C	22635	6	962	2	0.0241486	1	5.35719e-24	symbiosome
GO:0043660	C	22635	6	962	2	0.0241486	1	5.35719e-24	bacteroid-containing symbiosome
GO:0048530	B	22635	6	962	2	0.0241486	1	5.35719e-24	fruit morphogenesis
GO:0008652	B	22635	700	962	41	0.02429	1	0	cellular amino acid biosynthetic process
GO:0000305	B	22635	83	962	8	0.0246491	1	1.63944e-237	response to oxygen radical
GO:1901616	B	22635	115	962	10	0.0247164	1	6.19961705616E-313	organic hydroxy compound catabolic process
GO:0046148	B	22635	386	962	25	0.0248824	1	0	pigment biosynthetic process
GO:0046939	B	22635	348	962	23	0.0249054	1	0	nucleotide phosphorylation
GO:0046164	B	22635	99	962	9	0.0249968	1	8.70853e-276	alcohol catabolic process
GO:0006096	B	22635	311	962	21	0.025373	1	0	glycolytic process
GO:0006757	B	22635	311	962	21	0.025373	1	0	ATP generation from ADP
GO:0046031	B	22635	311	962	21	0.025373	1	0	ADP metabolic process
GO:0044242	B	22635	368	962	24	0.0256381	1	0	cellular lipid catabolic process
GO:0098543	B	22635	27	962	4	0.0261165	1	2.91505e-90	detection of other organism
GO:0016045	B	22635	27	962	4	0.0261165	1	2.91505e-90	detection of bacterium
GO:0046219	B	22635	40	962	5	0.0263555	1	5.4375e-127	indolalkylamine biosynthetic process
GO:0019395	B	22635	257	962	18	0.0267198	1	0	fatty acid oxidation
GO:0043167	M	22635	7940	962	366	0.0269074	1	0	ion binding
GO:0009617	B	22635	869	962	49	0.0272855	1	0	response to bacterium
GO:0009812	B	22635	333	962	22	0.0279026	1	0	flavonoid metabolic process
GO:0036473	B	22635	16	962	3	0.0283266	1	4.43031e-57	cell death in response to oxidative stress
GO:0036513	C	22635	16	962	3	0.0283266	1	4.43031e-57	Derlin-1 retrotranslocation complex
GO:0042219	B	22635	16	962	3	0.0283266	1	4.43031e-57	cellular modified amino acid catabolic process
GO:0009904	B	22635	16	962	3	0.0283266	1	4.43031e-57	chloroplast accumulation movement
GO:0014074	B	22635	16	962	3	0.0283266	1	4.43031e-57	response to purine-containing compound
GO:0071248	B	22635	55	962	6	0.0286615	1	4.16168e-167	cellular response to metal ion
GO:0022804	M	22635	668	962	39	0.0287101	1	0	active transmembrane transporter activity
GO:0001047	M	22635	41	962	5	0.0290006	1	9.86668e-130	core promoter binding
GO:0043565	M	22635	811	962	46	0.0290717	1	0	sequence-specific DNA binding
GO:0046688	B	22635	28	962	4	0.0294742	1	3.61029e-93	response to copper ion
GO:0009135	B	22635	316	962	21	0.0294952	1	0	purine nucleoside diphosphate metabolic process
GO:0009179	B	22635	316	962	21	0.0294952	1	0	purine ribonucleoside diphosphate metabolic process
GO:0009185	B	22635	316	962	21	0.0294952	1	0	ribonucleoside diphosphate metabolic process
GO:0023014	B	22635	432	962	27	0.0301939	1	0	signal transduction by protein phosphorylation
GO:0046351	B	22635	56	962	6	0.0309893	1	1.03213e-169	disaccharide biosynthetic process
GO:0016638	M	22635	42	962	5	0.0318076	1	1.83412e-132	oxidoreductase activity, acting on the CH-NH2 group of donors
GO:0050691	B	22635	7	962	2	0.0328659	1	1.65718e-27	regulation of defense response to virus by host
GO:1902456	B	22635	7	962	2	0.0328659	1	1.65718e-27	regulation of stomatal opening
GO:0007044	B	22635	7	962	2	0.0328659	1	1.65718e-27	cell-substrate junction assembly
GO:0007045	B	22635	7	962	2	0.0328659	1	1.65718e-27	cell-substrate adherens junction assembly
GO:0007160	B	22635	7	962	2	0.0328659	1	1.65718e-27	cell-matrix adhesion
GO:0010731	B	22635	7	962	2	0.0328659	1	1.65718e-27	protein glutathionylation
GO:0060003	B	22635	7	962	2	0.0328659	1	1.65718e-27	copper ion export
GO:0047334	M	22635	7	962	2	0.0328659	1	1.65718e-27	diphosphate-fructose-6-phosphate 1-phosphotransferase activity
GO:0048041	B	22635	7	962	2	0.0328659	1	1.65718e-27	focal adhesion assembly
GO:1900037	B	22635	7	962	2	0.0328659	1	1.65718e-27	regulation of cellular response to hypoxia
GO:1900117	B	22635	7	962	2	0.0328659	1	1.65718e-27	regulation of execution phase of apoptosis
GO:0016641	M	22635	29	962	4	0.0330755	1	4.63124e-96	oxidoreductase activity, acting on the CH-NH2 group of donors, oxygen as acceptor
GO:0072337	B	22635	17	962	3	0.0333354	1	3.32974e-60	modified amino acid transport
GO:0034440	B	22635	264	962	18	0.0335924	1	0	lipid oxidation
GO:0055076	B	22635	191	962	14	0.0338508	1	0	transition metal ion homeostasis
GO:0006165	B	22635	321	962	21	0.0341036	1	0	nucleoside diphosphate phosphorylation
GO:0046686	B	22635	800	962	45	0.0344714	1	0	response to cadmium ion
GO:0005887	C	22635	192	962	14	0.035148	1	0	integral component of plasma membrane
GO:0043177	M	22635	157	962	12	0.0359581	1	0	organic acid binding
GO:0031406	M	22635	157	962	12	0.0359581	1	0	carboxylic acid binding
GO:0010193	B	22635	58	962	6	0.0360065	1	6.69338e-175	response to ozone
GO:0006006	B	22635	642	962	37	0.0381983	1	0	glucose metabolic process
GO:0007178	B	22635	59	962	6	0.0386994	1	1.74917e-177	transmembrane receptor protein serine/threonine kinase signaling pathway
GO:0046683	B	22635	18	962	3	0.0387714	1	2.64989e-63	response to organophosphorus
GO:0043169	M	22635	4177	962	199	0.0387892	1	0	cation binding
GO:0004672	M	22635	1655	962	85	0.0392506	1	0	protein kinase activity
GO:0046872	M	22635	4135	962	197	0.039739	1	0	metal ion binding
GO:0052745	M	22635	31	962	4	0.0410148	1	8.42854e-102	inositol phosphate phosphatase activity
GO:0016052	B	22635	790	962	44	0.04147	1	0	carbohydrate catabolic process
GO:0016042	B	22635	485	962	29	0.0415176	1	0	lipid catabolic process
GO:0051179	B	22635	7452	962	342	0.0417351	1	0	localization
GO:0006636	B	22635	92	962	8	0.0419275	1	3.43071e-259	unsaturated fatty acid biosynthetic process
GO:0000111	C	22635	1	962	1	0.0425006	1	4.41794e-05	nucleotide-excision repair factor 2 complex
GO:0098840	B	22635	1	962	1	0.0425006	1	4.41794e-05	protein transport along microtubule
GO:0017007	B	22635	1	962	1	0.0425006	1	4.41794e-05	protein-bilin linkage
GO:0017009	B	22635	1	962	1	0.0425006	1	4.41794e-05	protein-phycocyanobilin linkage
GO:0017095	M	22635	1	962	1	0.0425006	1	4.41794e-05	heparan sulfate 6-O-sulfotransferase activity
GO:0000715	B	22635	1	962	1	0.0425006	1	4.41794e-05	nucleotide-excision repair, DNA damage recognition
GO:0099118	B	22635	1	962	1	0.0425006	1	4.41794e-05	microtubule-based protein transport
GO:0050017	M	22635	1	962	1	0.0425006	1	4.41794e-05	L-3-cyanoalanine synthase activity
GO:0050203	M	22635	1	962	1	0.0425006	1	4.41794e-05	oxalate-CoA ligase activity
GO:0050284	M	22635	1	962	1	0.0425006	1	4.41794e-05	sinapate 1-glucosyltransferase activity
GO:0050313	M	22635	1	962	1	0.0425006	1	4.41794e-05	sulfur dioxygenase activity
GO:0033956	M	22635	1	962	1	0.0425006	1	4.41794e-05	beta-apiosyl-beta-glucosidase activity
GO:0050464	M	22635	1	962	1	0.0425006	1	4.41794e-05	nitrate reductase (NADPH) activity
GO:0050645	M	22635	1	962	1	0.0425006	1	4.41794e-05	limonoid glucosyltransferase activity
GO:0034483	M	22635	1	962	1	0.0425006	1	4.41794e-05	heparan sulfate sulfotransferase activity
GO:0050870	B	22635	1	962	1	0.0425006	1	4.41794e-05	positive regulation of T cell activation
GO:1902609	B	22635	1	962	1	0.0425006	1	4.41794e-05	(R)-2-hydroxy-alpha-linolenic acid biosynthetic process
GO:0018489	M	22635	1	962	1	0.0425006	1	4.41794e-05	vanillate monooxygenase activity
GO:0018580	M	22635	1	962	1	0.0425006	1	4.41794e-05	nitronate monooxygenase activity
GO:1903039	B	22635	1	962	1	0.0425006	1	4.41794e-05	positive regulation of leukocyte cell-cell adhesion
GO:0035721	B	22635	1	962	1	0.0425006	1	4.41794e-05	intraciliary retrograde transport
GO:0019500	B	22635	1	962	1	0.0425006	1	4.41794e-05	cyanide catabolic process
GO:1904220	B	22635	1	962	1	0.0425006	1	4.41794e-05	regulation of serine C-palmitoyltransferase activity
GO:1904222	B	22635	1	962	1	0.0425006	1	4.41794e-05	positive regulation of serine C-palmitoyltransferase activity
GO:0003976	M	22635	1	962	1	0.0425006	1	4.41794e-05	UDP-N-acetylglucosamine-lysosomal-enzyme N-acetylglucosaminephosphotransferase activity
GO:1904564	C	22635	1	962	1	0.0425006	1	4.41794e-05	Nbp35-Cfd1 ATPase complex
GO:0004411	M	22635	1	962	1	0.0425006	1	4.41794e-05	homogentisate 1,2-dioxygenase activity
GO:0070221	B	22635	1	962	1	0.0425006	1	4.41794e-05	sulfide oxidation, using sulfide:quinone oxidoreductase
GO:0005993	B	22635	1	962	1	0.0425006	1	4.41794e-05	trehalose catabolic process
GO:0071942	C	22635	1	962	1	0.0425006	1	4.41794e-05	XPC complex
GO:0006853	B	22635	1	962	1	0.0425006	1	4.41794e-05	carnitine shuttle
GO:1990229	C	22635	1	962	1	0.0425006	1	4.41794e-05	iron-sulfur cluster assembly complex
GO:1990531	C	22635	1	962	1	0.0425006	1	4.41794e-05	Lem3p-Dnf1p complex
GO:0008301	M	22635	1	962	1	0.0425006	1	4.41794e-05	DNA binding, bending
GO:0090440	M	22635	1	962	1	0.0425006	1	4.41794e-05	abscisic acid transporter activity
GO:0090470	B	22635	1	962	1	0.0425006	1	4.41794e-05	shoot organ boundary specification
GO:0008923	M	22635	1	962	1	0.0425006	1	4.41794e-05	lysine decarboxylase activity
GO:0042073	B	22635	1	962	1	0.0425006	1	4.41794e-05	intraciliary transport
GO:0009539	C	22635	1	962	1	0.0425006	1	4.41794e-05	photosystem II reaction center
GO:0009976	M	22635	1	962	1	0.0425006	1	4.41794e-05	tocopherol cyclase activity
GO:0010028	B	22635	1	962	1	0.0425006	1	4.41794e-05	xanthophyll cycle
GO:0043684	C	22635	1	962	1	0.0425006	1	4.41794e-05	type IV secretion system complex
GO:0046409	M	22635	1	962	1	0.0425006	1	4.41794e-05	p-coumarate 3-hydroxylase activity
GO:0030407	M	22635	1	962	1	0.0425006	1	4.41794e-05	formimidoyltransferase activity
GO:0030409	M	22635	1	962	1	0.0425006	1	4.41794e-05	glutamate formimidoyltransferase activity
GO:0030412	M	22635	1	962	1	0.0425006	1	4.41794e-05	formimidoyltetrahydrofolate cyclodeaminase activity
GO:0030991	C	22635	1	962	1	0.0425006	1	4.41794e-05	intraciliary transport particle A
GO:0080169	B	22635	1	962	1	0.0425006	1	4.41794e-05	cellular response to boron-containing substance deprivation
GO:0047499	M	22635	1	962	1	0.0425006	1	4.41794e-05	calcium-independent phospholipase A2 activity
GO:0014823	B	22635	1	962	1	0.0425006	1	4.41794e-05	response to activity
GO:0047652	M	22635	1	962	1	0.0425006	1	4.41794e-05	allantoate deiminase activity
GO:0031588	C	22635	1	962	1	0.0425006	1	4.41794e-05	nucleotide-activated protein kinase complex
GO:0033198	B	22635	8	962	2	0.0426047	1	5.85887e-31	response to ATP
GO:0034333	B	22635	8	962	2	0.0426047	1	5.85887e-31	adherens junction assembly
GO:0052834	M	22635	8	962	2	0.0426047	1	5.85887e-31	inositol monophosphate phosphatase activity
GO:0004008	M	22635	8	962	2	0.0426047	1	5.85887e-31	copper-exporting ATPase activity
GO:1990069	B	22635	8	962	2	0.0426047	1	5.85887e-31	stomatal opening
GO:1990066	B	22635	8	962	2	0.0426047	1	5.85887e-31	energy quenching
GO:0010196	B	22635	8	962	2	0.0426047	1	5.85887e-31	nonphotochemical quenching
GO:0061687	B	22635	8	962	2	0.0426047	1	5.85887e-31	detoxification of inorganic compound
GO:0015012	B	22635	8	962	2	0.0426047	1	5.85887e-31	heparan sulfate proteoglycan biosynthetic process
GO:0097501	B	22635	8	962	2	0.0426047	1	5.85887e-31	stress response to metal ion
GO:0015801	B	22635	8	962	2	0.0426047	1	5.85887e-31	aromatic amino acid transport
GO:0032454	M	22635	8	962	2	0.0426047	1	5.85887e-31	histone demethylase activity (H3-K9 specific)
GO:0051234	B	22635	6444	962	298	0.0430706	1	0	establishment of localization
GO:0043900	B	22635	216	962	15	0.043116	1	0	regulation of multi-organism process
GO:0003674	M	22635	21625	962	930	0.0437256	1	0	molecular_function
GO:0006721	B	22635	350	962	22	0.044449	1	0	terpenoid metabolic process
GO:0016621	M	22635	19	962	3	0.0446275	1	2.22611e-66	cinnamoyl-CoA reductase activity
GO:0050688	B	22635	19	962	3	0.0446275	1	2.22611e-66	regulation of defense response to virus
GO:0005779	C	22635	19	962	3	0.0446275	1	2.22611e-66	integral component of peroxisomal membrane
GO:0042939	B	22635	19	962	3	0.0446275	1	2.22611e-66	tripeptide transport
GO:0030976	M	22635	19	962	3	0.0446275	1	2.22611e-66	thiamine pyrophosphate binding
GO:0031231	C	22635	19	962	3	0.0446275	1	2.22611e-66	intrinsic component of peroxisomal membrane
GO:0009523	C	22635	46	962	5	0.0446933	1	2.75765e-143	photosystem II
GO:0004620	M	22635	110	962	9	0.0447396	1	1.95107e-301	phospholipase activity
GO:0051554	B	22635	32	962	4	0.0453541	1	1.19321e-104	flavonol metabolic process
GO:0051555	B	22635	32	962	4	0.0453541	1	1.19321e-104	flavonol biosynthetic process
GO:0016108	B	22635	145	962	11	0.0453765	1	0	tetraterpenoid metabolic process
GO:0016116	B	22635	145	962	11	0.0453765	1	0	carotenoid metabolic process
GO:0009132	B	22635	332	962	21	0.0460997	1	0	nucleoside diphosphate metabolic process
GO:0010260	B	22635	128	962	10	0.0464198	1	0	animal organ senescence
GO:0033559	B	22635	94	962	8	0.0466378	1	5.90188e-264	unsaturated fatty acid metabolic process
GO:0098656	B	22635	352	962	22	0.0467853	1	0	anion transmembrane transport
GO:0006810	B	22635	6069	962	281	0.0475312	1	0	transport
GO:0071470	B	22635	78	962	7	0.0477823	1	2.74673e-225	cellular response to osmotic stress
GO:0006040	B	22635	47	962	5	0.0483361	1	5.73772e-146	amino sugar metabolic process
GO:0009686	B	22635	47	962	5	0.0483361	1	5.73772e-146	gibberellin biosynthetic process
GO:0019318	B	22635	696	962	39	0.0486682	1	0	hexose metabolic process
GO:0004674	M	22635	1073	962	57	0.0490106	1	0	protein serine/threonine kinase activity
GO:0016209	M	22635	258	962	17	0.0497461	1	0	antioxidant activity
GO:0006812	B	22635	1330	962	69	0.0497736	1	0	cation transport
GO:0015837	B	22635	63	962	6	0.0507297	1	9.6288e-188	amine transport
GO:0016661	M	22635	20	962	3	0.0508951	1	1.96862e-69	oxidoreductase activity, acting on other nitrogenous compounds as donors
GO:0016833	M	22635	20	962	3	0.0508951	1	1.96862e-69	oxo-acid-lyase activity
GO:0060416	B	22635	20	962	3	0.0508951	1	1.96862e-69	response to growth hormone
GO:0015696	B	22635	96	962	8	0.051681	1	1.0594e-268	ammonium transport
GO:0017004	B	22635	48	962	5	0.0521491	1	1.21928e-148	cytochrome complex assembly
GO:0019344	B	22635	222	962	15	0.0524466	1	0	cysteine biosynthetic process
GO:0050162	M	22635	9	962	2	0.0532625	1	2.33039e-34	oxalate oxidase activity
GO:0034332	B	22635	9	962	2	0.0532625	1	2.33039e-34	adherens junction organization
GO:0018401	B	22635	9	962	2	0.0532625	1	2.33039e-34	peptidyl-proline hydroxylation to 4-hydroxy-L-proline
GO:0019471	B	22635	9	962	2	0.0532625	1	2.33039e-34	4-hydroxyproline metabolic process
GO:0019511	B	22635	9	962	2	0.0532625	1	2.33039e-34	peptidyl-proline hydroxylation
GO:0004861	M	22635	9	962	2	0.0532625	1	2.33039e-34	cyclin-dependent protein serine/threonine kinase inhibitor activity
GO:0008756	M	22635	9	962	2	0.0532625	1	2.33039e-34	o-succinylbenzoate-CoA ligase activity
GO:0030291	M	22635	9	962	2	0.0532625	1	2.33039e-34	protein serine/threonine kinase inhibitor activity
GO:0097190	B	22635	9	962	2	0.0532625	1	2.33039e-34	apoptotic signaling pathway
GO:0097193	B	22635	9	962	2	0.0532625	1	2.33039e-34	intrinsic apoptotic signaling pathway
GO:0015909	B	22635	9	962	2	0.0532625	1	2.33039e-34	long-chain fatty acid transport
GO:0010224	B	22635	149	962	11	0.0533058	1	0	response to UV-B
GO:0016830	M	22635	168	962	12	0.0551875	1	0	carbon-carbon lyase activity
GO:0042440	B	22635	539	962	31	0.0552372	1	0	pigment metabolic process
GO:0015994	B	22635	243	962	16	0.0559907	1	0	chlorophyll metabolic process
GO:0008171	M	22635	49	962	5	0.0561325	1	2.64509e-151	O-methyltransferase activity
GO:1901607	B	22635	540	962	31	0.0563286	1	0	alpha-amino acid biosynthetic process
GO:0016829	M	22635	520	962	30	0.056693	1	0	lyase activity
GO:0017085	B	22635	21	962	3	0.0575638	1	1.82803e-72	response to insecticide
GO:0019840	M	22635	21	962	3	0.0575638	1	1.82803e-72	isoprenoid binding
GO:0052716	M	22635	21	962	3	0.0575638	1	1.82803e-72	hydroquinone:oxygen oxidoreductase activity
GO:0008252	M	22635	21	962	3	0.0575638	1	1.82803e-72	nucleotidase activity
GO:0010044	B	22635	21	962	3	0.0575638	1	1.82803e-72	response to aluminum ion
GO:0016206	M	22635	21	962	3	0.0575638	1	1.82803e-72	catechol O-methyltransferase activity
GO:0009624	B	22635	170	962	12	0.059308	1	0	response to nematode
GO:0048878	B	22635	687	962	38	0.0595986	1	0	chemical homeostasis
GO:0051552	B	22635	35	962	4	0.0598422	1	4.05823e-113	flavone metabolic process
GO:0051553	B	22635	35	962	4	0.0598422	1	4.05823e-113	flavone biosynthetic process
GO:0019203	M	22635	35	962	4	0.0598422	1	4.05823e-113	carbohydrate phosphatase activity
GO:0043434	B	22635	35	962	4	0.0598422	1	4.05823e-113	response to peptide hormone
GO:0030599	M	22635	35	962	4	0.0598422	1	4.05823e-113	pectinesterase activity
GO:0046914	M	22635	2729	962	132	0.0600763	1	0	transition metal ion binding
GO:0033500	B	22635	50	962	5	0.0602863	1	5.85559e-154	carbohydrate homeostasis
GO:0009311	B	22635	323	962	20	0.0603611	1	0	oligosaccharide metabolic process
GO:0044272	B	22635	626	962	35	0.0607058	1	0	sulfur compound biosynthetic process
GO:0016903	M	22635	117	962	9	0.0616176	1	1.6591713E-317	oxidoreductase activity, acting on the aldehyde or oxo group of donors
GO:0010119	B	22635	135	962	10	0.0622481	1	0	regulation of stomatal movement
GO:0016138	B	22635	209	962	14	0.0629547	1	0	glycoside biosynthetic process
GO:0008194	M	22635	445	962	26	0.0640205	1	0	UDP-glycosyltransferase activity
GO:0042562	M	22635	51	962	5	0.0646098	1	1.32227e-156	hormone binding
GO:0008272	B	22635	22	962	3	0.0646218	1	1.7784e-75	sulfate transport
GO:0009903	B	22635	22	962	3	0.0646218	1	1.7784e-75	chloroplast avoidance movement
GO:0018126	B	22635	10	962	2	0.0647438	1	1.02996e-37	protein hydroxylation
GO:1902586	B	22635	10	962	2	0.0647438	1	1.02996e-37	multi-organism intercellular transport
GO:0004089	M	22635	10	962	2	0.0647438	1	1.02996e-37	carbonate dehydratase activity
GO:0004834	M	22635	10	962	2	0.0647438	1	1.02996e-37	tryptophan synthase activity
GO:0070919	B	22635	10	962	2	0.0647438	1	1.02996e-37	production of siRNA involved in chromatin silencing by small RNA
GO:0090691	B	22635	10	962	2	0.0647438	1	1.02996e-37	formation of plant organ boundary
GO:0042304	B	22635	10	962	2	0.0647438	1	1.02996e-37	regulation of fatty acid biosynthetic process
GO:0009729	B	22635	10	962	2	0.0647438	1	1.02996e-37	detection of brassinosteroid stimulus
GO:0042759	B	22635	10	962	2	0.0647438	1	1.02996e-37	long-chain fatty acid biosynthetic process
GO:0010279	M	22635	10	962	2	0.0647438	1	1.02996e-37	indole-3-acetic acid amido synthetase activity
GO:0043682	M	22635	10	962	2	0.0647438	1	1.02996e-37	copper-transporting ATPase activity
GO:0046740	B	22635	10	962	2	0.0647438	1	1.02996e-37	transport of virus in host, cell to cell
GO:0031589	B	22635	10	962	2	0.0647438	1	1.02996e-37	cell-substrate adhesion
GO:0097194	B	22635	10	962	2	0.0647438	1	1.02996e-37	execution phase of apoptosis
GO:0015697	B	22635	10	962	2	0.0647438	1	1.02996e-37	quaternary ammonium group transport
GO:0009705	C	22635	136	962	10	0.0647618	1	0	plant-type vacuole membrane
GO:0055072	B	22635	67	962	6	0.0648138	1	6.82526e-198	iron ion homeostasis
GO:0009521	C	22635	67	962	6	0.0648138	1	6.82526e-198	photosystem
GO:1901652	B	22635	36	962	4	0.0651554	1	6.46444e-116	response to peptide
GO:0009735	B	22635	287	962	18	0.0653109	1	0	response to cytokinin
GO:0003333	B	22635	101	962	8	0.0657779	1	1.73194e-280	amino acid transmembrane transport
GO:0006635	B	22635	249	962	16	0.0666084	1	0	fatty acid beta-oxidation
GO:0008610	B	22635	1506	962	76	0.0669316	1	0	lipid biosynthetic process
GO:0048527	B	22635	230	962	15	0.0669414	1	0	lateral root development
GO:0008202	B	22635	367	962	22	0.0671963	1	0	steroid metabolic process
GO:0042578	M	22635	653	962	36	0.067717	1	0	phosphoric ester hydrolase activity
GO:0050794	B	22635	11503	962	512	0.0679927	1	0	regulation of cellular process
GO:0004629	M	22635	37	962	4	0.070706	1	1.05839e-118	phospholipase C activity
GO:0043467	B	22635	37	962	4	0.070706	1	1.05839e-118	regulation of generation of precursor metabolites and energy
GO:0071705	B	22635	2592	962	125	0.0707631	1	0	nitrogen compound transport
GO:0030001	B	22635	887	962	47	0.0709239	1	0	metal ion transport
GO:0006534	B	22635	232	962	15	0.0709457	1	0	cysteine metabolic process
GO:0000325	C	22635	213	962	14	0.0711848	1	0	plant-type vacuole
GO:0004707	M	22635	23	962	3	0.0720564	1	1.80883e-78	MAP kinase activity
GO:0010107	B	22635	23	962	3	0.0720564	1	1.80883e-78	potassium ion import
GO:0045431	M	22635	23	962	3	0.0720564	1	1.80883e-78	flavonol synthase activity
GO:0016301	M	22635	2439	962	118	0.0725345	1	0	kinase activity
GO:0048037	M	22635	678	962	37	0.0725829	1	0	cofactor binding
GO:0031163	B	22635	139	962	10	0.0726894	1	0	metallo-sulfur cluster assembly
GO:0016226	B	22635	139	962	10	0.0726894	1	0	iron-sulfur cluster assembly
GO:0032592	C	22635	53	962	5	0.0737635	1	7.14526e-162	integral component of mitochondrial membrane
GO:0030162	B	22635	158	962	11	0.0743921	1	0	regulation of proteolysis
GO:0042446	B	22635	332	962	20	0.0750985	1	0	hormone biosynthetic process
GO:0042277	M	22635	122	962	9	0.0758663	1	0	peptide binding
GO:0000746	B	22635	11	962	2	0.0769595	1	5.00755e-41	conjugation
GO:2000896	B	22635	11	962	2	0.0769595	1	5.00755e-41	amylopectin metabolic process
GO:0004124	M	22635	11	962	2	0.0769595	1	5.00755e-41	cysteine synthase activity
GO:0005513	B	22635	11	962	2	0.0769595	1	5.00755e-41	detection of calcium ion
GO:0009011	M	22635	11	962	2	0.0769595	1	5.00755e-41	starch synthase activity
GO:0010021	B	22635	11	962	2	0.0769595	1	5.00755e-41	amylopectin biosynthetic process
GO:0030201	B	22635	11	962	2	0.0769595	1	5.00755e-41	heparan sulfate proteoglycan metabolic process
GO:0080046	M	22635	11	962	2	0.0769595	1	5.00755e-41	quercetin 4'-O-glucosyltransferase activity
GO:0032261	B	22635	11	962	2	0.0769595	1	5.00755e-41	purine nucleotide salvage
GO:0048859	B	22635	11	962	2	0.0769595	1	5.00755e-41	formation of anatomical boundary
GO:0016174	M	22635	11	962	2	0.0769595	1	5.00755e-41	NAD(P)H oxidase activity
GO:0006633	B	22635	394	962	23	0.0782953	1	0	fatty acid biosynthetic process
GO:0016109	B	22635	141	962	10	0.0782987	1	0	tetraterpenoid biosynthetic process
GO:0016117	B	22635	141	962	10	0.0782987	1	0	carotenoid biosynthetic process
GO:0019438	B	22635	5942	962	272	0.0785781	1	0	aromatic compound biosynthetic process
GO:0005375	M	22635	24	962	3	0.0798538	1	1.91987e-81	copper ion transmembrane transporter activity
GO:0009068	B	22635	24	962	3	0.0798538	1	1.91987e-81	aspartate family amino acid catabolic process
GO:0010959	B	22635	24	962	3	0.0798538	1	1.91987e-81	regulation of metal ion transport
GO:0002237	B	22635	142	962	10	0.0812011	1	0	response to molecule of bacterial origin
GO:0002831	B	22635	142	962	10	0.0812011	1	0	regulation of response to biotic stimulus
GO:0071489	B	22635	106	962	8	0.0820383	1	3.6266e-292	cellular response to red or far red light
GO:0010017	B	22635	106	962	8	0.0820383	1	3.6266e-292	red or far-red light signaling pathway
GO:0043086	B	22635	316	962	19	0.0822817	1	0	negative regulation of catalytic activity
GO:0044425	C	22635	11304	962	502	0.0824447	1	0	membrane part
GO:0000272	B	22635	199	962	13	0.0828969	1	0	polysaccharide catabolic process
GO:0016719	M	22635	2	962	1	0.0831966	1	3.90381e-09	carotene 7,8-desaturase activity
GO:0000405	M	22635	2	962	1	0.0831966	1	3.90381e-09	bubble DNA binding
GO:0016971	M	22635	2	962	1	0.0831966	1	3.90381e-09	flavin-linked sulfhydryl oxidase activity
GO:0016972	M	22635	2	962	1	0.0831966	1	3.90381e-09	thiol oxidase activity
GO:0033611	B	22635	2	962	1	0.0831966	1	3.90381e-09	oxalate catabolic process
GO:0000994	M	22635	2	962	1	0.0831966	1	3.90381e-09	RNA polymerase III core binding
GO:0050405	M	22635	2	962	1	0.0831966	1	3.90381e-09	[acetyl-CoA carboxylase] kinase activity
GO:1902001	B	22635	2	962	1	0.0831966	1	3.90381e-09	fatty acid transmembrane transport
GO:1902000	B	22635	2	962	1	0.0831966	1	3.90381e-09	homogentisate catabolic process
GO:1901999	B	22635	2	962	1	0.0831966	1	3.90381e-09	homogentisate metabolic process
GO:0001561	B	22635	2	962	1	0.0831966	1	3.90381e-09	fatty acid alpha-oxidation
GO:1902224	B	22635	2	962	1	0.0831966	1	3.90381e-09	ketone body metabolic process
GO:0051197	B	22635	2	962	1	0.0831966	1	3.90381e-09	positive regulation of coenzyme metabolic process
GO:1903580	B	22635	2	962	1	0.0831966	1	3.90381e-09	positive regulation of ATP metabolic process
GO:0019418	B	22635	2	962	1	0.0831966	1	3.90381e-09	sulfide oxidation
GO:0019605	B	22635	2	962	1	0.0831966	1	3.90381e-09	butyrate metabolic process
GO:0052880	M	22635	2	962	1	0.0831966	1	3.90381e-09	oxidoreductase activity, acting on diphenols and related substances as donors, with copper protein as acceptor
GO:0052886	M	22635	2	962	1	0.0831966	1	3.90381e-09	9,9'-dicis-carotene:quinone oxidoreductase activity
GO:0052887	M	22635	2	962	1	0.0831966	1	3.90381e-09	7,9,9'-tricis-neurosporene:quinone oxidoreductase activity
GO:0003863	M	22635	2	962	1	0.0831966	1	3.90381e-09	3-methyl-2-oxobutanoate dehydrogenase (2-methylpropanoyl-transferring) activity
GO:0003876	M	22635	2	962	1	0.0831966	1	3.90381e-09	AMP deaminase activity
GO:0004357	M	22635	2	962	1	0.0831966	1	3.90381e-09	glutamate-cysteine ligase activity
GO:0004419	M	22635	2	962	1	0.0831966	1	3.90381e-09	hydroxymethylglutaryl-CoA lyase activity
GO:0004555	M	22635	2	962	1	0.0831966	1	3.90381e-09	alpha,alpha-trehalase activity
GO:0071763	B	22635	2	962	1	0.0831966	1	3.90381e-09	nuclear membrane organization
GO:0006390	B	22635	2	962	1	0.0831966	1	3.90381e-09	transcription from mitochondrial promoter
GO:0007518	B	22635	2	962	1	0.0831966	1	3.90381e-09	myoblast fate determination
GO:0007525	B	22635	2	962	1	0.0831966	1	3.90381e-09	somatic muscle development
GO:0007527	B	22635	2	962	1	0.0831966	1	3.90381e-09	adult somatic muscle development
GO:1990559	B	22635	2	962	1	0.0831966	1	3.90381e-09	mitochondrial coenzyme A transmembrane transport
GO:0008211	B	22635	2	962	1	0.0831966	1	3.90381e-09	glucocorticoid metabolic process
GO:0008419	M	22635	2	962	1	0.0831966	1	3.90381e-09	RNA lariat debranching enzyme activity
GO:0008792	M	22635	2	962	1	0.0831966	1	3.90381e-09	arginine decarboxylase activity
GO:0042030	M	22635	2	962	1	0.0831966	1	3.90381e-09	ATPase inhibitor activity
GO:0009496	M	22635	2	962	1	0.0831966	1	3.90381e-09	plastoquinol--plastocyanin reductase activity
GO:0009594	B	22635	2	962	1	0.0831966	1	3.90381e-09	detection of nutrient
GO:0009714	B	22635	2	962	1	0.0831966	1	3.90381e-09	chalcone metabolic process
GO:0009715	B	22635	2	962	1	0.0831966	1	3.90381e-09	chalcone biosynthetic process
GO:0009783	C	22635	2	962	1	0.0831966	1	3.90381e-09	photosystem II antenna complex
GO:0009836	B	22635	2	962	1	0.0831966	1	3.90381e-09	fruit ripening, climacteric
GO:0010331	M	22635	2	962	1	0.0831966	1	3.90381e-09	gibberellin binding
GO:0010471	M	22635	2	962	1	0.0831966	1	3.90381e-09	GDP-galactose:mannose-1-phosphate guanylyltransferase activity
GO:0010472	M	22635	2	962	1	0.0831966	1	3.90381e-09	GDP-galactose:glucose-1-phosphate guanylyltransferase activity
GO:0010473	M	22635	2	962	1	0.0831966	1	3.90381e-09	GDP-galactose:myoinositol-1-phosphate guanylyltransferase activity
GO:0010474	M	22635	2	962	1	0.0831966	1	3.90381e-09	glucose-1-phosphate guanylyltransferase (GDP) activity
GO:0010475	M	22635	2	962	1	0.0831966	1	3.90381e-09	galactose-1-phosphate guanylyltransferase (GDP) activity
GO:0010907	B	22635	2	962	1	0.0831966	1	3.90381e-09	positive regulation of glucose metabolic process
GO:0045158	M	22635	2	962	1	0.0831966	1	3.90381e-09	electron transporter, transferring electrons within cytochrome b6/f complex of photosystem II activity
GO:0045181	M	22635	2	962	1	0.0831966	1	3.90381e-09	glutamate synthase activity, NAD(P)H as acceptor
GO:0061629	M	22635	2	962	1	0.0831966	1	3.90381e-09	RNA polymerase II sequence-specific DNA binding transcription factor binding
GO:0045821	B	22635	2	962	1	0.0831966	1	3.90381e-09	positive regulation of glycolytic process
GO:0046332	M	22635	2	962	1	0.0831966	1	3.90381e-09	SMAD binding
GO:0046950	B	22635	2	962	1	0.0831966	1	3.90381e-09	cellular ketone body metabolic process
GO:0046951	B	22635	2	962	1	0.0831966	1	3.90381e-09	ketone body biosynthetic process
GO:0030579	B	22635	2	962	1	0.0831966	1	3.90381e-09	ubiquitin-dependent SMAD protein catabolic process
GO:0047218	M	22635	2	962	1	0.0831966	1	3.90381e-09	hydroxycinnamate 4-beta-glucosyltransferase activity
GO:0080029	B	22635	2	962	1	0.0831966	1	3.90381e-09	cellular response to boron-containing substance levels
GO:0080048	M	22635	2	962	1	0.0831966	1	3.90381e-09	GDP-D-glucose phosphorylase activity
GO:0030911	M	22635	2	962	1	0.0831966	1	3.90381e-09	TPR domain binding
GO:0047322	M	22635	2	962	1	0.0831966	1	3.90381e-09	[hydroxymethylglutaryl-CoA reductase (NADPH)] kinase activity
GO:0047517	M	22635	2	962	1	0.0831966	1	3.90381e-09	1,4-beta-D-xylan synthase activity
GO:0047623	M	22635	2	962	1	0.0831966	1	3.90381e-09	adenosine-phosphate deaminase activity
GO:0047705	M	22635	2	962	1	0.0831966	1	3.90381e-09	bilirubin oxidase activity
GO:0047760	M	22635	2	962	1	0.0831966	1	3.90381e-09	butyrate-CoA ligase activity
GO:0047884	M	22635	2	962	1	0.0831966	1	3.90381e-09	FAD diphosphatase activity
GO:0015169	M	22635	2	962	1	0.0831966	1	3.90381e-09	glycerol-3-phosphate transmembrane transporter activity
GO:0031941	C	22635	2	962	1	0.0831966	1	3.90381e-09	filamentous actin
GO:0031943	B	22635	2	962	1	0.0831966	1	3.90381e-09	regulation of glucocorticoid metabolic process
GO:0032007	B	22635	2	962	1	0.0831966	1	3.90381e-09	negative regulation of TOR signaling
GO:0015794	B	22635	2	962	1	0.0831966	1	3.90381e-09	glycerol-3-phosphate transport
GO:0048625	B	22635	2	962	1	0.0831966	1	3.90381e-09	myoblast fate commitment
GO:0016040	M	22635	2	962	1	0.0831966	1	3.90381e-09	glutamate synthase (NADH) activity
GO:0032441	M	22635	2	962	1	0.0831966	1	3.90381e-09	pheophorbide a oxygenase activity
GO:0016150	M	22635	2	962	1	0.0831966	1	3.90381e-09	translation release factor activity, codon nonspecific
GO:0016137	B	22635	277	962	17	0.0835271	1	0	glycoside metabolic process
GO:0098573	C	22635	55	962	5	0.0835842	1	4.16168e-167	intrinsic component of mitochondrial membrane
GO:0006022	B	22635	55	962	5	0.0835842	1	4.16168e-167	aminoglycan metabolic process
GO:0009612	B	22635	89	962	7	0.0843883	1	5.2175e-252	response to mechanical stimulus
GO:0003682	M	22635	418	962	24	0.0845499	1	0	chromatin binding
GO:0031323	B	22635	6116	962	279	0.0848465	1	0	regulation of cellular metabolic process
GO:0043648	B	22635	162	962	11	0.0852496	1	0	dicarboxylic acid metabolic process
GO:1901362	B	22635	6256	962	285	0.0857494	1	0	organic cyclic compound biosynthetic process
GO:0015291	M	22635	318	962	19	0.0862068	1	0	secondary active transmembrane transporter activity
GO:0008559	M	22635	25	962	3	0.0879992	1	2.12271e-84	xenobiotic-transporting ATPase activity
GO:0009975	M	22635	25	962	3	0.0879992	1	2.12271e-84	cyclase activity
GO:0042910	M	22635	25	962	3	0.0879992	1	2.12271e-84	xenobiotic transporter activity
GO:0032451	M	22635	25	962	3	0.0879992	1	2.12271e-84	demethylase activity
GO:0016102	B	22635	56	962	5	0.0887406	1	1.03213e-169	diterpenoid biosynthetic process
GO:0071216	B	22635	40	962	4	0.0887427	1	5.4375e-127	cellular response to biotic stimulus
GO:1901617	B	22635	712	962	38	0.0890397	1	0	organic hydroxy compound biosynthetic process
GO:1902358	B	22635	12	962	2	0.0898265	1	2.65606e-44	sulfate transmembrane transport
GO:0051013	B	22635	12	962	2	0.0898265	1	2.65606e-44	microtubule severing
GO:0008395	M	22635	12	962	2	0.0898265	1	2.65606e-44	steroid hydroxylase activity
GO:0009703	M	22635	12	962	2	0.0898265	1	2.65606e-44	nitrate reductase (NADH) activity
GO:0030166	B	22635	12	962	2	0.0898265	1	2.65606e-44	proteoglycan biosynthetic process
GO:0030666	C	22635	12	962	2	0.0898265	1	2.65606e-44	endocytic vesicle membrane
GO:0009070	B	22635	241	962	15	0.090906	1	0	serine family amino acid biosynthetic process
GO:0033108	B	22635	57	962	5	0.0940582	1	2.60557e-172	mitochondrial respiratory chain complex assembly
GO:0002213	B	22635	26	962	3	0.0964773	1	2.44098e-87	defense response to insect
GO:0035434	B	22635	26	962	3	0.0964773	1	2.44098e-87	copper ion transmembrane transport
GO:0042548	B	22635	26	962	3	0.0964773	1	2.44098e-87	regulation of photosynthesis, light reaction
GO:0042908	B	22635	26	962	3	0.0964773	1	2.44098e-87	xenobiotic transport
GO:0045330	M	22635	26	962	3	0.0964773	1	2.44098e-87	aspartyl esterase activity
GO:0015101	M	22635	26	962	3	0.0964773	1	2.44098e-87	organic cation transmembrane transporter activity
GO:0010286	B	22635	110	962	8	0.0966097	1	1.95107e-301	heat acclimation
GO:0042787	B	22635	147	962	10	0.0966916	1	0	protein ubiquitination involved in ubiquitin-dependent protein catabolic process
GO:0050660	M	22635	166	962	11	0.0970337	1	0	flavin adenine dinucleotide binding
GO:0010015	B	22635	739	962	39	0.0970472	1	0	root morphogenesis
GO:0006605	B	22635	1064	962	54	0.100885	1	0	protein targeting
GO:0016881	M	22635	265	962	16	0.101255	1	0	acid-amino acid ligase activity
GO:0000097	B	22635	366	962	21	0.101769	1	0	sulfur amino acid biosynthetic process
GO:0003993	M	22635	42	962	4	0.101874	1	1.83412e-132	acid phosphatase activity
GO:0044092	B	22635	346	962	20	0.102513	1	0	negative regulation of molecular function
GO:0016791	M	22635	532	962	29	0.103038	1	0	phosphatase activity
GO:0050664	M	22635	13	962	2	0.103268	1	1.52627e-47	oxidoreductase activity, acting on NAD(P)H, oxygen as acceptor
GO:0070449	C	22635	13	962	2	0.103268	1	1.52627e-47	elongin complex
GO:0008940	M	22635	13	962	2	0.103268	1	1.52627e-47	nitrate reductase activity
GO:0043101	B	22635	13	962	2	0.103268	1	1.52627e-47	purine-containing compound salvage
GO:0010508	B	22635	13	962	2	0.103268	1	1.52627e-47	positive regulation of autophagy
GO:0044364	B	22635	13	962	2	0.103268	1	1.52627e-47	disruption of cells of other organism
GO:0061512	B	22635	13	962	2	0.103268	1	1.52627e-47	protein localization to cilium
GO:0031640	B	22635	13	962	2	0.103268	1	1.52627e-47	killing of cells of other organism
GO:0032456	B	22635	13	962	2	0.103268	1	1.52627e-47	endocytic recycling
GO:0010089	B	22635	112	962	8	0.104411	1	4.78084e-306	xylem development
GO:0034755	B	22635	27	962	3	0.105272	1	2.91505e-90	iron ion transmembrane transport
GO:0006090	B	22635	555	962	30	0.106598	1	0	pyruvate metabolic process
GO:0006007	B	22635	451	962	25	0.107242	1	0	glucose catabolic process
GO:0030234	M	22635	535	962	29	0.108326	1	0	enzyme regulator activity
GO:0005576	C	22635	1685	962	82	0.108754	1	0	extracellular region
GO:0046915	M	22635	95	962	7	0.109623	1	2.48737e-266	transition metal ion transmembrane transporter activity
GO:0033218	M	22635	151	962	10	0.110253	1	0	amide binding
GO:0071702	B	22635	2715	962	128	0.110712	1	0	organic substance transport
GO:0055085	B	22635	1798	962	87	0.110932	1	0	transmembrane transport
GO:0016782	M	22635	60	962	5	0.110954	1	4.64874e-180	transferase activity, transferring sulfur-containing groups
GO:0043090	B	22635	171	962	11	0.113063	1	0	amino acid import
GO:0016740	M	22635	6306	962	285	0.113165	1	0	transferase activity
GO:0009718	B	22635	78	962	6	0.114103	1	2.74673e-225	anthocyanin-containing compound biosynthetic process
GO:0016597	M	22635	96	962	7	0.11418	1	1.0594e-268	amino acid binding
GO:0051119	M	22635	96	962	7	0.11418	1	1.0594e-268	sugar transmembrane transporter activity
GO:0019216	B	22635	96	962	7	0.11418	1	1.0594e-268	regulation of lipid metabolic process
GO:0004864	M	22635	28	962	3	0.114368	1	3.61029e-93	protein phosphatase inhibitor activity
GO:0010268	B	22635	28	962	3	0.114368	1	3.61029e-93	brassinosteroid homeostasis
GO:0016119	B	22635	28	962	3	0.114368	1	3.61029e-93	carotene metabolic process
GO:0048364	B	22635	1075	962	54	0.114738	1	0	root development
GO:0016131	B	22635	172	962	11	0.11644	1	0	brassinosteroid metabolic process
GO:0019048	B	22635	61	962	5	0.116891	1	1.25614e-182	modulation by virus of host morphology or physiology
GO:0052386	B	22635	61	962	5	0.116891	1	1.25614e-182	cell wall thickening
GO:0052543	B	22635	61	962	5	0.116891	1	1.25614e-182	callose deposition in cell wall
GO:0008271	M	22635	14	962	2	0.117211	1	9.44556e-51	secondary active sulfate transmembrane transporter activity
GO:0043266	B	22635	14	962	2	0.117211	1	9.44556e-51	regulation of potassium ion transport
GO:0047668	M	22635	14	962	2	0.117211	1	9.44556e-51	amygdalin beta-glucosidase activity
GO:0015866	B	22635	14	962	2	0.117211	1	9.44556e-51	ADP transport
GO:0032324	B	22635	14	962	2	0.117211	1	9.44556e-51	molybdopterin cofactor biosynthetic process
GO:0015995	B	22635	134	962	9	0.11764	1	0	chlorophyll biosynthetic process
GO:0009312	B	22635	97	962	7	0.118835	1	4.55927e-271	oligosaccharide biosynthetic process
GO:0019904	M	22635	79	962	6	0.119323	1	9.6197e-228	protein domain specific binding
GO:0098771	B	22635	313	962	18	0.120556	1	0	inorganic ion homeostasis
GO:0022622	B	22635	1080	962	54	0.12143	1	0	root system development
GO:0016480	B	22635	3	962	1	0.122165	1	5.17449e-13	negative regulation of transcription from RNA polymerase III promoter
GO:0016508	M	22635	3	962	1	0.122165	1	5.17449e-13	long-chain-enoyl-CoA hydratase activity
GO:0016710	M	22635	3	962	1	0.122165	1	5.17449e-13	trans-cinnamate 4-monooxygenase activity
GO:0033306	B	22635	3	962	1	0.122165	1	5.17449e-13	phytol metabolic process
GO:0033524	B	22635	3	962	1	0.122165	1	5.17449e-13	sinapate ester metabolic process
GO:0033525	B	22635	3	962	1	0.122165	1	5.17449e-13	sinapate ester biosynthetic process
GO:0033984	M	22635	3	962	1	0.122165	1	5.17449e-13	indole-3-glycerol-phosphate lyase activity
GO:0050589	M	22635	3	962	1	0.122165	1	5.17449e-13	leucocyanidin oxygenase activity
GO:0034245	C	22635	3	962	1	0.122165	1	5.17449e-13	mitochondrial DNA-directed RNA polymerase complex
GO:2000505	B	22635	3	962	1	0.122165	1	5.17449e-13	regulation of energy homeostasis
GO:0051251	B	22635	3	962	1	0.122165	1	5.17449e-13	positive regulation of lymphocyte activation
GO:0051410	B	22635	3	962	1	0.122165	1	5.17449e-13	detoxification of nitrogen compound
GO:0051512	B	22635	3	962	1	0.122165	1	5.17449e-13	positive regulation of unidimensional cell growth
GO:1903085	B	22635	3	962	1	0.122165	1	5.17449e-13	regulation of sinapate ester biosynthetic process
GO:1903086	B	22635	3	962	1	0.122165	1	5.17449e-13	negative regulation of sinapate ester biosynthetic process
GO:1903173	B	22635	3	962	1	0.122165	1	5.17449e-13	fatty alcohol metabolic process
GO:1903314	B	22635	3	962	1	0.122165	1	5.17449e-13	regulation of nitrogen cycle metabolic process
GO:0019499	B	22635	3	962	1	0.122165	1	5.17449e-13	cyanide metabolic process
GO:0052662	M	22635	3	962	1	0.122165	1	5.17449e-13	zeaxanthin epoxidase activity
GO:0052663	M	22635	3	962	1	0.122165	1	5.17449e-13	antheraxanthin epoxidase activity
GO:0020027	B	22635	3	962	1	0.122165	1	5.17449e-13	hemoglobin metabolic process
GO:0003707	M	22635	3	962	1	0.122165	1	5.17449e-13	steroid hormone receptor activity
GO:0003908	M	22635	3	962	1	0.122165	1	5.17449e-13	methylated-DNA-[protein]-cysteine S-methyltransferase activity
GO:0003987	M	22635	3	962	1	0.122165	1	5.17449e-13	acetate-CoA ligase activity
GO:0004001	M	22635	3	962	1	0.122165	1	5.17449e-13	adenosine kinase activity
GO:0004441	M	22635	3	962	1	0.122165	1	5.17449e-13	inositol-1,4-bisphosphate 1-phosphatase activity
GO:0004679	M	22635	3	962	1	0.122165	1	5.17449e-13	AMP-activated protein kinase activity
GO:0004851	M	22635	3	962	1	0.122165	1	5.17449e-13	uroporphyrin-III C-methyltransferase activity
GO:0005274	M	22635	3	962	1	0.122165	1	5.17449e-13	allantoin uptake transmembrane transporter activity
GO:0005350	M	22635	3	962	1	0.122165	1	5.17449e-13	pyrimidine nucleobase transmembrane transporter activity
GO:0006127	B	22635	3	962	1	0.122165	1	5.17449e-13	glycerophosphate shuttle
GO:0006169	B	22635	3	962	1	0.122165	1	5.17449e-13	adenosine salvage
GO:0071816	B	22635	3	962	1	0.122165	1	5.17449e-13	tail-anchored membrane protein insertion into ER membrane
GO:0090352	B	22635	3	962	1	0.122165	1	5.17449e-13	regulation of nitrate assimilation
GO:0008692	M	22635	3	962	1	0.122165	1	5.17449e-13	3-hydroxybutyryl-CoA epimerase activity
GO:0042131	M	22635	3	962	1	0.122165	1	5.17449e-13	thiamine phosphate phosphatase activity
GO:0009540	M	22635	3	962	1	0.122165	1	5.17449e-13	zeaxanthin epoxidase [overall] activity
GO:0042541	B	22635	3	962	1	0.122165	1	5.17449e-13	hemoglobin biosynthetic process
GO:0010037	B	22635	3	962	1	0.122165	1	5.17449e-13	response to carbon dioxide
GO:0010046	B	22635	3	962	1	0.122165	1	5.17449e-13	response to mycotoxin
GO:0010055	B	22635	3	962	1	0.122165	1	5.17449e-13	atrichoblast differentiation
GO:0042906	B	22635	3	962	1	0.122165	1	5.17449e-13	xanthine transport
GO:0042907	M	22635	3	962	1	0.122165	1	5.17449e-13	xanthine transmembrane transporter activity
GO:0010295	M	22635	3	962	1	0.122165	1	5.17449e-13	(+)-abscisic acid 8'-hydroxylase activity
GO:0043115	M	22635	3	962	1	0.122165	1	5.17449e-13	precorrin-2 dehydrogenase activity
GO:0010371	B	22635	3	962	1	0.122165	1	5.17449e-13	regulation of gibberellin biosynthetic process
GO:0043290	B	22635	3	962	1	0.122165	1	5.17449e-13	apocarotenoid catabolic process
GO:0010676	B	22635	3	962	1	0.122165	1	5.17449e-13	positive regulation of cellular carbohydrate metabolic process
GO:0045913	B	22635	3	962	1	0.122165	1	5.17449e-13	positive regulation of carbohydrate metabolic process
GO:0045980	B	22635	3	962	1	0.122165	1	5.17449e-13	negative regulation of nucleotide metabolic process
GO:0046086	B	22635	3	962	1	0.122165	1	5.17449e-13	adenosine biosynthetic process
GO:0046345	B	22635	3	962	1	0.122165	1	5.17449e-13	abscisic acid catabolic process
GO:0046999	B	22635	3	962	1	0.122165	1	5.17449e-13	regulation of conjugation
GO:0030690	C	22635	3	962	1	0.122165	1	5.17449e-13	Noc1p-Noc2p complex
GO:0030691	C	22635	3	962	1	0.122165	1	5.17449e-13	Noc2p-Noc3p complex
GO:0047202	M	22635	3	962	1	0.122165	1	5.17449e-13	sinapoylglucose-choline O-sinapoyltransferase activity
GO:0080094	B	22635	3	962	1	0.122165	1	5.17449e-13	response to trehalose-6-phosphate
GO:0080123	M	22635	3	962	1	0.122165	1	5.17449e-13	jasmonate-amino synthetase activity
GO:0031000	B	22635	3	962	1	0.122165	1	5.17449e-13	response to caffeine
GO:0080160	B	22635	3	962	1	0.122165	1	5.17449e-13	selenate transport
GO:0031137	B	22635	3	962	1	0.122165	1	5.17449e-13	regulation of conjugation with cellular fusion
GO:0097009	B	22635	3	962	1	0.122165	1	5.17449e-13	energy homeostasis
GO:0097054	B	22635	3	962	1	0.122165	1	5.17449e-13	L-glutamate biosynthetic process
GO:0015199	M	22635	3	962	1	0.122165	1	5.17449e-13	amino-acid betaine transmembrane transporter activity
GO:0015210	M	22635	3	962	1	0.122165	1	5.17449e-13	uracil transmembrane transporter activity
GO:0015226	M	22635	3	962	1	0.122165	1	5.17449e-13	carnitine transmembrane transporter activity
GO:0015505	M	22635	3	962	1	0.122165	1	5.17449e-13	uracil:cation symporter activity
GO:0015720	B	22635	3	962	1	0.122165	1	5.17449e-13	allantoin transport
GO:0048531	M	22635	3	962	1	0.122165	1	5.17449e-13	beta-1,3-galactosyltransferase activity
GO:0015810	B	22635	3	962	1	0.122165	1	5.17449e-13	aspartate transport
GO:0015827	B	22635	3	962	1	0.122165	1	5.17449e-13	tryptophan transport
GO:0015855	B	22635	3	962	1	0.122165	1	5.17449e-13	pyrimidine nucleobase transport
GO:0015857	B	22635	3	962	1	0.122165	1	5.17449e-13	uracil transport
GO:0032264	B	22635	3	962	1	0.122165	1	5.17449e-13	IMP salvage
GO:0015927	M	22635	3	962	1	0.122165	1	5.17449e-13	trehalase activity
GO:0032490	B	22635	3	962	1	0.122165	1	5.17449e-13	detection of molecule of bacterial origin
GO:0032491	B	22635	3	962	1	0.122165	1	5.17449e-13	detection of molecule of fungal origin
GO:0016107	B	22635	3	962	1	0.122165	1	5.17449e-13	sesquiterpenoid catabolic process
GO:0032494	B	22635	3	962	1	0.122165	1	5.17449e-13	response to peptidoglycan
GO:0032499	B	22635	3	962	1	0.122165	1	5.17449e-13	detection of peptidoglycan
GO:0016312	M	22635	3	962	1	0.122165	1	5.17449e-13	inositol bisphosphate phosphatase activity
GO:0048528	B	22635	253	962	15	0.122531	1	0	post-embryonic root development
GO:0004683	M	22635	62	962	5	0.122975	1	3.45001e-185	calmodulin-dependent protein kinase activity
GO:0048544	B	22635	62	962	5	0.122975	1	3.45001e-185	recognition of pollen
GO:0071577	B	22635	29	962	3	0.123748	1	4.63124e-96	zinc II ion transmembrane transport
GO:0015695	B	22635	29	962	3	0.123748	1	4.63124e-96	organic cation transport
GO:0019887	M	22635	80	962	6	0.124659	1	3.41185e-230	protein kinase regulator activity
GO:0055065	B	22635	274	962	16	0.124889	1	0	metal ion homeostasis
GO:0050662	M	22635	461	962	25	0.127775	1	0	coenzyme binding
GO:0015114	M	22635	63	962	5	0.129203	1	9.6288e-188	phosphate ion transmembrane transporter activity
GO:0044419	B	22635	337	962	19	0.129536	1	0	interspecies interaction between organisms
GO:0004871	M	22635	632	962	33	0.130923	1	0	signal transducer activity
GO:0001906	B	22635	15	962	2	0.13159	1	6.26336e-54	cell killing
GO:0051189	B	22635	15	962	2	0.13159	1	6.26336e-54	prosthetic group metabolic process
GO:0019217	B	22635	15	962	2	0.13159	1	6.26336e-54	regulation of fatty acid metabolic process
GO:0019720	B	22635	15	962	2	0.13159	1	6.26336e-54	Mo-molybdopterin cofactor metabolic process
GO:0004743	M	22635	15	962	2	0.13159	1	6.26336e-54	pyruvate kinase activity
GO:0005496	M	22635	15	962	2	0.13159	1	6.26336e-54	steroid binding
GO:0006777	B	22635	15	962	2	0.13159	1	6.26336e-54	Mo-molybdopterin cofactor biosynthetic process
GO:0043545	B	22635	15	962	2	0.13159	1	6.26336e-54	molybdopterin cofactor metabolic process
GO:0016538	M	22635	30	962	3	0.133396	1	6.14603e-99	cyclin-dependent protein serine/threonine kinase regulator activity
GO:0009704	B	22635	30	962	3	0.133396	1	6.14603e-99	de-etiolation
GO:0046271	B	22635	30	962	3	0.133396	1	6.14603e-99	phenylpropanoid catabolic process
GO:0046274	B	22635	30	962	3	0.133396	1	6.14603e-99	lignin catabolic process
GO:0071365	B	22635	298	962	17	0.135091	1	0	cellular response to auxin stimulus
GO:0001135	M	22635	64	962	5	0.135572	1	2.73012e-190	transcription factor activity, RNA polymerase II transcription factor recruiting
GO:1901677	M	22635	64	962	5	0.135572	1	2.73012e-190	phosphate transmembrane transporter activity
GO:0008037	B	22635	64	962	5	0.135572	1	2.73012e-190	cell recognition
GO:0016620	M	22635	82	962	6	0.135674	1	4.45473e-235	oxidoreductase activity, acting on the aldehyde or oxo group of donors, NAD or NADP as acceptor
GO:0019207	M	22635	82	962	6	0.135674	1	4.45473e-235	kinase regulator activity
GO:0046854	B	22635	82	962	6	0.135674	1	4.45473e-235	phosphatidylinositol phosphorylation
GO:0015297	M	22635	158	962	10	0.136433	1	0	antiporter activity
GO:0043178	M	22635	47	962	4	0.138241	1	5.73772e-146	alcohol binding
GO:0004675	M	22635	140	962	9	0.142432	1	0	transmembrane receptor protein serine/threonine kinase activity
GO:2000022	B	22635	31	962	3	0.143293	1	8.42854e-102	regulation of jasmonic acid mediated signaling pathway
GO:0019212	M	22635	31	962	3	0.143293	1	8.42854e-102	phosphatase inhibitor activity
GO:0016623	M	22635	16	962	2	0.146342	1	4.43031e-57	oxidoreductase activity, acting on the aldehyde or oxo group of donors, oxygen as acceptor
GO:0033095	C	22635	16	962	2	0.146342	1	4.43031e-57	aleurone grain
GO:0019206	M	22635	16	962	2	0.146342	1	4.43031e-57	nucleoside kinase activity
GO:0052889	B	22635	16	962	2	0.146342	1	4.43031e-57	9,9'-di-cis-zeta-carotene desaturation to 7,9,7',9'-tetra-cis-lycopene
GO:0003854	M	22635	16	962	2	0.146342	1	4.43031e-57	3-beta-hydroxy-delta5-steroid dehydrogenase activity
GO:0004523	M	22635	16	962	2	0.146342	1	4.43031e-57	RNA-DNA hybrid ribonuclease activity
GO:0032452	M	22635	16	962	2	0.146342	1	4.43031e-57	histone demethylase activity
GO:0043269	B	22635	302	962	17	0.146618	1	0	regulation of ion transport
GO:0006595	B	22635	84	962	6	0.147129	1	6.10646e-240	polyamine metabolic process
GO:0042335	B	22635	66	962	5	0.148714	1	2.29909e-195	cuticle development
GO:0044438	C	22635	66	962	5	0.148714	1	2.29909e-195	microbody part
GO:0044439	C	22635	66	962	5	0.148714	1	2.29909e-195	peroxisomal part
GO:0046903	B	22635	262	962	15	0.149967	1	0	secretion
GO:0009062	B	22635	324	962	18	0.15045	1	0	fatty acid catabolic process
GO:0019320	B	22635	471	962	25	0.150532	1	0	hexose catabolic process
GO:0042398	B	22635	142	962	9	0.151244	1	0	cellular modified amino acid biosynthetic process
GO:0002252	B	22635	387	962	21	0.151511	1	0	immune effector process
GO:0007167	B	22635	162	962	10	0.152742	1	0	enzyme linked receptor protein signaling pathway
GO:0005275	M	22635	85	962	6	0.153015	1	2.30167e-242	amine transmembrane transporter activity
GO:0015294	M	22635	85	962	6	0.153015	1	2.30167e-242	solute:cation symporter activity
GO:0035250	M	22635	32	962	3	0.153425	1	1.19321e-104	UDP-galactosyltransferase activity
GO:0006829	B	22635	32	962	3	0.153425	1	1.19321e-104	zinc II ion transport
GO:0002684	B	22635	104	962	7	0.154051	1	1.65404e-287	positive regulation of immune system process
GO:0008081	M	22635	104	962	7	0.154051	1	1.65404e-287	phosphoric diester hydrolase activity
GO:0071472	B	22635	49	962	4	0.154061	1	2.64509e-151	cellular response to salt stress
GO:0009734	B	22635	284	962	16	0.154604	1	0	auxin-activated signaling pathway
GO:0006778	B	22635	305	962	17	0.15561	1	0	porphyrin-containing compound metabolic process
GO:0009069	B	22635	305	962	17	0.15561	1	0	serine family amino acid metabolic process
GO:0008152	B	22635	21251	962	911	0.156841	1	0	metabolic process
GO:1905039	B	22635	124	962	8	0.158118	1	0	carboxylic acid transmembrane transport
GO:0046834	B	22635	86	962	6	0.159004	1	8.77799e-245	lipid phosphorylation
GO:0032780	B	22635	4	962	1	0.159478	1	9.14544e-17	negative regulation of ATPase activity
GO:0016630	M	22635	4	962	1	0.159478	1	9.14544e-17	protochlorophyllide reductase activity
GO:1900912	B	22635	4	962	1	0.159478	1	9.14544e-17	negative regulation of olefin biosynthetic process
GO:1900909	B	22635	4	962	1	0.159478	1	9.14544e-17	negative regulation of olefin metabolic process
GO:0016856	M	22635	4	962	1	0.159478	1	9.14544e-17	racemase and epimerase activity, acting on hydroxy acids and derivatives
GO:0017133	C	22635	4	962	1	0.159478	1	9.14544e-17	mitochondrial electron transfer flavoprotein complex
GO:0033773	M	22635	4	962	1	0.159478	1	9.14544e-17	isoflavone 2'-hydroxylase activity
GO:0034485	M	22635	4	962	1	0.159478	1	9.14544e-17	phosphatidylinositol-3,4,5-trisphosphate 5-phosphatase activity
GO:0050891	B	22635	4	962	1	0.159478	1	9.14544e-17	multicellular organismal water homeostasis
GO:0001778	B	22635	4	962	1	0.159478	1	9.14544e-17	plasma membrane repair
GO:0034638	B	22635	4	962	1	0.159478	1	9.14544e-17	phosphatidylcholine catabolic process
GO:0018315	B	22635	4	962	1	0.159478	1	9.14544e-17	molybdenum incorporation into molybdenum-molybdopterin complex
GO:0051266	M	22635	4	962	1	0.159478	1	9.14544e-17	sirohydrochlorin ferrochelatase activity
GO:0051538	M	22635	4	962	1	0.159478	1	9.14544e-17	3 iron, 4 sulfur cluster binding
GO:0035349	B	22635	4	962	1	0.159478	1	9.14544e-17	coenzyme A transmembrane transport
GO:0002696	B	22635	4	962	1	0.159478	1	9.14544e-17	positive regulation of leukocyte activation
GO:0019136	M	22635	4	962	1	0.159478	1	9.14544e-17	deoxynucleoside kinase activity
GO:0019218	B	22635	4	962	1	0.159478	1	9.14544e-17	regulation of steroid metabolic process
GO:0019441	B	22635	4	962	1	0.159478	1	9.14544e-17	tryptophan catabolic process to kynurenine
GO:0019481	B	22635	4	962	1	0.159478	1	9.14544e-17	L-alanine catabolic process, by transamination
GO:0052731	M	22635	4	962	1	0.159478	1	9.14544e-17	phosphocholine phosphatase activity
GO:0052732	M	22635	4	962	1	0.159478	1	9.14544e-17	phosphoethanolamine phosphatase activity
GO:0052902	M	22635	4	962	1	0.159478	1	9.14544e-17	spermidine:oxygen oxidoreductase (3-aminopropanal-forming) activity
GO:0052903	M	22635	4	962	1	0.159478	1	9.14544e-17	N1-acetylspermine:oxygen oxidoreductase (3-acetamidopropanal-forming) activity
GO:0052904	M	22635	4	962	1	0.159478	1	9.14544e-17	N1-acetylspermidine:oxygen oxidoreductase (3-acetamidopropanal-forming) activity
GO:0003848	M	22635	4	962	1	0.159478	1	9.14544e-17	2-amino-4-hydroxy-6-hydroxymethyldihydropteridine diphosphokinase activity
GO:0003882	M	22635	4	962	1	0.159478	1	9.14544e-17	CDP-diacylglycerol-serine O-phosphatidyltransferase activity
GO:0004061	M	22635	4	962	1	0.159478	1	9.14544e-17	arylformamidase activity
GO:0004156	M	22635	4	962	1	0.159478	1	9.14544e-17	dihydropteroate synthase activity
GO:0004351	M	22635	4	962	1	0.159478	1	9.14544e-17	glutamate decarboxylase activity
GO:0004473	M	22635	4	962	1	0.159478	1	9.14544e-17	malate dehydrogenase (decarboxylating) (NADP+) activity
GO:1905038	B	22635	4	962	1	0.159478	1	9.14544e-17	regulation of membrane lipid metabolic process
GO:0004645	M	22635	4	962	1	0.159478	1	9.14544e-17	phosphorylase activity
GO:0070189	B	22635	4	962	1	0.159478	1	9.14544e-17	kynurenine metabolic process
GO:0004723	M	22635	4	962	1	0.159478	1	9.14544e-17	calcium-dependent protein serine/threonine phosphatase activity
GO:0070413	B	22635	4	962	1	0.159478	1	9.14544e-17	trehalose metabolism in response to stress
GO:0071106	B	22635	4	962	1	0.159478	1	9.14544e-17	adenosine 3',5'-bisphosphate transmembrane transport
GO:0005637	C	22635	4	962	1	0.159478	1	9.14544e-17	nuclear inner membrane
GO:0071586	B	22635	4	962	1	0.159478	1	9.14544e-17	CAAX-box protein processing
GO:0006083	B	22635	4	962	1	0.159478	1	9.14544e-17	acetate metabolic process
GO:0006116	B	22635	4	962	1	0.159478	1	9.14544e-17	NADH oxidation
GO:0006166	B	22635	4	962	1	0.159478	1	9.14544e-17	purine ribonucleoside salvage
GO:0006524	B	22635	4	962	1	0.159478	1	9.14544e-17	alanine catabolic process
GO:0072349	M	22635	4	962	1	0.159478	1	9.14544e-17	modified amino acid transmembrane transporter activity
GO:0090153	B	22635	4	962	1	0.159478	1	9.14544e-17	regulation of sphingolipid biosynthetic process
GO:1990841	M	22635	4	962	1	0.159478	1	9.14544e-17	promoter-specific chromatin binding
GO:0090377	B	22635	4	962	1	0.159478	1	9.14544e-17	seed trichome initiation
GO:0090447	M	22635	4	962	1	0.159478	1	9.14544e-17	glycerol-3-phosphate 2-O-acyltransferase activity
GO:0090707	B	22635	4	962	1	0.159478	1	9.14544e-17	establishment of plant organ orientation
GO:0008794	M	22635	4	962	1	0.159478	1	9.14544e-17	arsenate reductase (glutaredoxin) activity
GO:0009080	B	22635	4	962	1	0.159478	1	9.14544e-17	pyruvate family amino acid catabolic process
GO:0042040	B	22635	4	962	1	0.159478	1	9.14544e-17	metal incorporation into metallo-molybdopterin complex
GO:0009413	B	22635	4	962	1	0.159478	1	9.14544e-17	response to flooding
GO:0042389	M	22635	4	962	1	0.159478	1	9.14544e-17	omega-3 fatty acid desaturase activity
GO:0042409	M	22635	4	962	1	0.159478	1	9.14544e-17	caffeoyl-CoA O-methyltransferase activity
GO:0042539	B	22635	4	962	1	0.159478	1	9.14544e-17	hypotonic salinity response
GO:0009899	M	22635	4	962	1	0.159478	1	9.14544e-17	ent-kaurene synthase activity
GO:0010036	B	22635	4	962	1	0.159478	1	9.14544e-17	response to boron-containing substance
GO:0042851	B	22635	4	962	1	0.159478	1	9.14544e-17	L-alanine metabolic process
GO:0042853	B	22635	4	962	1	0.159478	1	9.14544e-17	L-alanine catabolic process
GO:0010113	B	22635	4	962	1	0.159478	1	9.14544e-17	negative regulation of systemic acquired resistance
GO:0010135	B	22635	4	962	1	0.159478	1	9.14544e-17	ureide metabolic process
GO:0010136	B	22635	4	962	1	0.159478	1	9.14544e-17	ureide catabolic process
GO:0010366	B	22635	4	962	1	0.159478	1	9.14544e-17	negative regulation of ethylene biosynthetic process
GO:0043279	B	22635	4	962	1	0.159478	1	9.14544e-17	response to alkaloid
GO:0045251	C	22635	4	962	1	0.159478	1	9.14544e-17	electron transfer flavoprotein complex
GO:0014071	B	22635	4	962	1	0.159478	1	9.14544e-17	response to cycloalkane
GO:0030611	M	22635	4	962	1	0.159478	1	9.14544e-17	arsenate reductase activity
GO:0030613	M	22635	4	962	1	0.159478	1	9.14544e-17	oxidoreductase activity, acting on phosphorus or arsenic in donors
GO:0030614	M	22635	4	962	1	0.159478	1	9.14544e-17	oxidoreductase activity, acting on phosphorus or arsenic in donors, disulfide as acceptor
GO:0080018	M	22635	4	962	1	0.159478	1	9.14544e-17	anthocyanin 5-O-glucosyltransferase activity
GO:0080120	B	22635	4	962	1	0.159478	1	9.14544e-17	CAAX-box protein maturation
GO:0080141	B	22635	4	962	1	0.159478	1	9.14544e-17	regulation of jasmonic acid biosynthetic process
GO:0030990	C	22635	4	962	1	0.159478	1	9.14544e-17	intraciliary transport particle
GO:0080157	B	22635	4	962	1	0.159478	1	9.14544e-17	regulation of plant-type cell wall organization or biogenesis
GO:0031336	B	22635	4	962	1	0.159478	1	9.14544e-17	negative regulation of sulfur amino acid metabolic process
GO:0015391	M	22635	4	962	1	0.159478	1	9.14544e-17	nucleobase:cation symporter activity
GO:0097438	B	22635	4	962	1	0.159478	1	9.14544e-17	exit from dormancy
GO:0048311	B	22635	4	962	1	0.159478	1	9.14544e-17	mitochondrion distribution
GO:0015563	M	22635	4	962	1	0.159478	1	9.14544e-17	uptake transmembrane transporter activity
GO:0015651	M	22635	4	962	1	0.159478	1	9.14544e-17	quaternary ammonium group transmembrane transporter activity
GO:0048498	B	22635	4	962	1	0.159478	1	9.14544e-17	establishment of petal orientation
GO:0048559	B	22635	4	962	1	0.159478	1	9.14544e-17	establishment of floral organ orientation
GO:0048560	B	22635	4	962	1	0.159478	1	9.14544e-17	establishment of anatomical structure orientation
GO:0048561	B	22635	4	962	1	0.159478	1	9.14544e-17	establishment of animal organ orientation
GO:0048838	B	22635	4	962	1	0.159478	1	9.14544e-17	release of seed from dormancy
GO:0016099	B	22635	4	962	1	0.159478	1	9.14544e-17	monoterpenoid biosynthetic process
GO:0016210	M	22635	4	962	1	0.159478	1	9.14544e-17	naringenin-chalcone synthase activity
GO:0016722	M	22635	17	962	2	0.161409	1	3.32974e-60	oxidoreductase activity, oxidizing metal ions
GO:0033169	B	22635	17	962	2	0.161409	1	3.32974e-60	histone H3-K9 demethylation
GO:0004040	M	22635	17	962	2	0.161409	1	3.32974e-60	amidase activity
GO:0072530	B	22635	17	962	2	0.161409	1	3.32974e-60	purine-containing compound transmembrane transport
GO:0007231	B	22635	17	962	2	0.161409	1	3.32974e-60	osmosensory signaling pathway
GO:0043620	B	22635	17	962	2	0.161409	1	3.32974e-60	regulation of DNA-templated transcription in response to stress
GO:0045926	B	22635	50	962	4	0.162216	1	5.85559e-154	negative regulation of growth
GO:0001134	M	22635	68	962	5	0.162371	1	2.05653e-200	transcription factor activity, transcription factor recruiting
GO:0008422	M	22635	68	962	5	0.162371	1	2.05653e-200	beta-glucosidase activity
GO:0050801	B	22635	519	962	27	0.163384	1	0	ion homeostasis
GO:0022857	M	22635	1508	962	72	0.163514	1	0	transmembrane transporter activity
GO:1901575	B	22635	3706	962	169	0.163702	1	0	organic substance catabolic process
GO:0005385	M	22635	33	962	3	0.163774	1	1.74207e-107	zinc ion transmembrane transporter activity
GO:0005996	B	22635	801	962	40	0.164689	1	0	monosaccharide metabolic process
GO:1901659	B	22635	308	962	17	0.164894	1	0	glycosyl compound biosynthetic process
GO:0071805	B	22635	87	962	6	0.165094	1	3.38678e-247	potassium ion transmembrane transport
GO:0071804	B	22635	87	962	6	0.165094	1	3.38678e-247	cellular potassium ion transport
GO:0072329	B	22635	350	962	19	0.165416	1	0	monocarboxylic acid catabolic process
GO:0006733	B	22635	628	962	32	0.166539	1	0	oxidoreduction coenzyme metabolic process
GO:0006720	B	22635	585	962	30	0.166962	1	0	isoprenoid metabolic process
GO:0098772	M	22635	586	962	30	0.169253	1	0	molecular function regulator
GO:0019901	M	22635	146	962	9	0.169649	1	0	protein kinase binding
GO:0000287	M	22635	166	962	10	0.169981	1	0	magnesium ion binding
GO:0016831	M	22635	107	962	7	0.170468	1	1.72243e-294	carboxy-lyase activity
GO:0019243	B	22635	107	962	7	0.170468	1	1.72243e-294	methylglyoxal catabolic process to D-lactate via S-lactoyl-glutathione
GO:0061727	B	22635	107	962	7	0.170468	1	1.72243e-294	methylglyoxal catabolic process to lactate
GO:0031408	B	22635	51	962	4	0.170523	1	1.32227e-156	oxylipin biosynthetic process
GO:0046496	B	22635	523	962	27	0.173106	1	0	nicotinamide nucleotide metabolic process
GO:0009396	B	22635	34	962	3	0.174323	1	2.62058e-110	folic acid-containing compound biosynthetic process
GO:0042593	B	22635	34	962	3	0.174323	1	2.62058e-110	glucose homeostasis
GO:0032940	B	22635	228	962	13	0.174474	1	0	secretion by cell
GO:0051596	B	22635	108	962	7	0.176103	1	8.25738e-297	methylglyoxal catabolic process
GO:0042182	B	22635	108	962	7	0.176103	1	8.25738e-297	ketone catabolic process
GO:0009438	B	22635	108	962	7	0.176103	1	8.25738e-297	methylglyoxal metabolic process
GO:0031226	C	22635	396	962	21	0.176391	1	0	intrinsic component of plasma membrane
GO:0016411	M	22635	18	962	2	0.176739	1	2.64989e-63	acylglycerol O-acyltransferase activity
GO:0000930	C	22635	18	962	2	0.176739	1	2.64989e-63	gamma-tubulin complex
GO:0034329	B	22635	18	962	2	0.176739	1	2.64989e-63	cell junction assembly
GO:0070006	M	22635	18	962	2	0.176739	1	2.64989e-63	metalloaminopeptidase activity
GO:0004623	M	22635	18	962	2	0.176739	1	2.64989e-63	phospholipase A2 activity
GO:0006782	B	22635	18	962	2	0.176739	1	2.64989e-63	protoporphyrinogen IX biosynthetic process
GO:0010427	M	22635	18	962	2	0.176739	1	2.64989e-63	abscisic acid binding
GO:0010492	B	22635	18	962	2	0.176739	1	2.64989e-63	maintenance of shoot apical meristem identity
GO:0046501	B	22635	18	962	2	0.176739	1	2.64989e-63	protoporphyrinogen IX metabolic process
GO:0015116	M	22635	18	962	2	0.176739	1	2.64989e-63	sulfate transmembrane transporter activity
GO:0015868	B	22635	18	962	2	0.176739	1	2.64989e-63	purine ribonucleotide transport
GO:0016128	B	22635	188	962	11	0.177912	1	0	phytosteroid metabolic process
GO:0046365	B	22635	482	962	25	0.178066	1	0	monosaccharide catabolic process
GO:1903825	B	22635	128	962	8	0.178457	1	0	organic acid transmembrane transport
GO:0019900	M	22635	168	962	10	0.178934	1	0	kinase binding
GO:0031407	B	22635	52	962	4	0.178974	1	3.04455e-159	oxylipin metabolic process
GO:0044036	B	22635	547	962	28	0.179171	1	0	cell wall macromolecule metabolic process
GO:0010150	B	22635	148	962	9	0.179226	1	0	leaf senescence
GO:0033013	B	22635	313	962	17	0.180999	1	0	tetrapyrrole metabolic process
GO:0006066	B	22635	722	962	36	0.181843	1	0	alcohol metabolic process
GO:0006414	B	22635	189	962	11	0.182192	1	0	translational elongation
GO:0019362	B	22635	527	962	27	0.183137	1	0	pyridine nucleotide metabolic process
GO:0090693	B	22635	149	962	9	0.184104	1	0	plant organ senescence
GO:0044403	B	22635	314	962	17	0.184312	1	0	symbiosis, encompassing mutualism through parasitism
GO:0016783	M	22635	35	962	3	0.185055	1	4.05823e-113	sulfurtransferase activity
GO:0006825	B	22635	35	962	3	0.185055	1	4.05823e-113	copper ion transport
GO:0007163	B	22635	35	962	3	0.185055	1	4.05823e-113	establishment or maintenance of cell polarity
GO:0044390	M	22635	35	962	3	0.185055	1	4.05823e-113	ubiquitin-like protein conjugating enzyme binding
GO:0046890	B	22635	53	962	4	0.187563	1	7.14526e-162	regulation of lipid biosynthetic process
GO:0034219	B	22635	91	962	6	0.190397	1	8.40673e-257	carbohydrate transmembrane transport
GO:0031301	C	22635	191	962	11	0.190894	1	0	integral component of organelle membrane
GO:0042401	B	22635	72	962	5	0.191091	1	1.95836e-210	cellular biogenic amine biosynthetic process
GO:0000217	M	22635	19	962	2	0.192281	1	2.22611e-66	DNA secondary structure binding
GO:0051503	B	22635	19	962	2	0.192281	1	2.22611e-66	adenine nucleotide transport
GO:0006535	B	22635	19	962	2	0.192281	1	2.22611e-66	cysteine biosynthetic process from serine
GO:0008242	M	22635	19	962	2	0.192281	1	2.22611e-66	omega peptidase activity
GO:0030955	M	22635	19	962	2	0.192281	1	2.22611e-66	potassium ion binding
GO:0047372	M	22635	19	962	2	0.192281	1	2.22611e-66	acylglycerol lipase activity
GO:0031418	M	22635	19	962	2	0.192281	1	2.22611e-66	L-ascorbic acid binding
GO:0031420	M	22635	19	962	2	0.192281	1	2.22611e-66	alkali metal ion binding
GO:0006089	B	22635	111	962	7	0.193474	1	9.61462e-304	lactate metabolic process
GO:0046185	B	22635	111	962	7	0.193474	1	9.61462e-304	aldehyde catabolic process
GO:0016032	B	22635	151	962	9	0.194034	1	0	viral process
GO:0000010	M	22635	5	962	1	0.195207	1	2.02055e-20	trans-hexaprenyltranstransferase activity
GO:0000256	B	22635	5	962	1	0.195207	1	2.02055e-20	allantoin catabolic process
GO:0016670	M	22635	5	962	1	0.195207	1	2.02055e-20	oxidoreductase activity, acting on a sulfur group of donors, oxygen as acceptor
GO:0016752	M	22635	5	962	1	0.195207	1	2.02055e-20	sinapoyltransferase activity
GO:0016753	M	22635	5	962	1	0.195207	1	2.02055e-20	O-sinapoyltransferase activity
GO:0016754	M	22635	5	962	1	0.195207	1	2.02055e-20	sinapoylglucose-malate O-sinapoyltransferase activity
GO:0000747	B	22635	5	962	1	0.195207	1	2.02055e-20	conjugation with cellular fusion
GO:0050263	M	22635	5	962	1	0.195207	1	2.02055e-20	ribosylpyrimidine nucleosidase activity
GO:1901679	B	22635	5	962	1	0.195207	1	2.02055e-20	nucleotide transmembrane transport
GO:2000023	B	22635	5	962	1	0.195207	1	2.02055e-20	regulation of lateral root development
GO:0050388	M	22635	5	962	1	0.195207	1	2.02055e-20	uronate dehydrogenase activity
GO:0050829	B	22635	5	962	1	0.195207	1	2.02055e-20	defense response to Gram-negative bacterium
GO:0051019	M	22635	5	962	1	0.195207	1	2.02055e-20	mitogen-activated protein kinase binding
GO:0035404	B	22635	5	962	1	0.195207	1	2.02055e-20	histone-serine phosphorylation
GO:0019354	B	22635	5	962	1	0.195207	1	2.02055e-20	siroheme biosynthetic process
GO:0019478	B	22635	5	962	1	0.195207	1	2.02055e-20	D-amino acid catabolic process
GO:0052894	M	22635	5	962	1	0.195207	1	2.02055e-20	norspermine:oxygen oxidoreductase activity
GO:0052895	M	22635	5	962	1	0.195207	1	2.02055e-20	N1-acetylspermine:oxygen oxidoreductase (N1-acetylspermidine-forming) activity
GO:0052901	M	22635	5	962	1	0.195207	1	2.02055e-20	spermine:oxygen oxidoreductase (spermidine-forming) activity
GO:0003838	M	22635	5	962	1	0.195207	1	2.02055e-20	sterol 24-C-methyltransferase activity
GO:0003857	M	22635	5	962	1	0.195207	1	2.02055e-20	3-hydroxyacyl-CoA dehydrogenase activity
GO:0004016	M	22635	5	962	1	0.195207	1	2.02055e-20	adenylate cyclase activity
GO:0004106	M	22635	5	962	1	0.195207	1	2.02055e-20	chorismate mutase activity
GO:0004165	M	22635	5	962	1	0.195207	1	2.02055e-20	dodecenoyl-CoA delta-isomerase activity
GO:0070125	B	22635	5	962	1	0.195207	1	2.02055e-20	mitochondrial translational elongation
GO:0004607	M	22635	5	962	1	0.195207	1	2.02055e-20	phosphatidylcholine-sterol O-acyltransferase activity
GO:0004825	M	22635	5	962	1	0.195207	1	2.02055e-20	methionine-tRNA ligase activity
GO:0070370	B	22635	5	962	1	0.195207	1	2.02055e-20	cellular heat acclimation
GO:0004903	M	22635	5	962	1	0.195207	1	2.02055e-20	growth hormone receptor activity
GO:0070542	B	22635	5	962	1	0.195207	1	2.02055e-20	response to fatty acid
GO:0070772	C	22635	5	962	1	0.195207	1	2.02055e-20	PAS complex
GO:0005542	M	22635	5	962	1	0.195207	1	2.02055e-20	folic acid binding
GO:0055089	B	22635	5	962	1	0.195207	1	2.02055e-20	fatty acid homeostasis
GO:0022409	B	22635	5	962	1	0.195207	1	2.02055e-20	positive regulation of cell-cell adhesion
GO:0006148	B	22635	5	962	1	0.195207	1	2.02055e-20	inosine catabolic process
GO:0006218	B	22635	5	962	1	0.195207	1	2.02055e-20	uridine catabolic process
GO:0071817	C	22635	5	962	1	0.195207	1	2.02055e-20	MMXD complex
GO:0006431	B	22635	5	962	1	0.195207	1	2.02055e-20	methionyl-tRNA aminoacylation
GO:0006522	B	22635	5	962	1	0.195207	1	2.02055e-20	alanine metabolic process
GO:0006971	B	22635	5	962	1	0.195207	1	2.02055e-20	hypotonic response
GO:0072585	M	22635	5	962	1	0.195207	1	2.02055e-20	xanthosine nucleotidase activity
GO:0008686	M	22635	5	962	1	0.195207	1	2.02055e-20	3,4-dihydroxy-2-butanone-4-phosphate synthase activity
GO:0008883	M	22635	5	962	1	0.195207	1	2.02055e-20	glutamyl-tRNA reductase activity
GO:0008928	M	22635	5	962	1	0.195207	1	2.02055e-20	mannose-1-phosphate guanylyltransferase (GDP) activity
GO:0008934	M	22635	5	962	1	0.195207	1	2.02055e-20	inositol monophosphate 1-phosphatase activity
GO:0009000	M	22635	5	962	1	0.195207	1	2.02055e-20	selenocysteine lyase activity
GO:0009078	B	22635	5	962	1	0.195207	1	2.02055e-20	pyruvate family amino acid metabolic process
GO:0009623	B	22635	5	962	1	0.195207	1	2.02055e-20	response to parasitic fungus
GO:0009672	M	22635	5	962	1	0.195207	1	2.02055e-20	auxin:proton symporter activity
GO:0009823	B	22635	5	962	1	0.195207	1	2.02055e-20	cytokinin catabolic process
GO:0009930	C	22635	5	962	1	0.195207	1	2.02055e-20	longitudinal side of cell surface
GO:0042834	M	22635	5	962	1	0.195207	1	2.02055e-20	peptidoglycan binding
GO:0043201	B	22635	5	962	1	0.195207	1	2.02055e-20	response to leucine
GO:0045140	M	22635	5	962	1	0.195207	1	2.02055e-20	inositol phosphoceramide synthase activity
GO:0045437	M	22635	5	962	1	0.195207	1	2.02055e-20	uridine nucleosidase activity
GO:0046108	B	22635	5	962	1	0.195207	1	2.02055e-20	uridine metabolic process
GO:0046156	B	22635	5	962	1	0.195207	1	2.02055e-20	siroheme metabolic process
GO:0046208	B	22635	5	962	1	0.195207	1	2.02055e-20	spermine catabolic process
GO:0046320	B	22635	5	962	1	0.195207	1	2.02055e-20	regulation of fatty acid oxidation
GO:0046369	B	22635	5	962	1	0.195207	1	2.02055e-20	galactose biosynthetic process
GO:0046592	M	22635	5	962	1	0.195207	1	2.02055e-20	polyamine oxidase activity
GO:0030366	M	22635	5	962	1	0.195207	1	2.02055e-20	molybdopterin synthase activity
GO:0046827	B	22635	5	962	1	0.195207	1	2.02055e-20	positive regulation of protein export from nucleus
GO:0046898	B	22635	5	962	1	0.195207	1	2.02055e-20	response to cycloheximide
GO:0047036	M	22635	5	962	1	0.195207	1	2.02055e-20	codeinone reductase (NADPH) activity
GO:0080053	B	22635	5	962	1	0.195207	1	2.02055e-20	response to phenylalanine
GO:0080052	B	22635	5	962	1	0.195207	1	2.02055e-20	response to histidine
GO:0080140	B	22635	5	962	1	0.195207	1	2.02055e-20	regulation of jasmonic acid metabolic process
GO:0047622	M	22635	5	962	1	0.195207	1	2.02055e-20	adenosine nucleosidase activity
GO:0047724	M	22635	5	962	1	0.195207	1	2.02055e-20	inosine nucleosidase activity
GO:0031386	M	22635	5	962	1	0.195207	1	2.02055e-20	protein tag
GO:0047939	M	22635	5	962	1	0.195207	1	2.02055e-20	L-glucuronate reductase activity
GO:0015173	M	22635	5	962	1	0.195207	1	2.02055e-20	aromatic amino acid transmembrane transporter activity
GO:0015271	M	22635	5	962	1	0.195207	1	2.02055e-20	outward rectifier potassium channel activity
GO:0097264	B	22635	5	962	1	0.195207	1	2.02055e-20	self proteolysis
GO:0015886	B	22635	5	962	1	0.195207	1	2.02055e-20	heme transport
GO:0015930	M	22635	5	962	1	0.195207	1	2.02055e-20	glutamate synthase activity
GO:0016098	B	22635	5	962	1	0.195207	1	2.02055e-20	monoterpenoid metabolic process
GO:0010359	B	22635	92	962	6	0.196944	1	3.43071e-259	regulation of anion channel activity
GO:0015926	M	22635	92	962	6	0.196944	1	3.43071e-259	glucosidase activity
GO:0009875	B	22635	73	962	5	0.198538	1	6.33606e-213	pollen-pistil interaction
GO:0015802	B	22635	73	962	5	0.198538	1	6.33606e-213	basic amino acid transport
GO:1903506	B	22635	3857	962	174	0.199959	1	0	regulation of nucleic acid-templated transcription
GO:2001141	B	22635	3858	962	174	0.201012	1	0	regulation of RNA biosynthetic process
GO:0043168	M	22635	4296	962	193	0.201642	1	0	anion binding
GO:0065007	B	22635	15975	962	691	0.20214	1	0	biological regulation
GO:0016772	M	22635	2896	962	132	0.202157	1	0	transferase activity, transferring phosphorus-containing groups
GO:0016020	C	22635	14669	962	636	0.202977	1	0	membrane
GO:0042545	B	22635	384	962	20	0.204703	1	0	cell wall modification
GO:0005778	C	22635	55	962	4	0.205119	1	4.16168e-167	peroxisomal membrane
GO:0006112	B	22635	55	962	4	0.205119	1	4.16168e-167	energy reserve metabolic process
GO:0006598	B	22635	55	962	4	0.205119	1	4.16168e-167	polyamine catabolic process
GO:0031903	C	22635	55	962	4	0.205119	1	4.16168e-167	microbody membrane
GO:0042626	M	22635	215	962	12	0.205536	1	0	ATPase activity, coupled to transmembrane movement of substances
GO:0019319	B	22635	236	962	13	0.206164	1	0	hexose biosynthetic process
GO:0018130	B	22635	5689	962	253	0.207313	1	0	heterocycle biosynthetic process
GO:0016717	M	22635	20	962	2	0.207991	1	1.96862e-69	oxidoreductase activity, acting on paired donors, with oxidation of a pair of donors resulting in the reduction of molecular oxygen to two molecules of water
GO:0002229	B	22635	20	962	2	0.207991	1	1.96862e-69	defense response to oomycetes
GO:0006029	B	22635	20	962	2	0.207991	1	1.96862e-69	proteoglycan metabolic process
GO:0010082	B	22635	20	962	2	0.207991	1	1.96862e-69	regulation of root meristem growth
GO:0060590	M	22635	20	962	2	0.207991	1	1.96862e-69	ATPase regulator activity
GO:0015908	B	22635	20	962	2	0.207991	1	1.96862e-69	fatty acid transport
GO:0022898	B	22635	94	962	6	0.210284	1	5.90188e-264	regulation of transmembrane transporter activity
GO:0032409	B	22635	94	962	6	0.210284	1	5.90188e-264	regulation of transporter activity
GO:0032412	B	22635	94	962	6	0.210284	1	5.90188e-264	regulation of ion transmembrane transporter activity
GO:0016114	B	22635	322	962	17	0.211875	1	0	terpenoid biosynthetic process
GO:0072524	B	22635	538	962	27	0.212246	1	0	pyridine-containing compound metabolic process
GO:0016879	M	22635	365	962	19	0.212679	1	0	ligase activity, forming carbon-nitrogen bonds
GO:0009639	B	22635	560	962	28	0.212722	1	0	response to red or far red light
GO:0006655	B	22635	75	962	5	0.21372	1	6.90838e-218	phosphatidylglycerol biosynthetic process
GO:0046471	B	22635	75	962	5	0.21372	1	6.90838e-218	phosphatidylglycerol metabolic process
GO:2000280	B	22635	56	962	4	0.214072	1	1.03213e-169	regulation of root development
GO:0016820	M	22635	217	962	12	0.214236	1	0	hydrolase activity, acting on acid anhydrides, catalyzing transmembrane movement of substances
GO:0046983	M	22635	826	962	40	0.216971	1	0	protein dimerization activity
GO:0000209	B	22635	115	962	7	0.217635	1	6.19961705616E-313	protein polyubiquitination
GO:0015144	M	22635	115	962	7	0.217635	1	6.19961705616E-313	carbohydrate transmembrane transporter activity
GO:0097659	B	22635	4450	962	199	0.217671	1	0	nucleic acid-templated transcription
GO:0001046	M	22635	38	962	3	0.218193	1	1.77974e-121	core promoter sequence-specific DNA binding
GO:0001676	B	22635	38	962	3	0.218193	1	1.77974e-121	long-chain fatty acid metabolic process
GO:0002697	B	22635	38	962	3	0.218193	1	1.77974e-121	regulation of immune effector process
GO:0042559	B	22635	38	962	3	0.218193	1	1.77974e-121	pteridine-containing compound biosynthetic process
GO:0005984	B	22635	239	962	13	0.218668	1	0	disaccharide metabolic process
GO:0009825	B	22635	156	962	9	0.219814	1	0	multidimensional cell growth
GO:0045089	B	22635	76	962	5	0.221445	1	2.32729e-220	positive regulation of innate immune response
GO:0055088	B	22635	57	962	4	0.223129	1	2.60557e-172	lipid homeostasis
GO:0009625	B	22635	57	962	4	0.223129	1	2.60557e-172	response to insect
GO:0048574	B	22635	57	962	4	0.223129	1	2.60557e-172	long-day photoperiodism, flowering
GO:0052646	B	22635	21	962	2	0.223825	1	1.82803e-72	alditol phosphate metabolic process
GO:0008146	M	22635	21	962	2	0.223825	1	1.82803e-72	sulfotransferase activity
GO:0009920	B	22635	21	962	2	0.223825	1	1.82803e-72	cell plate formation involved in plant-type cell wall biogenesis
GO:0010506	B	22635	21	962	2	0.223825	1	1.82803e-72	regulation of autophagy
GO:0004190	M	22635	96	962	6	0.22393	1	1.0594e-268	aspartic-type endopeptidase activity
GO:0070001	M	22635	96	962	6	0.22393	1	1.0594e-268	aspartic-type peptidase activity
GO:0015824	B	22635	96	962	6	0.22393	1	1.0594e-268	proline transport
GO:0015748	B	22635	178	962	10	0.226741	1	0	organophosphate ester transport
GO:0000170	M	22635	6	962	1	0.229419	1	5.35719e-24	sphingosine hydroxylase activity
GO:0032943	B	22635	6	962	1	0.229419	1	5.35719e-24	mononuclear cell proliferation
GO:0000255	B	22635	6	962	1	0.229419	1	5.35719e-24	allantoin metabolic process
GO:0016656	M	22635	6	962	1	0.229419	1	5.35719e-24	monodehydroascorbate reductase (NADH) activity
GO:0016813	M	22635	6	962	1	0.229419	1	5.35719e-24	hydrolase activity, acting on carbon-nitrogen (but not peptide) bonds, in linear amidines
GO:0016851	M	22635	6	962	1	0.229419	1	5.35719e-24	magnesium chelatase activity
GO:0017089	M	22635	6	962	1	0.229419	1	5.35719e-24	glycolipid transporter activity
GO:1901571	B	22635	6	962	1	0.229419	1	5.35719e-24	fatty acid derivative transport
GO:0050224	M	22635	6	962	1	0.229419	1	5.35719e-24	prunasin beta-glucosidase activity
GO:0050373	M	22635	6	962	1	0.229419	1	5.35719e-24	UDP-arabinose 4-epimerase activity
GO:0050482	B	22635	6	962	1	0.229419	1	5.35719e-24	arachidonic acid secretion
GO:0050505	M	22635	6	962	1	0.229419	1	5.35719e-24	hydroquinone glucosyltransferase activity
GO:0050518	M	22635	6	962	1	0.229419	1	5.35719e-24	2-C-methyl-D-erythritol 4-phosphate cytidylyltransferase activity
GO:0034214	B	22635	6	962	1	0.229419	1	5.35719e-24	protein hexamerization
GO:0050867	B	22635	6	962	1	0.229419	1	5.35719e-24	positive regulation of cell activation
GO:0034594	M	22635	6	962	1	0.229419	1	5.35719e-24	phosphatidylinositol trisphosphate phosphatase activity
GO:0051002	M	22635	6	962	1	0.229419	1	5.35719e-24	ligase activity, forming nitrogen-metal bonds
GO:0051003	M	22635	6	962	1	0.229419	1	5.35719e-24	ligase activity, forming nitrogen-metal bonds, forming coordination complexes
GO:0035174	M	22635	6	962	1	0.229419	1	5.35719e-24	histone serine kinase activity
GO:0018812	M	22635	6	962	1	0.229419	1	5.35719e-24	3-hydroxyacyl-CoA dehydratase activity
GO:0051670	M	22635	6	962	1	0.229419	1	5.35719e-24	inulinase activity
GO:0019676	B	22635	6	962	1	0.229419	1	5.35719e-24	ammonia assimilation cycle
GO:1903963	B	22635	6	962	1	0.229419	1	5.35719e-24	arachidonate transport
GO:0019798	M	22635	6	962	1	0.229419	1	5.35719e-24	procollagen-proline dioxygenase activity
GO:0003935	M	22635	6	962	1	0.229419	1	5.35719e-24	GTP cyclohydrolase II activity
GO:0004021	M	22635	6	962	1	0.229419	1	5.35719e-24	L-alanine:2-oxoglutarate aminotransferase activity
GO:0004109	M	22635	6	962	1	0.229419	1	5.35719e-24	coproporphyrinogen oxidase activity
GO:0004588	M	22635	6	962	1	0.229419	1	5.35719e-24	orotate phosphoribosyltransferase activity
GO:0004590	M	22635	6	962	1	0.229419	1	5.35719e-24	orotidine-5'-phosphate decarboxylase activity
GO:0004656	M	22635	6	962	1	0.229419	1	5.35719e-24	procollagen-proline 4-dioxygenase activity
GO:0004781	M	22635	6	962	1	0.229419	1	5.35719e-24	sulfate adenylyltransferase (ATP) activity
GO:0004896	M	22635	6	962	1	0.229419	1	5.35719e-24	cytokine receptor activity
GO:0071077	M	22635	6	962	1	0.229419	1	5.35719e-24	adenosine 3',5'-bisphosphate transmembrane transporter activity
GO:0005955	C	22635	6	962	1	0.229419	1	5.35719e-24	calcineurin complex
GO:0006110	B	22635	6	962	1	0.229419	1	5.35719e-24	regulation of glycolytic process
GO:0006145	B	22635	6	962	1	0.229419	1	5.35719e-24	purine nucleobase catabolic process
GO:0071715	B	22635	6	962	1	0.229419	1	5.35719e-24	icosanoid transport
GO:0071836	B	22635	6	962	1	0.229419	1	5.35719e-24	nectar secretion
GO:0008286	B	22635	6	962	1	0.229419	1	5.35719e-24	insulin receptor signaling pathway
GO:0009235	B	22635	6	962	1	0.229419	1	5.35719e-24	cobalamin metabolic process
GO:0009236	B	22635	6	962	1	0.229419	1	5.35719e-24	cobalamin biosynthetic process
GO:0009652	B	22635	6	962	1	0.229419	1	5.35719e-24	thigmotropism
GO:0009768	B	22635	6	962	1	0.229419	1	5.35719e-24	photosynthesis, light harvesting in photosystem I
GO:0009915	B	22635	6	962	1	0.229419	1	5.35719e-24	phloem sucrose loading
GO:0010441	B	22635	6	962	1	0.229419	1	5.35719e-24	guard cell development
GO:0010442	B	22635	6	962	1	0.229419	1	5.35719e-24	guard cell morphogenesis
GO:0043550	B	22635	6	962	1	0.229419	1	5.35719e-24	regulation of lipid kinase activity
GO:0045445	B	22635	6	962	1	0.229419	1	5.35719e-24	myoblast differentiation
GO:0046085	B	22635	6	962	1	0.229419	1	5.35719e-24	adenosine metabolic process
GO:0046102	B	22635	6	962	1	0.229419	1	5.35719e-24	inosine metabolic process
GO:0046717	B	22635	6	962	1	0.229419	1	5.35719e-24	acid secretion
GO:0030689	C	22635	6	962	1	0.229419	1	5.35719e-24	Noc complex
GO:0047213	M	22635	6	962	1	0.229419	1	5.35719e-24	anthocyanidin 3-O-glucosyltransferase activity
GO:0030912	B	22635	6	962	1	0.229419	1	5.35719e-24	response to deep water
GO:0080168	B	22635	6	962	1	0.229419	1	5.35719e-24	abscisic acid transport
GO:0031219	M	22635	6	962	1	0.229419	1	5.35719e-24	levanase activity
GO:0047635	M	22635	6	962	1	0.229419	1	5.35719e-24	alanine-oxo-acid transaminase activity
GO:0031409	M	22635	6	962	1	0.229419	1	5.35719e-24	pigment binding
GO:0031543	M	22635	6	962	1	0.229419	1	5.35719e-24	peptidyl-proline dioxygenase activity
GO:0031545	M	22635	6	962	1	0.229419	1	5.35719e-24	peptidyl-proline 4-dioxygenase activity
GO:0047995	M	22635	6	962	1	0.229419	1	5.35719e-24	hydroxyphenylpyruvate reductase activity
GO:0015228	M	22635	6	962	1	0.229419	1	5.35719e-24	coenzyme A transmembrane transporter activity
GO:0032309	B	22635	6	962	1	0.229419	1	5.35719e-24	icosanoid secretion
GO:1900377	B	22635	6	962	1	0.229419	1	5.35719e-24	negative regulation of secondary metabolite biosynthetic process
GO:0016208	M	22635	6	962	1	0.229419	1	5.35719e-24	AMP binding
GO:0010540	B	22635	39	962	3	0.229501	1	3.07165e-124	basipetal auxin transport
GO:0045490	B	22635	39	962	3	0.229501	1	3.07165e-124	pectin catabolic process
GO:1901476	M	22635	117	962	7	0.230105	1	1.6591713E-317	carbohydrate transporter activity
GO:0005783	C	22635	1371	962	64	0.232219	1	0	endoplasmic reticulum
GO:0036503	B	22635	58	962	4	0.232284	1	6.69338e-175	ERAD pathway
GO:0009106	B	22635	58	962	4	0.232284	1	6.69338e-175	lipoate metabolic process
GO:0009838	B	22635	58	962	4	0.232284	1	6.69338e-175	abscission
GO:0046364	B	22635	264	962	14	0.234681	1	0	monosaccharide biosynthetic process
GO:0043492	M	22635	222	962	12	0.236641	1	0	ATPase activity, coupled to movement of substances
GO:0042752	B	22635	78	962	5	0.237141	1	2.74673e-225	regulation of circadian rhythm
GO:0009505	C	22635	547	962	27	0.237625	1	0	plant-type cell wall
GO:0055080	B	22635	416	962	21	0.238613	1	0	cation homeostasis
GO:0000822	M	22635	22	962	2	0.239746	1	1.7784e-75	inositol hexakisphosphate binding
GO:0051184	M	22635	22	962	2	0.239746	1	1.7784e-75	cofactor transporter activity
GO:0019221	B	22635	22	962	2	0.239746	1	1.7784e-75	cytokine-mediated signaling pathway
GO:0006207	B	22635	22	962	2	0.239746	1	1.7784e-75	'de novo' pyrimidine nucleobase biosynthetic process
GO:0006551	B	22635	22	962	2	0.239746	1	1.7784e-75	leucine metabolic process
GO:0042761	B	22635	22	962	2	0.239746	1	1.7784e-75	very long-chain fatty acid biosynthetic process
GO:0010030	B	22635	22	962	2	0.239746	1	1.7784e-75	positive regulation of seed germination
GO:0045216	B	22635	22	962	2	0.239746	1	1.7784e-75	cell-cell junction organization
GO:0048871	B	22635	22	962	2	0.239746	1	1.7784e-75	multicellular organismal homeostasis
GO:0016758	M	22635	614	962	30	0.240095	1	0	transferase activity, transferring hexosyl groups
GO:0005680	C	22635	40	962	3	0.240914	1	5.4375e-127	anaphase-promoting complex
GO:0016757	M	22635	926	962	44	0.241436	1	0	transferase activity, transferring glycosyl groups
GO:0010287	C	22635	59	962	4	0.241529	1	1.74917e-177	plastoglobule
GO:0008289	M	22635	374	962	19	0.243732	1	0	lipid binding
GO:0061025	B	22635	396	962	20	0.244624	1	0	membrane fusion
GO:0030148	B	22635	79	962	5	0.245101	1	9.6197e-228	sphingolipid biosynthetic process
GO:0034220	B	22635	884	962	42	0.24774	1	0	ion transmembrane transport
GO:0010053	B	22635	573	962	28	0.24908	1	0	root epidermal cell differentiation
GO:1901565	B	22635	2269	962	103	0.25048	1	0	organonitrogen compound catabolic process
GO:0021700	B	22635	796	962	38	0.251151	1	0	developmental maturation
GO:0006355	B	22635	3834	962	171	0.251937	1	0	regulation of transcription, DNA-templated
GO:0015293	M	22635	100	962	6	0.252034	1	3.86428e-278	symporter activity
GO:0048029	M	22635	41	962	3	0.252417	1	9.86668e-130	monosaccharide binding
GO:0009816	B	22635	80	962	5	0.253131	1	3.41185e-230	defense response to bacterium, incompatible interaction
GO:0016634	M	22635	23	962	2	0.255716	1	1.80883e-78	oxidoreductase activity, acting on the CH-CH group of donors, oxygen as acceptor
GO:0050918	B	22635	23	962	2	0.255716	1	1.80883e-78	positive chemotaxis
GO:0008169	M	22635	23	962	2	0.255716	1	1.80883e-78	C-methyltransferase activity
GO:0009785	B	22635	23	962	2	0.255716	1	1.80883e-78	blue light signaling pathway
GO:0010183	B	22635	23	962	2	0.255716	1	1.80883e-78	pollen tube guidance
GO:0046417	B	22635	23	962	2	0.255716	1	1.80883e-78	chorismate metabolic process
GO:1903959	B	22635	121	962	7	0.255728	1	0	regulation of anion transmembrane transport
GO:0006779	B	22635	184	962	10	0.257554	1	0	porphyrin-containing compound biosynthetic process
GO:0007031	B	22635	184	962	10	0.257554	1	0	peroxisome organization
GO:0005802	C	22635	378	962	19	0.258105	1	0	trans-Golgi network
GO:0006869	B	22635	227	962	12	0.259903	1	0	lipid transport
GO:0002218	B	22635	61	962	4	0.260257	1	1.25614e-182	activation of innate immune response
GO:0004712	M	22635	61	962	4	0.260257	1	1.25614e-182	protein serine/threonine/tyrosine kinase activity
GO:0060560	B	22635	800	962	38	0.261117	1	0	developmental growth involved in morphogenesis
GO:0006650	B	22635	379	962	19	0.261749	1	0	glycerophospholipid metabolic process
GO:0019787	M	22635	644	962	31	0.261807	1	0	ubiquitin-like protein transferase activity
GO:0015075	M	22635	980	962	46	0.262066	1	0	ion transmembrane transporter activity
GO:0032869	B	22635	7	962	1	0.262178	1	1.65718e-27	cellular response to insulin stimulus
GO:0016618	M	22635	7	962	1	0.262178	1	1.65718e-27	hydroxypyruvate reductase activity
GO:0016629	M	22635	7	962	1	0.262178	1	1.65718e-27	12-oxophytodienoate reductase activity
GO:0033098	C	22635	7	962	1	0.262178	1	1.65718e-27	amyloplast inner membrane
GO:0000404	M	22635	7	962	1	0.262178	1	1.65718e-27	heteroduplex DNA loop binding
GO:0098755	B	22635	7	962	1	0.262178	1	1.65718e-27	maintenance of seed dormancy by absisic acid
GO:0000798	C	22635	7	962	1	0.262178	1	1.65718e-27	nuclear cohesin complex
GO:1901653	B	22635	7	962	1	0.262178	1	1.65718e-27	cellular response to peptide
GO:2000067	B	22635	7	962	1	0.262178	1	1.65718e-27	regulation of root morphogenesis
GO:0001887	B	22635	7	962	1	0.262178	1	1.65718e-27	selenium compound metabolic process
GO:0034756	B	22635	7	962	1	0.262178	1	1.65718e-27	regulation of iron ion transport
GO:0051175	B	22635	7	962	1	0.262178	1	1.65718e-27	negative regulation of sulfur metabolic process
GO:0051194	B	22635	7	962	1	0.262178	1	1.65718e-27	positive regulation of cofactor metabolic process
GO:0035173	M	22635	7	962	1	0.262178	1	1.65718e-27	histone kinase activity
GO:0051879	M	22635	7	962	1	0.262178	1	1.65718e-27	Hsp90 protein binding
GO:0019139	M	22635	7	962	1	0.262178	1	1.65718e-27	cytokinin dehydrogenase activity
GO:0052033	B	22635	7	962	1	0.262178	1	1.65718e-27	pathogen-associated molecular pattern dependent induction by symbiont of host innate immune response
GO:0052166	B	22635	7	962	1	0.262178	1	1.65718e-27	positive regulation by symbiont of host innate immune response
GO:0052167	B	22635	7	962	1	0.262178	1	1.65718e-27	modulation by symbiont of host innate immune response
GO:0052169	B	22635	7	962	1	0.262178	1	1.65718e-27	pathogen-associated molecular pattern dependent modulation by symbiont of host innate immune response
GO:0052257	B	22635	7	962	1	0.262178	1	1.65718e-27	pathogen-associated molecular pattern dependent induction by organism of innate immune response of other organism involved in symbiotic interaction
GO:0052305	B	22635	7	962	1	0.262178	1	1.65718e-27	positive regulation by organism of innate immune response in other organism involved in symbiotic interaction
GO:0052306	B	22635	7	962	1	0.262178	1	1.65718e-27	modulation by organism of innate immune response in other organism involved in symbiotic interaction
GO:0052308	B	22635	7	962	1	0.262178	1	1.65718e-27	pathogen-associated molecular pattern dependent modulation by organism of innate immune response in other organism involved in symbiotic interaction
GO:0052317	B	22635	7	962	1	0.262178	1	1.65718e-27	camalexin metabolic process
GO:0004325	M	22635	7	962	1	0.262178	1	1.65718e-27	ferrochelatase activity
GO:0004365	M	22635	7	962	1	0.262178	1	1.65718e-27	glyceraldehyde-3-phosphate dehydrogenase (NAD+) (phosphorylating) activity
GO:0004612	M	22635	7	962	1	0.262178	1	1.65718e-27	phosphoenolpyruvate carboxykinase (ATP) activity
GO:0004779	M	22635	7	962	1	0.262178	1	1.65718e-27	sulfate adenylyltransferase activity
GO:0070536	B	22635	7	962	1	0.262178	1	1.65718e-27	protein K63-linked deubiquitination
GO:0070661	B	22635	7	962	1	0.262178	1	1.65718e-27	leukocyte proliferation
GO:0070813	B	22635	7	962	1	0.262178	1	1.65718e-27	hydrogen sulfide metabolic process
GO:0070814	B	22635	7	962	1	0.262178	1	1.65718e-27	hydrogen sulfide biosynthetic process
GO:0070973	B	22635	7	962	1	0.262178	1	1.65718e-27	protein localization to endoplasmic reticulum exit site
GO:0005539	M	22635	7	962	1	0.262178	1	1.65718e-27	glycosaminoglycan binding
GO:0071375	B	22635	7	962	1	0.262178	1	1.65718e-27	cellular response to peptide hormone stimulus
GO:0006572	B	22635	7	962	1	0.262178	1	1.65718e-27	tyrosine catabolic process
GO:0006983	B	22635	7	962	1	0.262178	1	1.65718e-27	ER overload response
GO:0008886	M	22635	7	962	1	0.262178	1	1.65718e-27	glyceraldehyde-3-phosphate dehydrogenase (NADP+) (non-phosphorylating) activity
GO:0008905	M	22635	7	962	1	0.262178	1	1.65718e-27	mannose-phosphate guanylyltransferase activity
GO:0009157	B	22635	7	962	1	0.262178	1	1.65718e-27	deoxyribonucleoside monophosphate biosynthetic process
GO:0009162	B	22635	7	962	1	0.262178	1	1.65718e-27	deoxyribonucleoside monophosphate metabolic process
GO:0042178	B	22635	7	962	1	0.262178	1	1.65718e-27	xenobiotic catabolic process
GO:0042284	M	22635	7	962	1	0.262178	1	1.65718e-27	sphingolipid delta-4 desaturase activity
GO:0042447	B	22635	7	962	1	0.262178	1	1.65718e-27	hormone catabolic process
GO:0042549	B	22635	7	962	1	0.262178	1	1.65718e-27	photosystem II stabilization
GO:0010120	B	22635	7	962	1	0.262178	1	1.65718e-27	camalexin biosynthetic process
GO:0010199	B	22635	7	962	1	0.262178	1	1.65718e-27	organ boundary specification between lateral organs and the meristem
GO:0010262	B	22635	7	962	1	0.262178	1	1.65718e-27	somatic embryogenesis
GO:0043605	B	22635	7	962	1	0.262178	1	1.65718e-27	cellular amide catabolic process
GO:0043891	M	22635	7	962	1	0.262178	1	1.65718e-27	glyceraldehyde-3-phosphate dehydrogenase (NAD(P)+) (phosphorylating) activity
GO:0045048	B	22635	7	962	1	0.262178	1	1.65718e-27	protein insertion into ER membrane
GO:0012511	C	22635	7	962	1	0.262178	1	1.65718e-27	monolayer-surrounded lipid storage body
GO:0045300	M	22635	7	962	1	0.262178	1	1.65718e-27	acyl-[acyl-carrier-protein] desaturase activity
GO:0045763	B	22635	7	962	1	0.262178	1	1.65718e-27	negative regulation of cellular amino acid metabolic process
GO:0046475	B	22635	7	962	1	0.262178	1	1.65718e-27	glycerophospholipid catabolic process
GO:0046836	B	22635	7	962	1	0.262178	1	1.65718e-27	glycolipid transport
GO:0046864	B	22635	7	962	1	0.262178	1	1.65718e-27	isoprenoid transport
GO:0046865	B	22635	7	962	1	0.262178	1	1.65718e-27	terpenoid transport
GO:0080122	M	22635	7	962	1	0.262178	1	1.65718e-27	AMP transmembrane transporter activity
GO:0097361	C	22635	7	962	1	0.262178	1	1.65718e-27	CIA complex
GO:0032006	B	22635	7	962	1	0.262178	1	1.65718e-27	regulation of TOR signaling
GO:0032135	M	22635	7	962	1	0.262178	1	1.65718e-27	DNA insertion or deletion binding
GO:0016998	B	22635	42	962	3	0.263998	1	1.83412e-132	cell wall macromolecule catabolic process
GO:0048586	B	22635	42	962	3	0.263998	1	1.83412e-132	regulation of long-day photoperiodism, flowering
GO:0008509	M	22635	358	962	18	0.264917	1	0	anion transmembrane transporter activity
GO:0010154	B	22635	1004	962	47	0.265422	1	0	fruit development
GO:0015996	B	22635	102	962	6	0.26644	1	7.8396e-283	chlorophyll catabolic process
GO:0006862	B	22635	123	962	7	0.268843	1	0	nucleotide transport
GO:0000152	C	22635	62	962	4	0.269725	1	3.45001e-185	nuclear ubiquitin ligase complex
GO:0051537	M	22635	62	962	4	0.269725	1	3.45001e-185	2 iron, 2 sulfur cluster binding
GO:0005351	M	22635	62	962	4	0.269725	1	3.45001e-185	sugar:proton symporter activity
GO:0005402	M	22635	62	962	4	0.269725	1	3.45001e-185	cation:sugar symporter activity
GO:0048571	B	22635	62	962	4	0.269725	1	3.45001e-185	long-day photoperiodism
GO:0016405	M	22635	24	962	2	0.271704	1	1.91987e-81	CoA-ligase activity
GO:0001578	B	22635	24	962	2	0.271704	1	1.91987e-81	microtubule bundle formation
GO:0051181	B	22635	24	962	2	0.271704	1	1.91987e-81	cofactor transport
GO:0070076	B	22635	24	962	2	0.271704	1	1.91987e-81	histone lysine demethylation
GO:0071483	B	22635	24	962	2	0.271704	1	1.91987e-81	cellular response to blue light
GO:0042726	B	22635	24	962	2	0.271704	1	1.91987e-81	flavin-containing compound metabolic process
GO:0010555	B	22635	24	962	2	0.271704	1	1.91987e-81	response to mannitol
GO:0046323	B	22635	24	962	2	0.271704	1	1.91987e-81	glucose import
GO:0031644	B	22635	24	962	2	0.271704	1	1.91987e-81	regulation of neurological system process
GO:0015865	B	22635	24	962	2	0.271704	1	1.91987e-81	purine nucleotide transport
GO:0019222	B	22635	6966	962	305	0.272519	1	0	regulation of metabolic process
GO:0052689	M	22635	273	962	14	0.273275	1	0	carboxylic ester hydrolase activity
GO:0032774	B	22635	4524	962	200	0.274142	1	0	RNA biosynthetic process
GO:0009066	B	22635	230	962	12	0.274227	1	0	aspartate family amino acid metabolic process
GO:0000981	M	22635	166	962	9	0.274887	1	0	RNA polymerase II transcription factor activity, sequence-specific DNA binding
GO:0050253	M	22635	43	962	3	0.275641	1	3.49077e-135	retinyl-palmitate esterase activity
GO:0010252	B	22635	43	962	3	0.275641	1	3.49077e-135	auxin homeostasis
GO:0015103	M	22635	145	962	8	0.275667	1	0	inorganic anion transmembrane transporter activity
GO:0031300	C	22635	209	962	11	0.276659	1	0	intrinsic component of organelle membrane
GO:0006351	B	22635	4434	962	196	0.27742	1	0	transcription, DNA-templated
GO:0010016	B	22635	494	962	24	0.278539	1	0	shoot system morphogenesis
GO:0006546	B	22635	63	962	4	0.279252	1	9.6288e-188	glycine catabolic process
GO:0040008	B	22635	561	962	27	0.279585	1	0	regulation of growth
GO:0004842	M	22635	628	962	30	0.279839	1	0	ubiquitin-protein transferase activity
GO:0046149	B	22635	104	962	6	0.281047	1	1.65404e-287	pigment catabolic process
GO:0060089	M	22635	518	962	25	0.284383	1	0	molecular transducer activity
GO:0009943	B	22635	84	962	5	0.285841	1	6.10646e-240	adaxial/abaxial axis specification
GO:0018105	B	22635	44	962	3	0.287334	1	6.7986e-138	peptidyl-serine phosphorylation
GO:0007584	B	22635	44	962	3	0.287334	1	6.7986e-138	response to nutrient
GO:0042214	B	22635	44	962	3	0.287334	1	6.7986e-138	terpene metabolic process
GO:0080022	B	22635	44	962	3	0.287334	1	6.7986e-138	primary root development
GO:0005618	C	22635	1195	962	55	0.287421	1	0	cell wall
GO:0016878	M	22635	25	962	2	0.287678	1	2.12271e-84	acid-thiol ligase activity
GO:0002239	B	22635	25	962	2	0.287678	1	2.12271e-84	response to oomycetes
GO:0051592	B	22635	25	962	2	0.287678	1	2.12271e-84	response to calcium ion
GO:0003747	M	22635	25	962	2	0.287678	1	2.12271e-84	translation release factor activity
GO:0008079	M	22635	25	962	2	0.287678	1	2.12271e-84	translation termination factor activity
GO:0008216	B	22635	25	962	2	0.287678	1	2.12271e-84	spermidine metabolic process
GO:0009654	C	22635	25	962	2	0.287678	1	2.12271e-84	photosystem II oxygen evolving complex
GO:0009937	B	22635	25	962	2	0.287678	1	2.12271e-84	regulation of gibberellic acid mediated signaling pathway
GO:0043173	B	22635	25	962	2	0.287678	1	2.12271e-84	nucleotide salvage
GO:0045735	M	22635	25	962	2	0.287678	1	2.12271e-84	nutrient reservoir activity
GO:0048579	B	22635	25	962	2	0.287678	1	2.12271e-84	negative regulation of long-day photoperiodism, flowering
GO:0098661	B	22635	105	962	6	0.288417	1	7.70823e-290	inorganic anion transmembrane transport
GO:0043562	B	22635	64	962	4	0.28883	1	2.73012e-190	cellular response to nitrogen levels
GO:0015295	M	22635	64	962	4	0.28883	1	2.73012e-190	solute:proton symporter activity
GO:0015718	B	22635	64	962	4	0.28883	1	2.73012e-190	monocarboxylic acid transport
GO:0051252	B	22635	3980	962	176	0.289324	1	0	regulation of RNA metabolic process
GO:0004722	M	22635	190	962	10	0.289654	1	0	protein serine/threonine phosphatase activity
GO:0048573	B	22635	255	962	13	0.29016	1	0	photoperiodism, flowering
GO:0048046	C	22635	565	962	27	0.292064	1	0	apoplast
GO:0048589	B	22635	1152	962	53	0.292776	1	0	developmental growth
GO:0000098	B	22635	8	962	1	0.293545	1	5.85887e-31	sulfur amino acid catabolic process
GO:0032868	B	22635	8	962	1	0.293545	1	5.85887e-31	response to insulin
GO:0000213	M	22635	8	962	1	0.293545	1	5.85887e-31	tRNA-intron endonuclease activity
GO:0016639	M	22635	8	962	1	0.293545	1	5.85887e-31	oxidoreductase activity, acting on the CH-NH2 group of donors, NAD or NADP as acceptor
GO:0033096	C	22635	8	962	1	0.293545	1	5.85887e-31	amyloplast envelope
GO:0033097	C	22635	8	962	1	0.293545	1	5.85887e-31	amyloplast membrane
GO:0016720	M	22635	8	962	1	0.293545	1	5.85887e-31	delta12-fatty acid dehydrogenase activity
GO:0000506	C	22635	8	962	1	0.293545	1	5.85887e-31	glycosylphosphatidylinositol-N-acetylglucosaminyltransferase (GPI-GnT) complex
GO:0017006	B	22635	8	962	1	0.293545	1	5.85887e-31	protein-tetrapyrrole linkage
GO:0000718	B	22635	8	962	1	0.293545	1	5.85887e-31	nucleotide-excision repair, DNA damage removal
GO:1901259	B	22635	8	962	1	0.293545	1	5.85887e-31	chloroplast rRNA processing
GO:0050291	M	22635	8	962	1	0.293545	1	5.85887e-31	sphingosine N-acyltransferase activity
GO:0001664	M	22635	8	962	1	0.293545	1	5.85887e-31	G-protein coupled receptor binding
GO:0034707	C	22635	8	962	1	0.293545	1	5.85887e-31	chloride channel complex
GO:0051861	M	22635	8	962	1	0.293545	1	5.85887e-31	glycolipid binding
GO:1903578	B	22635	8	962	1	0.293545	1	5.85887e-31	regulation of ATP metabolic process
GO:0052509	B	22635	8	962	1	0.293545	1	5.85887e-31	positive regulation by symbiont of host defense response
GO:0052510	B	22635	8	962	1	0.293545	1	5.85887e-31	positive regulation by organism of defense response of other organism involved in symbiotic interaction
GO:0003841	M	22635	8	962	1	0.293545	1	5.85887e-31	1-acylglycerol-3-phosphate O-acyltransferase activity
GO:0003933	M	22635	8	962	1	0.293545	1	5.85887e-31	GTP cyclohydrolase activity
GO:0004030	M	22635	8	962	1	0.293545	1	5.85887e-31	aldehyde dehydrogenase [NAD(P)+] activity
GO:0004356	M	22635	8	962	1	0.293545	1	5.85887e-31	glutamate-ammonia ligase activity
GO:0004358	M	22635	8	962	1	0.293545	1	5.85887e-31	glutamate N-acetyltransferase activity
GO:0004366	M	22635	8	962	1	0.293545	1	5.85887e-31	glycerol-3-phosphate O-acyltransferase activity
GO:0004383	M	22635	8	962	1	0.293545	1	5.85887e-31	guanylate cyclase activity
GO:0004416	M	22635	8	962	1	0.293545	1	5.85887e-31	hydroxyacylglutathione hydrolase activity
GO:0005536	M	22635	8	962	1	0.293545	1	5.85887e-31	glucose binding
GO:0006182	B	22635	8	962	1	0.293545	1	5.85887e-31	cGMP biosynthetic process
GO:0022833	M	22635	8	962	1	0.293545	1	5.85887e-31	mechanically gated channel activity
GO:0006537	B	22635	8	962	1	0.293545	1	5.85887e-31	glutamate biosynthetic process
GO:0006542	B	22635	8	962	1	0.293545	1	5.85887e-31	glutamine biosynthetic process
GO:0006695	B	22635	8	962	1	0.293545	1	5.85887e-31	cholesterol biosynthetic process
GO:0008381	M	22635	8	962	1	0.293545	1	5.85887e-31	mechanically-gated ion channel activity
GO:0090322	B	22635	8	962	1	0.293545	1	5.85887e-31	regulation of superoxide metabolic process
GO:0008477	M	22635	8	962	1	0.293545	1	5.85887e-31	purine nucleosidase activity
GO:0008528	M	22635	8	962	1	0.293545	1	5.85887e-31	G-protein coupled peptide receptor activity
GO:0009399	B	22635	8	962	1	0.293545	1	5.85887e-31	nitrogen fixation
GO:0009700	B	22635	8	962	1	0.293545	1	5.85887e-31	indole phytoalexin biosynthetic process
GO:0009833	B	22635	8	962	1	0.293545	1	5.85887e-31	plant-type primary cell wall biogenesis
GO:0010071	B	22635	8	962	1	0.293545	1	5.85887e-31	root meristem specification
GO:0010343	B	22635	8	962	1	0.293545	1	5.85887e-31	singlet oxygen-mediated programmed cell death
GO:0043157	B	22635	8	962	1	0.293545	1	5.85887e-31	response to cation stress
GO:0010481	B	22635	8	962	1	0.293545	1	5.85887e-31	epidermal cell division
GO:0010482	B	22635	8	962	1	0.293545	1	5.85887e-31	regulation of epidermal cell division
GO:0010587	B	22635	8	962	1	0.293545	1	5.85887e-31	miRNA catabolic process
GO:0044209	B	22635	8	962	1	0.293545	1	5.85887e-31	AMP salvage
GO:0044349	B	22635	8	962	1	0.293545	1	5.85887e-31	DNA excision
GO:0045785	B	22635	8	962	1	0.293545	1	5.85887e-31	positive regulation of cell adhesion
GO:0046068	B	22635	8	962	1	0.293545	1	5.85887e-31	cGMP metabolic process
GO:0046217	B	22635	8	962	1	0.293545	1	5.85887e-31	indole phytoalexin metabolic process
GO:0046416	B	22635	8	962	1	0.293545	1	5.85887e-31	D-amino acid metabolic process
GO:0030095	C	22635	8	962	1	0.293545	1	5.85887e-31	chloroplast photosystem II
GO:0031071	M	22635	8	962	1	0.293545	1	5.85887e-31	cysteine desulfurase activity
GO:0047631	M	22635	8	962	1	0.293545	1	5.85887e-31	ADP-ribose diphosphatase activity
GO:0031573	B	22635	8	962	1	0.293545	1	5.85887e-31	intra-S DNA damage checkpoint
GO:0015976	B	22635	8	962	1	0.293545	1	5.85887e-31	carbon utilization
GO:0032527	B	22635	8	962	1	0.293545	1	5.85887e-31	protein exit from endoplasmic reticulum
GO:0015171	M	22635	106	962	6	0.295827	1	3.6266e-292	amino acid transmembrane transporter activity
GO:0009926	B	22635	213	962	11	0.2972	1	0	auxin polar transport
GO:0009826	B	22635	634	962	30	0.297603	1	0	unidimensional cell growth
GO:0003677	M	22635	2714	962	121	0.297635	1	0	DNA binding
GO:0002253	B	22635	65	962	4	0.298454	1	7.86221e-193	activation of immune response
GO:0008378	M	22635	65	962	4	0.298454	1	7.86221e-193	galactosyltransferase activity
GO:0080147	B	22635	367	962	18	0.29973	1	0	root hair cell development
GO:0008643	B	22635	192	962	10	0.300594	1	0	carbohydrate transport
GO:0044070	B	22635	128	962	7	0.302356	1	0	regulation of anion transport
GO:0005516	M	22635	214	962	11	0.302399	1	0	calmodulin binding
GO:0016798	M	22635	591	962	28	0.303369	1	0	hydrolase activity, acting on glycosyl bonds
GO:0016577	B	22635	26	962	2	0.303611	1	2.44098e-87	histone demethylation
GO:0034330	B	22635	26	962	2	0.303611	1	2.44098e-87	cell junction organization
GO:0019210	M	22635	26	962	2	0.303611	1	2.44098e-87	kinase inhibitor activity
GO:0019856	B	22635	26	962	2	0.303611	1	2.44098e-87	pyrimidine nucleobase biosynthetic process
GO:0003950	M	22635	26	962	2	0.303611	1	2.44098e-87	NAD+ ADP-ribosyltransferase activity
GO:0004860	M	22635	26	962	2	0.303611	1	2.44098e-87	protein kinase inhibitor activity
GO:0009514	C	22635	26	962	2	0.303611	1	2.44098e-87	glyoxysome
GO:0010232	B	22635	26	962	2	0.303611	1	2.44098e-87	vascular transport
GO:0010233	B	22635	26	962	2	0.303611	1	2.44098e-87	phloem transport
GO:0046620	B	22635	26	962	2	0.303611	1	2.44098e-87	regulation of organ growth
GO:0015198	M	22635	26	962	2	0.303611	1	2.44098e-87	oligopeptide transporter activity
GO:0015217	M	22635	26	962	2	0.303611	1	2.44098e-87	ADP transmembrane transporter activity
GO:0019199	M	22635	193	962	10	0.306103	1	0	transmembrane receptor protein kinase activity
GO:0051186	B	22635	1318	962	60	0.30693	1	0	cofactor metabolic process
GO:0006833	B	22635	215	962	11	0.307622	1	0	water transport
GO:0042044	B	22635	215	962	11	0.307622	1	0	fluid transport
GO:0009408	B	22635	436	962	21	0.308757	1	0	response to heat
GO:0005615	C	22635	129	962	7	0.309163	1	0	extracellular space
GO:0004806	M	22635	46	962	3	0.310817	1	2.75765e-143	triglyceride lipase activity
GO:0009691	B	22635	46	962	3	0.310817	1	2.75765e-143	cytokinin biosynthetic process
GO:0009071	B	22635	67	962	4	0.317805	1	6.82526e-198	serine family amino acid catabolic process
GO:0006665	B	22635	109	962	6	0.318266	1	3.99545e-299	sphingolipid metabolic process
GO:0009741	B	22635	239	962	12	0.318579	1	0	response to brassinosteroid
GO:0005381	M	22635	27	962	2	0.319478	1	2.91505e-90	iron ion transmembrane transporter activity
GO:0055075	B	22635	27	962	2	0.319478	1	2.91505e-90	potassium ion homeostasis
GO:0006482	B	22635	27	962	2	0.319478	1	2.91505e-90	protein demethylation
GO:0008214	B	22635	27	962	2	0.319478	1	2.91505e-90	protein dealkylation
GO:0009830	B	22635	27	962	2	0.319478	1	2.91505e-90	cell wall modification involved in abscission
GO:0044277	B	22635	27	962	2	0.319478	1	2.91505e-90	cell wall disassembly
GO:0015770	B	22635	27	962	2	0.319478	1	2.91505e-90	sucrose transport
GO:0019219	B	22635	4516	962	198	0.320982	1	0	regulation of nucleobase-containing compound metabolic process
GO:0055069	B	22635	47	962	3	0.322584	1	5.73772e-146	zinc ion homeostasis
GO:0006995	B	22635	47	962	3	0.322584	1	5.73772e-146	cellular response to nitrogen starvation
GO:0010109	B	22635	47	962	3	0.322584	1	5.73772e-146	regulation of photosynthesis
GO:0043650	B	22635	47	962	3	0.322584	1	5.73772e-146	dicarboxylic acid biosynthetic process
GO:0046835	B	22635	47	962	3	0.322584	1	5.73772e-146	carbohydrate phosphorylation
GO:0033014	B	22635	196	962	10	0.32277	1	0	tetrapyrrole biosynthetic process
GO:0015980	B	22635	284	962	14	0.323041	1	0	energy derivation by oxidation of organic compounds
GO:0080090	B	22635	5683	962	248	0.323431	1	0	regulation of primary metabolic process
GO:0016647	M	22635	9	962	1	0.32358	1	2.33039e-34	oxidoreductase activity, acting on the CH-NH group of donors, oxygen as acceptor
GO:0033239	B	22635	9	962	1	0.32358	1	2.33039e-34	negative regulation of cellular amine metabolic process
GO:0016880	M	22635	9	962	1	0.32358	1	2.33039e-34	acid-ammonia (or amide) ligase activity
GO:0000774	M	22635	9	962	1	0.32358	1	2.33039e-34	adenyl-nucleotide exchange factor activity
GO:1901654	B	22635	9	962	1	0.32358	1	2.33039e-34	response to ketone
GO:0001889	B	22635	9	962	1	0.32358	1	2.33039e-34	liver development
GO:0051196	B	22635	9	962	1	0.32358	1	2.33039e-34	regulation of coenzyme metabolic process
GO:0052555	B	22635	9	962	1	0.32358	1	2.33039e-34	positive regulation by organism of immune response of other organism involved in symbiotic interaction
GO:0052556	B	22635	9	962	1	0.32358	1	2.33039e-34	positive regulation by symbiont of host immune response
GO:0003885	M	22635	9	962	1	0.32358	1	2.33039e-34	D-arabinono-1,4-lactone oxidase activity
GO:0004028	M	22635	9	962	1	0.32358	1	2.33039e-34	3-chloroallyl aldehyde dehydrogenase activity
GO:0004144	M	22635	9	962	1	0.32358	1	2.33039e-34	diacylglycerol O-acyltransferase activity
GO:0004430	M	22635	9	962	1	0.32358	1	2.33039e-34	1-phosphatidylinositol 4-kinase activity
GO:0005345	M	22635	9	962	1	0.32358	1	2.33039e-34	purine nucleobase transmembrane transporter activity
GO:0071466	B	22635	9	962	1	0.32358	1	2.33039e-34	cellular response to xenobiotic stimulus
GO:0006552	B	22635	9	962	1	0.32358	1	2.33039e-34	leucine catabolic process
GO:0006658	B	22635	9	962	1	0.32358	1	2.33039e-34	phosphatidylserine metabolic process
GO:0006659	B	22635	9	962	1	0.32358	1	2.33039e-34	phosphatidylserine biosynthetic process
GO:0006734	B	22635	9	962	1	0.32358	1	2.33039e-34	NADH metabolic process
GO:0006805	B	22635	9	962	1	0.32358	1	2.33039e-34	xenobiotic metabolic process
GO:0007585	B	22635	9	962	1	0.32358	1	2.33039e-34	respiratory gaseous exchange
GO:0042149	B	22635	9	962	1	0.32358	1	2.33039e-34	cellular response to glucose starvation
GO:0042171	M	22635	9	962	1	0.32358	1	2.33039e-34	lysophosphatidic acid acyltransferase activity
GO:0042353	B	22635	9	962	1	0.32358	1	2.33039e-34	fucose biosynthetic process
GO:0009916	M	22635	9	962	1	0.32358	1	2.33039e-34	alternative oxidase activity
GO:0010117	B	22635	9	962	1	0.32358	1	2.33039e-34	photoprotection
GO:0010215	B	22635	9	962	1	0.32358	1	2.33039e-34	cellulose microfibril organization
GO:0043470	B	22635	9	962	1	0.32358	1	2.33039e-34	regulation of carbohydrate catabolic process
GO:0043471	B	22635	9	962	1	0.32358	1	2.33039e-34	regulation of cellular carbohydrate catabolic process
GO:0043649	B	22635	9	962	1	0.32358	1	2.33039e-34	dicarboxylic acid catabolic process
GO:0060359	B	22635	9	962	1	0.32358	1	2.33039e-34	response to ammonium ion
GO:0061008	B	22635	9	962	1	0.32358	1	2.33039e-34	hepaticobiliary system development
GO:0045793	B	22635	9	962	1	0.32358	1	2.33039e-34	positive regulation of cell size
GO:0030267	M	22635	9	962	1	0.32358	1	2.33039e-34	glyoxylate reductase (NADP) activity
GO:0046655	B	22635	9	962	1	0.32358	1	2.33039e-34	folic acid metabolic process
GO:0046656	B	22635	9	962	1	0.32358	1	2.33039e-34	folic acid biosynthetic process
GO:0046824	B	22635	9	962	1	0.32358	1	2.33039e-34	positive regulation of nucleocytoplasmic transport
GO:0046825	B	22635	9	962	1	0.32358	1	2.33039e-34	regulation of protein export from nucleus
GO:0046861	C	22635	9	962	1	0.32358	1	2.33039e-34	glyoxysomal membrane
GO:0031154	B	22635	9	962	1	0.32358	1	2.33039e-34	culmination involved in sorocarp development
GO:0031683	M	22635	9	962	1	0.32358	1	2.33039e-34	G-protein beta/gamma-subunit complex binding
GO:0015860	B	22635	9	962	1	0.32358	1	2.33039e-34	purine nucleoside transmembrane transport
GO:0016211	M	22635	9	962	1	0.32358	1	2.33039e-34	ammonia ligase activity
GO:0034765	B	22635	153	962	8	0.325725	1	0	regulation of ion transmembrane transport
GO:0001228	M	22635	68	962	4	0.32752	1	2.05653e-200	transcriptional activator activity, RNA polymerase II transcription regulatory region sequence-specific binding
GO:0051087	M	22635	68	962	4	0.32752	1	2.05653e-200	chaperone binding
GO:0050778	B	22635	89	962	5	0.327705	1	5.2175e-252	positive regulation of immune response
GO:0071482	B	22635	154	962	8	0.332102	1	0	cellular response to light stimulus
GO:0042886	B	22635	1997	962	89	0.332427	1	0	amide transport
GO:0015833	B	22635	1974	962	88	0.332543	1	0	peptide transport
GO:0061077	B	22635	48	962	3	0.334351	1	1.21928e-148	chaperone-mediated protein folding
GO:0005978	B	22635	28	962	2	0.335256	1	3.61029e-93	glycogen biosynthetic process
GO:0015766	B	22635	28	962	2	0.335256	1	3.61029e-93	disaccharide transport
GO:0015772	B	22635	28	962	2	0.335256	1	3.61029e-93	oligosaccharide transport
GO:0048731	B	22635	5087	962	222	0.335866	1	0	system development
GO:0032880	B	22635	90	962	5	0.336162	1	2.08274e-254	regulation of protein localization
GO:0046486	B	22635	444	962	21	0.338464	1	0	glycerolipid metabolic process
GO:1905957	B	22635	112	962	6	0.340948	1	4.78084e-306	regulation of cellular response to alcohol
GO:0009787	B	22635	112	962	6	0.340948	1	4.78084e-306	regulation of abscisic acid-activated signaling pathway
GO:0004553	M	22635	490	962	23	0.341895	1	0	hydrolase activity, hydrolyzing O-glycosyl compounds
GO:0016311	B	22635	694	962	32	0.342245	1	0	dephosphorylation
GO:0051788	B	22635	266	962	13	0.342884	1	0	response to misfolded protein
GO:0097164	B	22635	134	962	7	0.343587	1	0	ammonium ion metabolic process
GO:0048827	B	22635	536	962	25	0.344719	1	0	phyllome development
GO:0006094	B	22635	222	962	11	0.34475	1	0	gluconeogenesis
GO:0019758	B	22635	200	962	10	0.345274	1	0	glycosinolate biosynthetic process
GO:0019761	B	22635	200	962	10	0.345274	1	0	glucosinolate biosynthetic process
GO:0016144	B	22635	200	962	10	0.345274	1	0	S-glycoside biosynthetic process
GO:0030312	C	22635	1221	962	55	0.345648	1	0	external encapsulating structure
GO:0022843	M	22635	49	962	3	0.346109	1	2.64509e-151	voltage-gated cation channel activity
GO:0006541	B	22635	49	962	3	0.346109	1	2.64509e-151	glutamine metabolic process
GO:0006796	B	22635	5656	962	246	0.346675	1	0	phosphate-containing compound metabolic process
GO:0033015	B	22635	113	962	6	0.348548	1	2.39859e-308	tetrapyrrole catabolic process
GO:1901419	B	22635	113	962	6	0.348548	1	2.39859e-308	regulation of response to alcohol
GO:0006787	B	22635	113	962	6	0.348548	1	2.39859e-308	porphyrin-containing compound catabolic process
GO:0016849	M	22635	29	962	2	0.350923	1	4.63124e-96	phosphorus-oxygen lyase activity
GO:0000919	B	22635	29	962	2	0.350923	1	4.63124e-96	cell plate assembly
GO:0033764	M	22635	29	962	2	0.350923	1	4.63124e-96	steroid dehydrogenase activity, acting on the CH-OH group of donors, NAD or NADP as acceptor
GO:0071345	B	22635	29	962	2	0.350923	1	4.63124e-96	cellular response to cytokine stimulus
GO:0006801	B	22635	29	962	2	0.350923	1	4.63124e-96	superoxide metabolic process
GO:0008519	M	22635	29	962	2	0.350923	1	4.63124e-96	ammonium transmembrane transporter activity
GO:0009931	M	22635	29	962	2	0.350923	1	4.63124e-96	calcium-dependent protein serine/threonine kinase activity
GO:0010857	M	22635	29	962	2	0.350923	1	4.63124e-96	calcium-dependent protein kinase activity
GO:0005509	M	22635	380	962	18	0.352243	1	0	calcium ion binding
GO:0000055	B	22635	10	962	1	0.35234	1	1.02996e-37	ribosomal large subunit export from nucleus
GO:0016635	M	22635	10	962	1	0.35234	1	1.02996e-37	oxidoreductase activity, acting on the CH-CH group of donors, quinone or related compound as acceptor
GO:1901409	B	22635	10	962	1	0.35234	1	1.02996e-37	positive regulation of phosphorylation of RNA polymerase II C-terminal domain
GO:0051185	M	22635	10	962	1	0.35234	1	1.02996e-37	coenzyme transporter activity
GO:0052031	B	22635	10	962	1	0.35234	1	1.02996e-37	modulation by symbiont of host defense response
GO:0052173	B	22635	10	962	1	0.35234	1	1.02996e-37	response to defenses of other organism involved in symbiotic interaction
GO:0052200	B	22635	10	962	1	0.35234	1	1.02996e-37	response to host defenses
GO:0052255	B	22635	10	962	1	0.35234	1	1.02996e-37	modulation by organism of defense response of other organism involved in symbiotic interaction
GO:0052552	B	22635	10	962	1	0.35234	1	1.02996e-37	modulation by organism of immune response of other organism involved in symbiotic interaction
GO:0052553	B	22635	10	962	1	0.35234	1	1.02996e-37	modulation by symbiont of host immune response
GO:0019789	M	22635	10	962	1	0.35234	1	1.02996e-37	SUMO transferase activity
GO:0052564	B	22635	10	962	1	0.35234	1	1.02996e-37	response to immune response of other organism involved in symbiotic interaction
GO:0052572	B	22635	10	962	1	0.35234	1	1.02996e-37	response to host immune response
GO:0004300	M	22635	10	962	1	0.35234	1	1.02996e-37	enoyl-CoA hydratase activity
GO:0004470	M	22635	10	962	1	0.35234	1	1.02996e-37	malic enzyme activity
GO:0004471	M	22635	10	962	1	0.35234	1	1.02996e-37	malate dehydrogenase (decarboxylating) (NAD+) activity
GO:0004792	M	22635	10	962	1	0.35234	1	1.02996e-37	thiosulfate sulfurtransferase activity
GO:0038127	B	22635	10	962	1	0.35234	1	1.02996e-37	ERBB signaling pathway
GO:0071617	M	22635	10	962	1	0.35234	1	1.02996e-37	lysophospholipid acyltransferase activity
GO:0007173	B	22635	10	962	1	0.35234	1	1.02996e-37	epidermal growth factor receptor signaling pathway
GO:0008131	M	22635	10	962	1	0.35234	1	1.02996e-37	primary amine oxidase activity
GO:0008172	M	22635	10	962	1	0.35234	1	1.02996e-37	S-methyltransferase activity
GO:0008318	M	22635	10	962	1	0.35234	1	1.02996e-37	protein prenyltransferase activity
GO:0008517	M	22635	10	962	1	0.35234	1	1.02996e-37	folic acid transporter activity
GO:0009088	B	22635	10	962	1	0.35234	1	1.02996e-37	threonine biosynthetic process
GO:0075136	B	22635	10	962	1	0.35234	1	1.02996e-37	response to host
GO:0009854	B	22635	10	962	1	0.35234	1	1.02996e-37	oxidative photosynthetic carbon pathway
GO:0010209	M	22635	10	962	1	0.35234	1	1.02996e-37	vacuolar sorting signal binding
GO:0010387	B	22635	10	962	1	0.35234	1	1.02996e-37	COP9 signalosome assembly
GO:0045580	B	22635	10	962	1	0.35234	1	1.02996e-37	regulation of T cell differentiation
GO:0046133	B	22635	10	962	1	0.35234	1	1.02996e-37	pyrimidine ribonucleoside catabolic process
GO:0046466	B	22635	10	962	1	0.35234	1	1.02996e-37	membrane lipid catabolic process
GO:0080079	M	22635	10	962	1	0.35234	1	1.02996e-37	cellobiose glucosidase activity
GO:0080081	M	22635	10	962	1	0.35234	1	1.02996e-37	4-methylumbelliferyl-beta-D-glucopyranoside beta-glucosidase activity
GO:0080083	M	22635	10	962	1	0.35234	1	1.02996e-37	beta-gentiobiose beta-glucosidase activity
GO:0080082	M	22635	10	962	1	0.35234	1	1.02996e-37	esculin beta-glucosidase activity
GO:0015884	B	22635	10	962	1	0.35234	1	1.02996e-37	folic acid transport
GO:0016157	M	22635	10	962	1	0.35234	1	1.02996e-37	sucrose synthase activity
GO:0016328	C	22635	10	962	1	0.35234	1	1.02996e-37	lateral plasma membrane
GO:0007050	B	22635	92	962	5	0.353125	1	3.43071e-259	cell cycle arrest
GO:0051336	B	22635	291	962	14	0.355795	1	0	regulation of hydrolase activity
GO:0009750	B	22635	202	962	10	0.356622	1	0	response to fructose
GO:0040011	B	22635	136	962	7	0.357492	1	0	locomotion
GO:0070988	B	22635	50	962	3	0.357847	1	5.85559e-154	demethylation
GO:0010091	B	22635	50	962	3	0.357847	1	5.85559e-154	trichome branching
GO:0008324	M	22635	631	962	29	0.358635	1	0	cation transmembrane transporter activity
GO:0019757	B	22635	247	962	12	0.359314	1	0	glycosinolate metabolic process
GO:0019760	B	22635	247	962	12	0.359314	1	0	glucosinolate metabolic process
GO:0016143	B	22635	247	962	12	0.359314	1	0	S-glycoside metabolic process
GO:0051188	B	22635	563	962	26	0.359515	1	0	cofactor biosynthetic process
GO:0048366	B	22635	518	962	24	0.361056	1	0	leaf development
GO:0034762	B	22635	159	962	8	0.364251	1	0	regulation of transmembrane transport
GO:0009309	B	22635	293	962	14	0.365264	1	0	amine biosynthetic process
GO:0000295	M	22635	30	962	2	0.366461	1	6.14603e-99	adenine nucleotide transmembrane transporter activity
GO:0009522	C	22635	30	962	2	0.366461	1	6.14603e-99	photosystem I
GO:0009641	B	22635	30	962	2	0.366461	1	6.14603e-99	shade avoidance
GO:0010329	M	22635	30	962	2	0.366461	1	6.14603e-99	auxin efflux transmembrane transporter activity
GO:0019888	M	22635	72	962	4	0.366484	1	1.95836e-210	protein phosphatase regulator activity
GO:0031331	B	22635	72	962	4	0.366484	1	1.95836e-210	positive regulation of cellular catabolic process
GO:0065008	B	22635	2294	962	101	0.367027	1	0	regulation of biological quality
GO:0005777	C	22635	361	962	17	0.367127	1	0	peroxisome
GO:0042579	C	22635	361	962	17	0.367127	1	0	microbody
GO:0010075	B	22635	271	962	13	0.367466	1	0	regulation of meristem growth
GO:0018209	B	22635	51	962	3	0.369555	1	1.32227e-156	peptidyl-serine modification
GO:0005267	M	22635	51	962	3	0.369555	1	1.32227e-156	potassium channel activity
GO:0031349	B	22635	94	962	5	0.370124	1	5.90188e-264	positive regulation of defense response
GO:0000151	C	22635	476	962	22	0.37367	1	0	ubiquitin ligase complex
GO:0010410	B	22635	318	962	15	0.376784	1	0	hemicellulose metabolic process
GO:0000254	M	22635	11	962	1	0.379878	1	5.00755e-41	C-4 methylsterol oxidase activity
GO:0000439	C	22635	11	962	1	0.379878	1	5.00755e-41	core TFIIH complex
GO:1901002	B	22635	11	962	1	0.379878	1	5.00755e-41	positive regulation of response to salt stress
GO:0018106	B	22635	11	962	1	0.379878	1	5.00755e-41	peptidyl-histidine phosphorylation
GO:0051103	B	22635	11	962	1	0.379878	1	5.00755e-41	DNA ligation involved in DNA repair
GO:0051245	B	22635	11	962	1	0.379878	1	5.00755e-41	negative regulation of cellular defense response
GO:0035032	C	22635	11	962	1	0.379878	1	5.00755e-41	phosphatidylinositol 3-kinase complex, class III
GO:0052742	M	22635	11	962	1	0.379878	1	5.00755e-41	phosphatidylinositol kinase activity
GO:0004844	M	22635	11	962	1	0.379878	1	5.00755e-41	uracil DNA N-glycosylase activity
GO:0070568	M	22635	11	962	1	0.379878	1	5.00755e-41	guanylyltransferase activity
GO:0071452	B	22635	11	962	1	0.379878	1	5.00755e-41	cellular response to singlet oxygen
GO:0005942	C	22635	11	962	1	0.379878	1	5.00755e-41	phosphatidylinositol 3-kinase complex
GO:0071773	B	22635	11	962	1	0.379878	1	5.00755e-41	cellular response to BMP stimulus
GO:0071772	B	22635	11	962	1	0.379878	1	5.00755e-41	response to BMP
GO:0009938	B	22635	11	962	1	0.379878	1	5.00755e-41	negative regulation of gibberellic acid mediated signaling pathway
GO:0010185	B	22635	11	962	1	0.379878	1	5.00755e-41	regulation of cellular defense response
GO:0043023	M	22635	11	962	1	0.379878	1	5.00755e-41	ribosomal large subunit binding
GO:0010345	B	22635	11	962	1	0.379878	1	5.00755e-41	suberin biosynthetic process
GO:0045619	B	22635	11	962	1	0.379878	1	5.00755e-41	regulation of lymphocyte differentiation
GO:0046135	B	22635	11	962	1	0.379878	1	5.00755e-41	pyrimidine nucleoside catabolic process
GO:0030217	B	22635	11	962	1	0.379878	1	5.00755e-41	T cell differentiation
GO:0030509	B	22635	11	962	1	0.379878	1	5.00755e-41	BMP signaling pathway
GO:0031930	B	22635	11	962	1	0.379878	1	5.00755e-41	mitochondria-nucleus signaling pathway
GO:0097506	M	22635	11	962	1	0.379878	1	5.00755e-41	deaminated base DNA N-glycosylase activity
GO:0048639	B	22635	11	962	1	0.379878	1	5.00755e-41	positive regulation of developmental growth
GO:0003714	M	22635	52	962	3	0.381223	1	3.04455e-159	transcription corepressor activity
GO:0005977	B	22635	52	962	3	0.381223	1	3.04455e-159	glycogen metabolic process
GO:1901682	M	22635	31	962	2	0.381852	1	8.42854e-102	sulfur compound transmembrane transporter activity
GO:0044450	C	22635	31	962	2	0.381852	1	8.42854e-102	microtubule organizing center part
GO:0032153	C	22635	31	962	2	0.381852	1	8.42854e-102	cell division site
GO:0015399	M	22635	274	962	13	0.382336	1	0	primary active transmembrane transporter activity
GO:0015405	M	22635	274	962	13	0.382336	1	0	P-P-bond-hydrolysis-driven transmembrane transporter activity
GO:0006555	B	22635	162	962	8	0.383684	1	0	methionine metabolic process
GO:0009913	B	22635	593	962	27	0.383936	1	0	epidermal cell differentiation
GO:0006544	B	22635	74	962	4	0.385942	1	2.07813e-215	glycine metabolic process
GO:0040007	B	22635	1493	962	66	0.386712	1	0	growth
GO:0090558	B	22635	709	962	32	0.388307	1	0	plant epidermis development
GO:0006521	B	22635	53	962	3	0.392843	1	7.14526e-162	regulation of cellular amino acid metabolic process
GO:0006766	B	22635	186	962	9	0.393814	1	0	vitamin metabolic process
GO:0099402	B	22635	642	962	29	0.394393	1	0	plant organ development
GO:0010102	B	22635	97	962	5	0.39562	1	4.55927e-271	lateral root morphogenesis
GO:0019208	M	22635	75	962	4	0.395644	1	6.90838e-218	phosphatase regulator activity
GO:0071478	B	22635	164	962	8	0.396668	1	0	cellular response to radiation
GO:0001085	M	22635	32	962	2	0.39708	1	1.19321e-104	RNA polymerase II transcription factor binding
GO:0019239	M	22635	32	962	2	0.39708	1	1.19321e-104	deaminase activity
GO:0010315	B	22635	32	962	2	0.39708	1	1.19321e-104	auxin efflux
GO:0046839	B	22635	32	962	2	0.39708	1	1.19321e-104	phospholipid dephosphorylation
GO:0008238	M	22635	142	962	7	0.399426	1	0	exopeptidase activity
GO:0010101	B	22635	98	962	5	0.404102	1	1.98247e-273	post-embryonic root morphogenesis
GO:0030855	B	22635	599	962	27	0.404329	1	0	epithelial cell differentiation
GO:0046488	B	22635	233	962	11	0.404399	1	0	phosphatidylinositol metabolic process
GO:2000030	B	22635	54	962	3	0.404405	1	1.70863e-164	regulation of response to red or far red light
GO:1901407	B	22635	12	962	1	0.406247	1	2.65606e-44	regulation of phosphorylation of RNA polymerase II C-terminal domain
GO:2000069	B	22635	12	962	1	0.406247	1	2.65606e-44	regulation of post-embryonic root development
GO:0034308	B	22635	12	962	1	0.406247	1	2.65606e-44	primary alcohol metabolic process
GO:0001709	B	22635	12	962	1	0.406247	1	2.65606e-44	cell fate determination
GO:0050863	B	22635	12	962	1	0.406247	1	2.65606e-44	regulation of T cell activation
GO:0018342	B	22635	12	962	1	0.406247	1	2.65606e-44	protein prenylation
GO:0051365	B	22635	12	962	1	0.406247	1	2.65606e-44	cellular response to potassium ion starvation
GO:1903037	B	22635	12	962	1	0.406247	1	2.65606e-44	regulation of leukocyte cell-cell adhesion
GO:0035308	B	22635	12	962	1	0.406247	1	2.65606e-44	negative regulation of protein dephosphorylation
GO:0019632	B	22635	12	962	1	0.406247	1	2.65606e-44	shikimate metabolic process
GO:0052726	M	22635	12	962	1	0.406247	1	2.65606e-44	inositol-1,3,4-trisphosphate 5-kinase activity
GO:0003825	M	22635	12	962	1	0.406247	1	2.65606e-44	alpha,alpha-trehalose-phosphate synthase (UDP-forming) activity
GO:0004072	M	22635	12	962	1	0.406247	1	2.65606e-44	aspartate kinase activity
GO:0004467	M	22635	12	962	1	0.406247	1	2.65606e-44	long-chain fatty acid-CoA ligase activity
GO:0005546	M	22635	12	962	1	0.406247	1	2.65606e-44	phosphatidylinositol-4,5-bisphosphate binding
GO:0006004	B	22635	12	962	1	0.406247	1	2.65606e-44	fucose metabolic process
GO:0006388	B	22635	12	962	1	0.406247	1	2.65606e-44	tRNA splicing, via endonucleolytic cleavage and ligation
GO:0006968	B	22635	12	962	1	0.406247	1	2.65606e-44	cellular defense response
GO:0007159	B	22635	12	962	1	0.406247	1	2.65606e-44	leukocyte cell-cell adhesion
GO:0007188	B	22635	12	962	1	0.406247	1	2.65606e-44	adenylate cyclase-modulating G-protein coupled receptor signaling pathway
GO:0008083	M	22635	12	962	1	0.406247	1	2.65606e-44	growth factor activity
GO:0009229	B	22635	12	962	1	0.406247	1	2.65606e-44	thiamine diphosphate biosynthetic process
GO:0042357	B	22635	12	962	1	0.406247	1	2.65606e-44	thiamine diphosphate metabolic process
GO:0009897	C	22635	12	962	1	0.406247	1	2.65606e-44	external side of plasma membrane
GO:0009939	B	22635	12	962	1	0.406247	1	2.65606e-44	positive regulation of gibberellic acid mediated signaling pathway
GO:0010231	B	22635	12	962	1	0.406247	1	2.65606e-44	maintenance of seed dormancy
GO:0010906	B	22635	12	962	1	0.406247	1	2.65606e-44	regulation of glucose metabolic process
GO:0045737	B	22635	12	962	1	0.406247	1	2.65606e-44	positive regulation of cyclin-dependent protein serine/threonine kinase activity
GO:0046113	B	22635	12	962	1	0.406247	1	2.65606e-44	nucleobase catabolic process
GO:0046352	B	22635	12	962	1	0.406247	1	2.65606e-44	disaccharide catabolic process
GO:0030104	B	22635	12	962	1	0.406247	1	2.65606e-44	water homeostasis
GO:0046910	M	22635	12	962	1	0.406247	1	2.65606e-44	pectinesterase inhibitor activity
GO:0030583	B	22635	12	962	1	0.406247	1	2.65606e-44	myxococcal fruiting body development
GO:0047325	M	22635	12	962	1	0.406247	1	2.65606e-44	inositol tetrakisphosphate 1-kinase activity
GO:0097354	B	22635	12	962	1	0.406247	1	2.65606e-44	prenylation
GO:0097437	B	22635	12	962	1	0.406247	1	2.65606e-44	maintenance of dormancy
GO:0097468	B	22635	12	962	1	0.406247	1	2.65606e-44	programmed cell death in response to reactive oxygen species
GO:0015645	M	22635	12	962	1	0.406247	1	2.65606e-44	fatty acid ligase activity
GO:0009648	B	22635	279	962	13	0.407249	1	0	photoperiodism
GO:0016049	B	22635	1016	962	45	0.408648	1	0	cell growth
GO:0034357	C	22635	440	962	20	0.411171	1	0	photosynthetic membrane
GO:0045491	B	22635	257	962	12	0.411193	1	0	xylan metabolic process
GO:0031225	C	22635	257	962	12	0.411193	1	0	anchored component of membrane
GO:0016780	M	22635	33	962	2	0.412132	1	1.74207e-107	phosphotransferase activity, for other substituted phosphate groups
GO:0034097	B	22635	33	962	2	0.412132	1	1.74207e-107	response to cytokine
GO:0005346	M	22635	33	962	2	0.412132	1	1.74207e-107	purine ribonucleotide transmembrane transporter activity
GO:0005544	M	22635	33	962	2	0.412132	1	1.74207e-107	calcium-dependent phospholipid binding
GO:0090332	B	22635	33	962	2	0.412132	1	1.74207e-107	stomatal closure
GO:0043622	B	22635	33	962	2	0.412132	1	1.74207e-107	cortical microtubule organization
GO:0046470	B	22635	33	962	2	0.412132	1	1.74207e-107	phosphatidylcholine metabolic process
GO:0009736	B	22635	99	962	5	0.412569	1	8.70853e-276	cytokinin-activated signaling pathway
GO:0038023	M	22635	326	962	15	0.413715	1	0	signaling receptor activity
GO:0060918	B	22635	235	962	11	0.415321	1	0	auxin transport
GO:0033238	B	22635	55	962	3	0.415903	1	4.16168e-167	regulation of cellular amine metabolic process
GO:0010073	B	22635	419	962	19	0.419143	1	0	meristem maintenance
GO:0009966	B	22635	650	962	29	0.420726	1	0	regulation of signal transduction
GO:0071368	B	22635	100	962	5	0.421019	1	3.86428e-278	cellular response to cytokinin stimulus
GO:0009965	B	22635	259	962	12	0.421621	1	0	leaf morphogenesis
GO:0042651	C	22635	420	962	19	0.423242	1	0	thylakoid membrane
GO:0044436	C	22635	467	962	21	0.426887	1	0	thylakoid part
GO:0032957	B	22635	34	962	2	0.426995	1	2.62058e-110	inositol trisphosphate metabolic process
GO:0034605	B	22635	34	962	2	0.426995	1	2.62058e-110	cellular response to heat
GO:0070566	M	22635	34	962	2	0.426995	1	2.62058e-110	adenylyltransferase activity
GO:0006563	B	22635	34	962	2	0.426995	1	2.62058e-110	L-serine metabolic process
GO:0008235	M	22635	34	962	2	0.426995	1	2.62058e-110	metalloexopeptidase activity
GO:0015216	M	22635	34	962	2	0.426995	1	2.62058e-110	purine nucleotide transmembrane transporter activity
GO:0016229	M	22635	34	962	2	0.426995	1	2.62058e-110	steroid dehydrogenase activity
GO:0006760	B	22635	56	962	3	0.427327	1	1.03213e-169	folic acid-containing compound metabolic process
GO:0042592	B	22635	1070	962	47	0.42861	1	0	homeostatic process
GO:0010498	B	22635	676	962	30	0.430107	1	0	proteasomal protein catabolic process
GO:0000103	B	22635	13	962	1	0.431495	1	1.52627e-47	sulfate assimilation
GO:0016559	B	22635	13	962	1	0.431495	1	1.52627e-47	peroxisome fission
GO:1900908	B	22635	13	962	1	0.431495	1	1.52627e-47	regulation of olefin metabolic process
GO:1900911	B	22635	13	962	1	0.431495	1	1.52627e-47	regulation of olefin biosynthetic process
GO:0016863	M	22635	13	962	1	0.431495	1	1.52627e-47	intramolecular oxidoreductase activity, transposing C=C bonds
GO:0098807	C	22635	13	962	1	0.431495	1	1.52627e-47	chloroplast thylakoid membrane protein complex
[truncated: 2,115 more rows]

## Sheet: 02-Up_WeakNO3_StrongNH4
ID		Pop.total	Pop.term	Study.total	Study.term	p	p.adjusted	p.min	name
GO:1901700	B	22635	3353	176	53	1.66243e-07	0.000316527	0	response to oxygen-containing compound
GO:0003825	M	22635	12	176	4	1.6656e-06	0.00317131	2.65606e-44	alpha,alpha-trehalose-phosphate synthase (UDP-forming) activity
GO:0051704	B	22635	3309	176	50	1.67229e-06	0.00318405	0	multi-organism process
GO:0009607	B	22635	2199	176	38	1.95715e-06	0.00372642	0	response to biotic stimulus
GO:0001101	B	22635	2233	176	38	2.82612e-06	0.00538093	0	response to acid chemical
GO:0006950	B	22635	7292	176	86	3.04047e-06	0.00578906	0	response to stress
GO:0071229	B	22635	1010	176	23	3.87051e-06	0.00736945	0	cellular response to acid chemical
GO:0050896	B	22635	13323	176	132	5.05455e-06	0.00962386	0	response to stimulus
GO:0042221	B	22635	6227	176	76	5.36798e-06	0.0102206	0	response to chemical
GO:1901701	B	22635	1431	176	28	5.81752e-06	0.0110766	0	cellular response to oxygen-containing compound
GO:0006952	B	22635	2249	176	37	8.55202e-06	0.016283	0	defense response
GO:0009862	B	22635	275	176	11	1.08682e-05	0.0206931	0	systemic acquired resistance, salicylic acid mediated signaling pathway
GO:0005992	B	22635	38	176	5	1.09471e-05	0.0208432	1.77974e-121	trehalose biosynthetic process
GO:0009719	B	22635	2652	176	41	1.12975e-05	0.0215105	0	response to endogenous stimulus
GO:0098542	B	22635	1402	176	27	1.16256e-05	0.0221351	0	defense response to other organism
GO:0010033	B	22635	4089	176	55	1.50657e-05	0.0286851	0	response to organic substance
GO:0033993	B	22635	1427	176	27	1.5934e-05	0.0303383	0	response to lipid
GO:0004867	M	22635	41	176	5	1.60387e-05	0.0305376	9.86668e-130	serine-type endopeptidase inhibitor activity
GO:0005991	B	22635	42	176	5	1.8092e-05	0.0344472	1.83412e-132	trehalose metabolic process
GO:0009725	B	22635	2558	176	39	2.6918e-05	0.0512519	0	response to hormone
GO:0009627	B	22635	506	176	14	4.41659e-05	0.0840919	0	systemic acquired resistance
GO:0051707	B	22635	2073	176	33	5.57326e-05	0.106115	0	response to other organism
GO:0009814	B	22635	656	176	16	5.67072e-05	0.10797	0	defense response, incompatible interaction
GO:0043207	B	22635	2080	176	33	5.95225e-05	0.113331	0	response to external biotic stimulus
GO:0046351	B	22635	56	176	5	7.44067e-05	0.14167	1.03213e-169	disaccharide biosynthetic process
GO:0004857	M	22635	177	176	8	7.60136e-05	0.14473	0	enzyme inhibitor activity
GO:0004866	M	22635	58	176	5	8.81437e-05	0.167826	6.69338e-175	endopeptidase inhibitor activity
GO:0010466	B	22635	60	176	5	0.000103752	0.197543	4.64874e-180	negative regulation of peptidase activity
GO:0010951	B	22635	60	176	5	0.000103752	0.197543	4.64874e-180	negative regulation of endopeptidase activity
GO:0005576	C	22635	1685	176	28	0.000108369	0.206335	0	extracellular region
GO:0009312	B	22635	97	176	6	0.00011168	0.212639	4.55927e-271	oligosaccharide biosynthetic process
GO:0030414	M	22635	61	176	5	0.00011231	0.213837	1.25614e-182	peptidase inhibitor activity
GO:0061135	M	22635	62	176	5	0.000121399	0.231143	3.45001e-185	endopeptidase regulator activity
GO:0045861	B	22635	63	176	5	0.000131041	0.249502	9.6288e-188	negative regulation of proteolysis
GO:0002376	B	22635	1554	176	26	0.000176366	0.335801	0	immune system process
GO:0009863	B	22635	442	176	12	0.000186412	0.354929	0	salicylic acid mediated signaling pathway
GO:0019742	B	22635	37	176	4	0.000190935	0.36354	1.05839e-118	pentacyclic triterpenoid metabolic process
GO:0019745	B	22635	37	176	4	0.000190935	0.36354	1.05839e-118	pentacyclic triterpenoid biosynthetic process
GO:0071446	B	22635	451	176	12	0.000224236	0.426946	0	cellular response to salicylic acid stimulus
GO:0061134	M	22635	71	176	5	0.000230881	0.439597	6.13729e-208	peptidase regulator activity
GO:0045087	B	22635	1152	176	21	0.000252775	0.481283	0	innate immune response
GO:0051346	B	22635	74	176	5	0.000280347	0.533781	2.07813e-215	negative regulation of hydrolase activity
GO:0006722	B	22635	41	176	4	0.000285768	0.544103	9.86668e-130	triterpenoid metabolic process
GO:0016104	B	22635	41	176	4	0.000285768	0.544103	9.86668e-130	triterpenoid biosynthetic process
GO:0009737	B	22635	1079	176	20	0.000288415	0.549142	0	response to abscisic acid
GO:0052548	B	22635	75	176	5	0.000298501	0.568345	6.90838e-218	regulation of endopeptidase activity
GO:0071215	B	22635	472	176	12	0.000338689	0.644864	0	cellular response to abscisic acid stimulus
GO:0052547	B	22635	78	176	5	0.000358335	0.682271	2.74673e-225	regulation of peptidase activity
GO:0001666	B	22635	123	176	6	0.000406756	0.774463	0	response to hypoxia
GO:0009611	B	22635	559	176	13	0.000449814	0.856445	0	response to wounding
GO:0036293	B	22635	129	176	6	0.000524038	0.997769	0	response to decreased oxygen levels
GO:0070482	B	22635	130	176	6	0.000545905	1	0	response to oxygen levels
GO:1901659	B	22635	308	176	9	0.000711425	1	0	glycosyl compound biosynthetic process
GO:0009738	B	22635	445	176	11	0.000753257	1	0	abscisic acid-activated signaling pathway
GO:0016884	M	22635	53	176	4	0.000768536	1	7.14526e-162	carbon-nitrogen ligase activity, with glutamine as amido-N-donor
GO:0097305	B	22635	1257	176	21	0.000790565	1	0	response to alcohol
GO:0009605	B	22635	3009	176	39	0.000814062	1	0	response to external stimulus
GO:0071396	B	22635	675	176	14	0.000840167	1	0	cellular response to lipid
GO:0006955	B	22635	1299	176	21	0.00119444	1	0	immune response
GO:0016138	B	22635	209	176	7	0.00127855	1	0	glycoside biosynthetic process
GO:0097306	B	22635	554	176	12	0.0013677	1	0	cellular response to alcohol
GO:0050832	B	22635	491	176	11	0.00165654	1	0	defense response to fungus
GO:0090332	B	22635	33	176	3	0.00212406	1	1.74207e-107	stomatal closure
GO:0010200	B	22635	511	176	11	0.00226051	1	0	response to chitin
GO:0010310	B	22635	173	176	6	0.0023758	1	0	regulation of hydrogen peroxide metabolic process
GO:0070887	B	22635	2467	176	32	0.00256841	1	0	cellular response to chemical stimulus
GO:0009751	B	22635	599	176	12	0.00261035	1	0	response to salicylic acid
GO:0033293	M	22635	36	176	3	0.00273264	1	6.46444e-116	monocarboxylic acid binding
GO:0006575	B	22635	306	176	8	0.00279557	1	0	cellular modified amino acid metabolic process
GO:0010035	B	22635	2181	176	29	0.00291811	1	0	response to inorganic substance
GO:0030246	M	22635	382	176	9	0.0031091	1	0	carbohydrate binding
GO:0043086	B	22635	316	176	8	0.00339821	1	0	negative regulation of catalytic activity
GO:0009415	B	22635	702	176	13	0.00343755	1	0	response to water
GO:0071310	B	22635	2010	176	27	0.00357835	1	0	cellular response to organic substance
GO:0008083	M	22635	12	176	2	0.00376963	1	2.65606e-44	growth factor activity
GO:0009505	C	22635	547	176	11	0.00379217	1	0	plant-type cell wall
GO:0009311	B	22635	323	176	8	0.00387684	1	0	oligosaccharide metabolic process
GO:0042743	B	22635	474	176	10	0.00408623	1	0	hydrogen peroxide metabolic process
GO:0009620	B	22635	721	176	13	0.00429774	1	0	response to fungus
GO:0005275	M	22635	85	176	4	0.00438474	1	2.30167e-242	amine transmembrane transporter activity
GO:0046527	M	22635	268	176	7	0.0051009	1	0	glucosyltransferase activity
GO:0010243	B	22635	652	176	12	0.00512095	1	0	response to organonitrogen compound
GO:0009612	B	22635	89	176	4	0.00516243	1	5.2175e-252	response to mechanical stimulus
GO:0009739	B	22635	205	176	6	0.00544704	1	0	response to gibberellin
GO:0071407	B	22635	748	176	13	0.00581181	1	0	cellular response to organic cyclic compound
GO:0044092	B	22635	346	176	8	0.005824	1	0	negative regulation of molecular function
GO:0052692	M	22635	15	176	2	0.00590602	1	6.26336e-54	raffinose alpha-galactosidase activity
GO:0014070	B	22635	1204	176	18	0.00604315	1	0	response to organic cyclic compound
GO:0016137	B	22635	277	176	7	0.00608333	1	0	glycoside metabolic process
GO:0007165	B	22635	4368	176	48	0.00615226	1	0	signal transduction
GO:0009414	B	22635	669	176	12	0.00624551	1	0	response to water deprivation
GO:0006541	B	22635	49	176	3	0.00655035	1	2.64509e-151	glutamine metabolic process
GO:2000377	B	22635	218	176	6	0.00728974	1	0	regulation of reactive oxygen species metabolic process
GO:0004557	M	22635	17	176	2	0.00757213	1	3.32974e-60	alpha-galactosidase activity
GO:0043177	M	22635	157	176	5	0.00775022	1	0	organic acid binding
GO:0031406	M	22635	157	176	5	0.00775022	1	0	carboxylic acid binding
GO:0018158	B	22635	1	176	1	0.00777557	1	4.41794e-05	protein oxidation
GO:0018171	B	22635	1	176	1	0.00777557	1	4.41794e-05	peptidyl-cysteine oxidation
GO:0052684	M	22635	1	176	1	0.00777557	1	4.41794e-05	L-serine hydro-lyase (adding indole, L-tryptophan-forming) activity
GO:0004648	M	22635	1	176	1	0.00777557	1	4.41794e-05	O-phospho-L-serine:2-oxoglutarate aminotransferase activity
GO:0005344	M	22635	1	176	1	0.00777557	1	4.41794e-05	oxygen transporter activity
GO:0008752	M	22635	1	176	1	0.00777557	1	4.41794e-05	FMN reductase activity
GO:0023052	B	22635	5115	176	54	0.00791186	1	0	signaling
GO:0006873	B	22635	365	176	8	0.00793218	1	0	cellular ion homeostasis
GO:0030162	B	22635	158	176	5	0.00795436	1	0	regulation of proteolysis
GO:0006696	B	22635	18	176	2	0.00847539	1	2.64989e-63	ergosterol biosynthetic process
GO:0008204	B	22635	18	176	2	0.00847539	1	2.64989e-63	ergosterol metabolic process
GO:0010427	M	22635	18	176	2	0.00847539	1	2.64989e-63	abscisic acid binding
GO:0044107	B	22635	18	176	2	0.00847539	1	2.64989e-63	cellular alcohol metabolic process
GO:0044108	B	22635	18	176	2	0.00847539	1	2.64989e-63	cellular alcohol biosynthetic process
GO:0005778	C	22635	55	176	3	0.00901662	1	4.16168e-167	peroxisomal membrane
GO:0031903	C	22635	55	176	3	0.00901662	1	4.16168e-167	microbody membrane
GO:0030054	C	22635	1450	176	20	0.00914022	1	0	cell junction
GO:0035251	M	22635	229	176	6	0.00917024	1	0	UDP-glucosyltransferase activity
GO:0097384	B	22635	19	176	2	0.00942443	1	2.22611e-66	cellular lipid biosynthetic process
GO:0015171	M	22635	106	176	4	0.00949062	1	3.6266e-292	amino acid transmembrane transporter activity
GO:0004088	M	22635	20	176	2	0.0104185	1	1.96862e-69	carbamoyl-phosphate synthase (glutamine-hydrolyzing) activity
GO:0006749	B	22635	109	176	4	0.0104404	1	3.99545e-299	glutathione metabolic process
GO:0005984	B	22635	239	176	6	0.0111603	1	0	disaccharide metabolic process
GO:0019840	M	22635	21	176	2	0.0114568	1	1.82803e-72	isoprenoid binding
GO:0072593	B	22635	553	176	10	0.0115132	1	0	reactive oxygen species metabolic process
GO:0055044	C	22635	1389	176	19	0.0119152	1	0	symplast
GO:0009506	C	22635	1389	176	19	0.0119152	1	0	plasmodesma
GO:0048046	C	22635	565	176	10	0.0132137	1	0	apoplast
GO:0050918	B	22635	23	176	2	0.0136633	1	1.80883e-78	positive chemotaxis
GO:0010183	B	22635	23	176	2	0.0136633	1	1.80883e-78	pollen tube guidance
GO:0055082	B	22635	403	176	8	0.0138077	1	0	cellular chemical homeostasis
GO:0005911	C	22635	1417	176	19	0.0144544	1	0	cell-cell junction
GO:0044438	C	22635	66	176	3	0.0147827	1	2.29909e-195	microbody part
GO:0044439	C	22635	66	176	3	0.0147827	1	2.29909e-195	peroxisomal part
GO:1902395	B	22635	2	176	1	0.015491	1	3.90381e-09	regulation of 1-deoxy-D-xylulose-5-phosphate synthase activity
GO:0003032	B	22635	2	176	1	0.015491	1	3.90381e-09	detection of oxygen
GO:0036374	M	22635	2	176	1	0.015491	1	3.90381e-09	glutathione hydrolase activity
GO:0004304	M	22635	2	176	1	0.015491	1	3.90381e-09	estrone sulfotransferase activity
GO:0070483	B	22635	2	176	1	0.015491	1	3.90381e-09	detection of hypoxia
GO:0048032	M	22635	2	176	1	0.015491	1	3.90381e-09	galacturonate binding
GO:0048168	B	22635	2	176	1	0.015491	1	3.90381e-09	regulation of neuronal synaptic plasticity
GO:0048169	B	22635	2	176	1	0.015491	1	3.90381e-09	regulation of long-term neuronal synaptic plasticity
GO:1902653	B	22635	25	176	2	0.0160381	1	2.12271e-84	secondary alcohol biosynthetic process
GO:0080092	B	22635	26	176	2	0.0172868	1	2.44098e-87	regulation of pollen tube growth
GO:0031348	B	22635	341	176	7	0.017579	1	0	negative regulation of defense response
GO:0009617	B	22635	869	176	13	0.0185192	1	0	response to bacterium
GO:0048878	B	22635	687	176	11	0.018841	1	0	chemical homeostasis
GO:1900750	M	22635	28	176	2	0.0199034	1	3.61029e-93	oligopeptide binding
GO:0001817	B	22635	28	176	2	0.0199034	1	3.61029e-93	regulation of cytokine production
GO:0004864	M	22635	28	176	2	0.0199034	1	3.61029e-93	protein phosphatase inhibitor activity
GO:0043295	M	22635	28	176	2	0.0199034	1	3.61029e-93	glutathione binding
GO:0050801	B	22635	519	176	9	0.0205844	1	0	ion homeostasis
GO:1901698	B	22635	1075	176	15	0.0208377	1	0	response to nitrogen compound
GO:0001816	B	22635	29	176	2	0.02127	1	4.63124e-96	cytokine production
GO:1902652	B	22635	29	176	2	0.02127	1	4.63124e-96	secondary alcohol metabolic process
GO:0015706	B	22635	205	176	5	0.0222528	1	0	nitrate transport
GO:0016756	M	22635	3	176	1	0.0231468	1	5.17449e-13	glutathione gamma-glutamylcysteinyltransferase activity
GO:1901529	B	22635	3	176	1	0.0231468	1	5.17449e-13	positive regulation of anion channel activity
GO:1903793	B	22635	3	176	1	0.0231468	1	5.17449e-13	positive regulation of anion transport
GO:1903961	B	22635	3	176	1	0.0231468	1	5.17449e-13	positive regulation of anion transmembrane transport
GO:0052873	M	22635	3	176	1	0.0231468	1	5.17449e-13	FMN reductase (NADPH) activity
GO:0004851	M	22635	3	176	1	0.0231468	1	5.17449e-13	uroporphyrin-III C-methyltransferase activity
GO:0071323	B	22635	3	176	1	0.0231468	1	5.17449e-13	cellular response to chitin
GO:0009270	B	22635	3	176	1	0.0231468	1	5.17449e-13	response to humidity
GO:0042425	B	22635	3	176	1	0.0231468	1	5.17449e-13	choline biosynthetic process
GO:0043115	M	22635	3	176	1	0.0231468	1	5.17449e-13	precorrin-2 dehydrogenase activity
GO:0048167	B	22635	3	176	1	0.0231468	1	5.17449e-13	regulation of synaptic plasticity
GO:0097610	C	22635	3	176	1	0.0231468	1	5.17449e-13	cell surface furrow
GO:0032154	C	22635	3	176	1	0.0231468	1	5.17449e-13	cleavage furrow
GO:1900458	B	22635	3	176	1	0.0231468	1	5.17449e-13	negative regulation of brassinosteroid mediated signaling pathway
GO:0071495	B	22635	1494	176	19	0.0236804	1	0	cellular response to endogenous stimulus
GO:0019212	M	22635	31	176	2	0.0241161	1	8.42854e-102	phosphatase inhibitor activity
GO:0030234	M	22635	535	176	9	0.0244396	1	0	enzyme regulator activity
GO:0009867	B	22635	367	176	7	0.0250409	1	0	jasmonic acid mediated signaling pathway
GO:0019932	B	22635	142	176	4	0.0250605	1	0	second-messenger-mediated signaling
GO:0032870	B	22635	1402	176	18	0.0251907	1	0	cellular response to hormone stimulus
GO:0071395	B	22635	370	176	7	0.0260227	1	0	cellular response to jasmonic acid stimulus
GO:0010167	B	22635	214	176	5	0.0261678	1	0	response to nitrate
GO:0051336	B	22635	291	176	6	0.0265684	1	0	regulation of hydrolase activity
GO:0030674	M	22635	33	176	2	0.0271086	1	1.74207e-107	protein binding, bridging
GO:0042742	B	22635	636	176	10	0.0273811	1	0	defense response to bacterium
GO:0046943	M	22635	147	176	4	0.0279868	1	0	carboxylic acid transmembrane transporter activity
GO:0004364	M	22635	85	176	3	0.028689	1	2.30167e-242	glutathione transferase activity
GO:0020037	M	22635	378	176	7	0.028769	1	0	heme binding
GO:0005342	M	22635	149	176	4	0.029212	1	0	organic acid transmembrane transporter activity
GO:0032973	B	22635	4	176	1	0.0307434	1	9.14544e-17	amino acid export
GO:0000234	M	22635	4	176	1	0.0307434	1	9.14544e-17	phosphoethanolamine N-methyltransferase activity
GO:0016871	M	22635	4	176	1	0.0307434	1	9.14544e-17	cycloartenol synthase activity
GO:0002103	B	22635	4	176	1	0.0307434	1	9.14544e-17	endonucleolytic cleavage of tetracistronic rRNA transcript (SSU-rRNA, LSU-rRNA, 4.5S-rRNA, 5S-rRNA)
GO:0051266	M	22635	4	176	1	0.0307434	1	9.14544e-17	sirohydrochlorin ferrochelatase activity
GO:0010322	B	22635	4	176	1	0.0307434	1	9.14544e-17	regulation of isopentenyl diphosphate biosynthetic process, methylerythritol 4-phosphate pathway
GO:0010685	B	22635	4	176	1	0.0307434	1	9.14544e-17	tetracyclic triterpenoid metabolic process
GO:0010686	B	22635	4	176	1	0.0307434	1	9.14544e-17	tetracyclic triterpenoid biosynthetic process
GO:0031559	M	22635	4	176	1	0.0307434	1	9.14544e-17	oxidosqualene cyclase activity
GO:0032260	B	22635	4	176	1	0.0307434	1	9.14544e-17	response to jasmonic acid stimulus involved in jasmonic acid and ethylene-dependent systemic resistance
GO:0032411	B	22635	4	176	1	0.0307434	1	9.14544e-17	positive regulation of transporter activity
GO:0032414	B	22635	4	176	1	0.0307434	1	9.14544e-17	positive regulation of ion transmembrane transporter activity
GO:0070301	B	22635	152	176	4	0.0311087	1	0	cellular response to hydrogen peroxide
GO:0010769	B	22635	36	176	2	0.0318605	1	6.46444e-116	regulation of cell morphogenesis involved in differentiation
GO:0009755	B	22635	1340	176	17	0.0322121	1	0	hormone-mediated signaling pathway
GO:0010118	B	22635	229	176	5	0.0336219	1	0	stomatal movement
GO:0046906	M	22635	395	176	7	0.0352427	1	0	tetrapyrrole binding
GO:0019722	B	22635	93	176	3	0.0360507	1	1.41532e-261	calcium-mediated signaling
GO:0007154	B	22635	4951	176	49	0.0362026	1	0	cell communication
GO:0001871	M	22635	161	176	4	0.0372261	1	0	pattern binding
GO:0010583	B	22635	161	176	4	0.0372261	1	0	response to cyclopentenone
GO:0030247	M	22635	161	176	4	0.0372261	1	0	polysaccharide binding
GO:0050829	B	22635	5	176	1	0.0382813	1	2.02055e-20	defense response to Gram-negative bacterium
GO:0034767	B	22635	5	176	1	0.0382813	1	2.02055e-20	positive regulation of ion transmembrane transport
GO:0019354	B	22635	5	176	1	0.0382813	1	2.02055e-20	siroheme biosynthetic process
GO:0004382	M	22635	5	176	1	0.0382813	1	2.02055e-20	guanosine-diphosphatase activity
GO:0004642	M	22635	5	176	1	0.0382813	1	2.02055e-20	phosphoribosylformylglycinamidine synthase activity
GO:0090353	M	22635	5	176	1	0.0382813	1	2.02055e-20	polygalacturonase inhibitor activity
GO:0045134	M	22635	5	176	1	0.0382813	1	2.02055e-20	uridine-diphosphatase activity
GO:0045836	B	22635	5	176	1	0.0382813	1	2.02055e-20	positive regulation of meiotic nuclear division
GO:0046156	B	22635	5	176	1	0.0382813	1	2.02055e-20	siroheme metabolic process
GO:0098772	M	22635	586	176	9	0.0401287	1	0	molecular function regulator
GO:0060090	M	22635	41	176	2	0.0404407	1	9.86668e-130	binding, bridging
GO:0048029	M	22635	41	176	2	0.0404407	1	9.86668e-130	monosaccharide binding
GO:0015925	M	22635	41	176	2	0.0404407	1	9.86668e-130	galactosidase activity
GO:0030003	B	22635	325	176	6	0.0419752	1	0	cellular cation homeostasis
GO:0006865	B	22635	411	176	7	0.0421594	1	0	amino acid transport
GO:0016998	B	22635	42	176	2	0.0422504	1	1.83412e-132	cell wall macromolecule catabolic process
GO:0008061	M	22635	42	176	2	0.0422504	1	1.83412e-132	chitin binding
GO:0050253	M	22635	43	176	2	0.04409	1	3.49077e-135	retinyl-palmitate esterase activity
GO:0010252	B	22635	43	176	2	0.04409	1	3.49077e-135	auxin homeostasis
GO:0055080	B	22635	416	176	7	0.0444895	1	0	cation homeostasis
GO:0060548	B	22635	330	176	6	0.044632	1	0	negative regulation of cell death
GO:0016656	M	22635	6	176	1	0.0457608	1	5.35719e-24	monodehydroascorbate reductase (NADH) activity
GO:0034432	M	22635	6	176	1	0.0457608	1	5.35719e-24	bis(5'-adenosyl)-pentaphosphatase activity
GO:0034484	B	22635	6	176	1	0.0457608	1	5.35719e-24	raffinose catabolic process
GO:1903725	B	22635	6	176	1	0.0457608	1	5.35719e-24	regulation of phospholipid metabolic process
GO:0019798	M	22635	6	176	1	0.0457608	1	5.35719e-24	procollagen-proline dioxygenase activity
GO:0004140	M	22635	6	176	1	0.0457608	1	5.35719e-24	dephospho-CoA kinase activity
GO:0004656	M	22635	6	176	1	0.0457608	1	5.35719e-24	procollagen-proline 4-dioxygenase activity
GO:0071071	B	22635	6	176	1	0.0457608	1	5.35719e-24	regulation of phospholipid biosynthetic process
GO:0072489	B	22635	6	176	1	0.0457608	1	5.35719e-24	methylammonium transmembrane transport
GO:0009235	B	22635	6	176	1	0.0457608	1	5.35719e-24	cobalamin metabolic process
GO:0009236	B	22635	6	176	1	0.0457608	1	5.35719e-24	cobalamin biosynthetic process
GO:0047268	M	22635	6	176	1	0.0457608	1	5.35719e-24	galactinol-raffinose galactosyltransferase activity
GO:0047274	M	22635	6	176	1	0.0457608	1	5.35719e-24	galactinol-sucrose galactosyltransferase activity
GO:0031543	M	22635	6	176	1	0.0457608	1	5.35719e-24	peptidyl-proline dioxygenase activity
GO:0031545	M	22635	6	176	1	0.0457608	1	5.35719e-24	peptidyl-proline 4-dioxygenase activity
GO:0015200	M	22635	6	176	1	0.0457608	1	5.35719e-24	methylammonium transmembrane transporter activity
GO:0009628	B	22635	4088	176	41	0.0465277	1	0	response to abiotic stimulus
GO:0009753	B	22635	604	176	9	0.0470082	1	0	response to jasmonic acid
GO:0046686	B	22635	800	176	11	0.0485182	1	0	response to cadmium ion
GO:0009743	B	22635	1004	176	13	0.0501494	1	0	response to carbohydrate
GO:0016758	M	22635	614	176	9	0.0511511	1	0	transferase activity, transferring hexosyl groups
GO:0098609	B	22635	47	176	2	0.0517356	1	5.73772e-146	cell-cell adhesion
GO:0006935	B	22635	47	176	2	0.0517356	1	5.73772e-146	chemotaxis
GO:0042126	B	22635	47	176	2	0.0517356	1	5.73772e-146	nitrate metabolic process
GO:0042128	B	22635	47	176	2	0.0517356	1	5.73772e-146	nitrate assimilation
GO:0043178	M	22635	47	176	2	0.0517356	1	5.73772e-146	alcohol binding
GO:1902584	B	22635	7	176	1	0.0531825	1	1.65718e-27	positive regulation of response to water deprivation
GO:0018685	M	22635	7	176	1	0.0531825	1	1.65718e-27	alkane 1-monooxygenase activity
GO:0019695	B	22635	7	176	1	0.0531825	1	1.65718e-27	choline metabolic process
GO:0004325	M	22635	7	176	1	0.0531825	1	1.65718e-27	ferrochelatase activity
GO:0006983	B	22635	7	176	1	0.0531825	1	1.65718e-27	ER overload response
GO:0008614	B	22635	7	176	1	0.0531825	1	1.65718e-27	pyridoxine metabolic process
GO:0008615	B	22635	7	176	1	0.0531825	1	1.65718e-27	pyridoxine biosynthetic process
GO:0010262	B	22635	7	176	1	0.0531825	1	1.65718e-27	somatic embryogenesis
GO:0048262	B	22635	7	176	1	0.0531825	1	1.65718e-27	determination of dorsal/ventral asymmetry
GO:0015669	B	22635	7	176	1	0.0531825	1	1.65718e-27	gas transport
GO:0015671	B	22635	7	176	1	0.0531825	1	1.65718e-27	oxygen transport
GO:0006984	B	22635	261	176	5	0.0535747	1	0	ER-nucleus signaling pathway
GO:0010286	B	22635	110	176	3	0.0545715	1	1.95107e-301	heat acclimation
GO:0009860	B	22635	263	176	5	0.0550087	1	0	pollen tube growth
GO:0044106	B	22635	529	176	8	0.0552472	1	0	cellular amine metabolic process
GO:0016757	M	22635	926	176	12	0.0582083	1	0	transferase activity, transferring glycosyl groups
GO:0009064	B	22635	114	176	3	0.0594769	1	1.21410065843083E-310	glutamine family amino acid metabolic process
GO:0008194	M	22635	445	176	7	0.059635	1	0	UDP-glycosyltransferase activity
GO:0019725	B	22635	633	176	9	0.0596711	1	0	cellular homeostasis
GO:0072341	M	22635	51	176	2	0.0598148	1	1.32227e-156	modified amino acid binding
GO:0042562	M	22635	51	176	2	0.0598148	1	1.32227e-156	hormone binding
GO:0009266	B	22635	1345	176	16	0.0598626	1	0	response to temperature stimulus
GO:0016713	M	22635	8	176	1	0.0605469	1	5.85887e-31	oxidoreductase activity, acting on paired donors, with incorporation or reduction of molecular oxygen, reduced iron-sulfur protein as one donor, and incorporation of one atom of oxygen
GO:0033530	B	22635	8	176	1	0.0605469	1	5.85887e-31	raffinose metabolic process
GO:0051446	B	22635	8	176	1	0.0605469	1	5.85887e-31	positive regulation of meiotic cell cycle
GO:0051969	B	22635	8	176	1	0.0605469	1	5.85887e-31	regulation of transmission of nerve impulse
GO:0004356	M	22635	8	176	1	0.0605469	1	5.85887e-31	glutamate-ammonia ligase activity
GO:0055037	C	22635	8	176	1	0.0605469	1	5.85887e-31	recycling endosome
GO:0006542	B	22635	8	176	1	0.0605469	1	5.85887e-31	glutamine biosynthetic process
GO:0006564	B	22635	8	176	1	0.0605469	1	5.85887e-31	L-serine biosynthetic process
GO:1990429	C	22635	8	176	1	0.0605469	1	5.85887e-31	peroxisomal importomer complex
GO:1990415	C	22635	8	176	1	0.0605469	1	5.85887e-31	Pex17p-Pex14p docking complex
GO:0009399	B	22635	8	176	1	0.0605469	1	5.85887e-31	nitrogen fixation
GO:0009953	B	22635	8	176	1	0.0605469	1	5.85887e-31	dorsal/ventral pattern formation
GO:0043270	B	22635	8	176	1	0.0605469	1	5.85887e-31	positive regulation of ion transport
GO:0015843	B	22635	8	176	1	0.0605469	1	5.85887e-31	methylammonium transport
GO:0048833	B	22635	8	176	1	0.0605469	1	5.85887e-31	specification of floral organ number
GO:2001057	B	22635	52	176	2	0.0618984	1	3.04455e-159	reactive nitrogen species metabolic process
GO:0042330	B	22635	52	176	2	0.0618984	1	3.04455e-159	taxis
GO:0006576	B	22635	275	176	5	0.0640769	1	0	cellular biogenic amine metabolic process
GO:0002682	B	22635	646	176	9	0.0659989	1	0	regulation of immune system process
GO:0016879	M	22635	365	176	6	0.0661472	1	0	ligase activity, forming carbon-nitrogen bonds
GO:0009856	B	22635	457	176	7	0.06673	1	0	pollination
GO:0016880	M	22635	9	176	1	0.0678542	1	2.33039e-34	acid-ammonia (or amide) ligase activity
GO:0034764	B	22635	9	176	1	0.0678542	1	2.33039e-34	positive regulation of transmembrane transport
GO:0018401	B	22635	9	176	1	0.0678542	1	2.33039e-34	peptidyl-proline hydroxylation to 4-hydroxy-L-proline
GO:0019471	B	22635	9	176	1	0.0678542	1	2.33039e-34	4-hydroxyproline metabolic process
GO:0019511	B	22635	9	176	1	0.0678542	1	2.33039e-34	peptidyl-proline hydroxylation
GO:0003883	M	22635	9	176	1	0.0678542	1	2.33039e-34	CTP synthase activity
GO:0004130	M	22635	9	176	1	0.0678542	1	2.33039e-34	cytochrome-c peroxidase activity
GO:0005345	M	22635	9	176	1	0.0678542	1	2.33039e-34	purine nucleobase transmembrane transporter activity
GO:0071466	B	22635	9	176	1	0.0678542	1	2.33039e-34	cellular response to xenobiotic stimulus
GO:0006805	B	22635	9	176	1	0.0678542	1	2.33039e-34	xenobiotic metabolic process
GO:0044210	B	22635	9	176	1	0.0678542	1	2.33039e-34	'de novo' CTP biosynthetic process
GO:0045793	B	22635	9	176	1	0.0678542	1	2.33039e-34	positive regulation of cell size
GO:0046861	C	22635	9	176	1	0.0678542	1	2.33039e-34	glyoxysomal membrane
GO:0080144	B	22635	9	176	1	0.0678542	1	2.33039e-34	amino acid homeostasis
GO:0047800	M	22635	9	176	1	0.0678542	1	2.33039e-34	cysteamine dioxygenase activity
GO:0016211	M	22635	9	176	1	0.0678542	1	2.33039e-34	ammonia ligase activity
GO:1900457	B	22635	9	176	1	0.0678542	1	2.33039e-34	regulation of brassinosteroid mediated signaling pathway
GO:0044706	B	22635	459	176	7	0.0679601	1	0	multi-multicellular organism process
GO:0000165	B	22635	368	176	6	0.0682313	1	0	MAPK cascade
GO:0060284	B	22635	55	176	2	0.0682941	1	4.16168e-167	regulation of cell development
GO:0051716	B	22635	6377	176	59	0.0685869	1	0	cellular response to stimulus
GO:0035556	B	22635	1482	176	17	0.0698098	1	0	intracellular signal transduction
GO:0030968	B	22635	284	176	5	0.0713982	1	0	endoplasmic reticulum unfolded protein response
GO:0034614	B	22635	202	176	4	0.0732097	1	0	cellular response to reactive oxygen species
GO:0072657	B	22635	563	176	8	0.0735365	1	0	protein localization to membrane
GO:0034620	B	22635	287	176	5	0.0739369	1	0	cellular response to unfolded protein
GO:0009735	B	22635	287	176	5	0.0739369	1	0	response to cytokinin
GO:0016560	B	22635	10	176	1	0.0751051	1	1.02996e-37	protein import into peroxisome matrix, docking
GO:0050804	B	22635	10	176	1	0.0751051	1	1.02996e-37	modulation of chemical synaptic transmission
GO:0018126	B	22635	10	176	1	0.0751051	1	1.02996e-37	protein hydroxylation
GO:0004834	M	22635	10	176	1	0.0751051	1	1.02996e-37	tryptophan synthase activity
GO:0006751	B	22635	10	176	1	0.0751051	1	1.02996e-37	glutathione catabolic process
GO:0042807	C	22635	10	176	1	0.0751051	1	1.02996e-37	central vacuole
GO:0045580	B	22635	10	176	1	0.0751051	1	1.02996e-37	regulation of T cell differentiation
GO:0080163	B	22635	10	176	1	0.0751051	1	1.02996e-37	regulation of protein serine/threonine phosphatase activity
GO:0015204	M	22635	10	176	1	0.0751051	1	1.02996e-37	urea transmembrane transporter activity
GO:0005102	M	22635	126	176	3	0.0753739	1	0	receptor binding
GO:0015804	B	22635	126	176	3	0.0753739	1	0	neutral amino acid transport
GO:0004674	M	22635	1073	176	13	0.0759475	1	0	protein serine/threonine kinase activity
GO:0006979	B	22635	970	176	12	0.076436	1	0	response to oxidative stress
GO:0044275	B	22635	127	176	3	0.0767758	1	0	cellular carbohydrate catabolic process
GO:0023051	B	22635	667	176	9	0.0770897	1	0	regulation of signaling
GO:0006820	B	22635	972	176	12	0.0773428	1	0	anion transport
GO:0007568	B	22635	291	176	5	0.0773979	1	0	aging
GO:0010363	B	22635	474	176	7	0.0776205	1	0	regulation of plant-type hypersensitive response
GO:0098754	B	22635	479	176	7	0.0810109	1	0	detoxification
GO:0071941	B	22635	61	176	2	0.0816936	1	1.25614e-182	nitrogen cycle metabolic process
GO:0042744	B	22635	210	176	4	0.0817438	1	0	hydrogen peroxide catabolic process
GO:0006986	B	22635	296	176	5	0.0818455	1	0	response to unfolded protein
GO:0016688	M	22635	11	176	1	0.0822998	1	5.00755e-41	L-ascorbate peroxidase activity
GO:0005945	C	22635	11	176	1	0.0822998	1	5.00755e-41	6-phosphofructokinase complex
GO:0071918	B	22635	11	176	1	0.0822998	1	5.00755e-41	urea transmembrane transport
GO:0045619	B	22635	11	176	1	0.0822998	1	5.00755e-41	regulation of lymphocyte differentiation
GO:0030217	B	22635	11	176	1	0.0822998	1	5.00755e-41	T cell differentiation
GO:0080001	B	22635	11	176	1	0.0822998	1	5.00755e-41	mucilage extrusion from seed coat
GO:0015840	B	22635	11	176	1	0.0822998	1	5.00755e-41	urea transport
GO:0048832	B	22635	11	176	1	0.0822998	1	5.00755e-41	specification of plant organ number
GO:0050776	B	22635	578	176	8	0.0826511	1	0	regulation of immune response
GO:0005618	C	22635	1195	176	14	0.0829766	1	0	cell wall
GO:0042542	B	22635	388	176	6	0.0830923	1	0	response to hydrogen peroxide
GO:0002679	B	22635	132	176	3	0.0839556	1	0	respiratory burst involved in defense response
GO:0006568	B	22635	132	176	3	0.0839556	1	0	tryptophan metabolic process
GO:0006586	B	22635	132	176	3	0.0839556	1	0	indolalkylamine metabolic process
GO:0046916	B	22635	133	176	3	0.085425	1	0	cellular transition metal ion homeostasis
GO:0015837	B	22635	63	176	2	0.0863266	1	9.6288e-188	amine transport
GO:0048583	B	22635	1637	176	18	0.0863599	1	0	regulation of response to stimulus
GO:0045730	B	22635	134	176	3	0.0869055	1	0	respiratory burst
GO:0035967	B	22635	303	176	5	0.0882963	1	0	cellular response to topologically incorrect protein
GO:0008514	M	22635	216	176	4	0.088453	1	0	organic anion transmembrane transporter activity
GO:0043900	B	22635	216	176	4	0.088453	1	0	regulation of multi-organism process
GO:0006863	B	22635	64	176	2	0.0886722	1	2.73012e-190	purine nucleobase transport
GO:0009269	B	22635	64	176	2	0.0886722	1	2.73012e-190	response to desiccation
GO:0004553	M	22635	490	176	7	0.0887684	1	0	hydrolase activity, hydrolyzing O-glycosyl compounds
GO:0046942	B	22635	490	176	7	0.0887684	1	0	carboxylic acid transport
GO:0050863	B	22635	12	176	1	0.089439	1	2.65606e-44	regulation of T cell activation
GO:0051365	B	22635	12	176	1	0.089439	1	2.65606e-44	cellular response to potassium ion starvation
GO:1903037	B	22635	12	176	1	0.089439	1	2.65606e-44	regulation of leukocyte cell-cell adhesion
GO:0007159	B	22635	12	176	1	0.089439	1	2.65606e-44	leukocyte cell-cell adhesion
GO:0009703	M	22635	12	176	1	0.089439	1	2.65606e-44	nitrate reductase (NADH) activity
GO:0009939	B	22635	12	176	1	0.089439	1	2.65606e-44	positive regulation of gibberellic acid mediated signaling pathway
GO:0009942	B	22635	12	176	1	0.089439	1	2.65606e-44	longitudinal axis specification
GO:0043122	B	22635	12	176	1	0.089439	1	2.65606e-44	regulation of I-kappaB kinase/NF-kappaB signaling
GO:0047172	M	22635	12	176	1	0.089439	1	2.65606e-44	shikimate O-hydroxycinnamoyltransferase activity
GO:0015105	M	22635	12	176	1	0.089439	1	2.65606e-44	arsenite transmembrane transporter activity
GO:0015849	B	22635	492	176	7	0.0902228	1	0	organic acid transport
GO:0009723	B	22635	493	176	7	0.0909551	1	0	response to ethylene
GO:0015851	B	22635	65	176	2	0.0910367	1	7.86221e-193	nucleobase transport
GO:0048585	B	22635	595	176	8	0.0937571	1	0	negative regulation of response to stimulus
GO:0035295	B	22635	309	176	5	0.094031	1	0	tube development
GO:0006468	B	22635	2333	176	24	0.0945337	1	0	protein phosphorylation
GO:0030312	C	22635	1221	176	14	0.0946642	1	0	external encapsulating structure
GO:0016655	M	22635	67	176	2	0.0958206	1	6.82526e-198	oxidoreductase activity, acting on NAD(P)H, quinone or similar compound as acceptor
GO:0004675	M	22635	140	176	3	0.0960133	1	0	transmembrane receptor protein serine/threonine kinase activity
GO:0017110	M	22635	13	176	1	0.0965228	1	1.52627e-47	nucleoside-diphosphatase activity
GO:1902105	B	22635	13	176	1	0.0965228	1	1.52627e-47	regulation of leukocyte differentiation
GO:0050737	M	22635	13	176	1	0.0965228	1	1.52627e-47	O-hydroxycinnamoyltransferase activity
GO:0018198	B	22635	13	176	1	0.0965228	1	1.52627e-47	peptidyl-cysteine modification
GO:0004066	M	22635	13	176	1	0.0965228	1	1.52627e-47	asparagine synthase (glutamine-hydrolyzing) activity
GO:0007249	B	22635	13	176	1	0.0965228	1	1.52627e-47	I-kappaB kinase/NF-kappaB signaling
GO:0008940	M	22635	13	176	1	0.0965228	1	1.52627e-47	nitrate reductase activity
GO:0047205	M	22635	13	176	1	0.0965228	1	1.52627e-47	quinate O-hydroxycinnamoyltransferase activity
GO:0015205	M	22635	13	176	1	0.0965228	1	1.52627e-47	nucleobase transmembrane transporter activity
GO:0032456	B	22635	13	176	1	0.0965228	1	1.52627e-47	endocytic recycling
GO:0071944	C	22635	5660	176	52	0.0968174	1	0	cell periphery
GO:0043069	B	22635	312	176	5	0.0969686	1	0	negative regulation of programmed cell death
GO:0044247	B	22635	68	176	2	0.0982391	1	2.05653e-200	cellular polysaccharide catabolic process
GO:0044463	C	22635	68	176	2	0.0982391	1	2.05653e-200	cell projection part
GO:0006612	B	22635	503	176	7	0.098462	1	0	protein targeting to membrane
GO:1901605	B	22635	806	176	10	0.0988296	1	0	alpha-amino acid metabolic process
GO:0031175	B	22635	69	176	2	0.100675	1	6.28797e-203	neuron projection development
GO:0042402	B	22635	143	176	3	0.100708	1	0	cellular biogenic amine catabolic process
GO:0015698	B	22635	412	176	6	0.103115	1	0	inorganic anion transport
GO:0051785	B	22635	14	176	1	0.103552	1	9.44556e-51	positive regulation of nuclear division
GO:0019755	B	22635	14	176	1	0.103552	1	9.44556e-51	one-carbon compound transport
GO:0003955	M	22635	14	176	1	0.103552	1	9.44556e-51	NAD(P)H dehydrogenase (quinone) activity
GO:0004373	M	22635	14	176	1	0.103552	1	9.44556e-51	glycogen (starch) synthase activity
GO:0005782	C	22635	14	176	1	0.103552	1	9.44556e-51	peroxisomal matrix
GO:0042349	M	22635	14	176	1	0.103552	1	9.44556e-51	guiding stereospecific synthesis activity
GO:0043266	B	22635	14	176	1	0.103552	1	9.44556e-51	regulation of potassium ion transport
GO:0046857	M	22635	14	176	1	0.103552	1	9.44556e-51	oxidoreductase activity, acting on other nitrogenous compounds as donors, with NAD or NADP as acceptor
GO:0080113	B	22635	14	176	1	0.103552	1	9.44556e-51	regulation of seed growth
GO:0031907	C	22635	14	176	1	0.103552	1	9.44556e-51	microbody lumen
GO:0016773	M	22635	1904	176	20	0.103564	1	0	phosphotransferase activity, alcohol group as acceptor
GO:0019888	M	22635	72	176	2	0.108081	1	1.95836e-210	protein phosphatase regulator activity
GO:0042401	B	22635	72	176	2	0.108081	1	1.95836e-210	cellular biogenic amine biosynthetic process
GO:0000289	B	22635	15	176	1	0.110527	1	6.26336e-54	nuclear-transcribed mRNA poly(A) tail shortening
GO:0004535	M	22635	15	176	1	0.110527	1	6.26336e-54	poly(A)-specific ribonuclease activity
GO:0004805	M	22635	15	176	1	0.110527	1	6.26336e-54	trehalose-phosphatase activity
GO:0009299	B	22635	15	176	1	0.110527	1	6.26336e-54	mRNA transcription
GO:0042816	B	22635	15	176	1	0.110527	1	6.26336e-54	vitamin B6 metabolic process
GO:0042819	B	22635	15	176	1	0.110527	1	6.26336e-54	vitamin B6 biosynthetic process
GO:0043666	B	22635	15	176	1	0.110527	1	6.26336e-54	regulation of phosphoprotein phosphatase activity
GO:0030098	B	22635	15	176	1	0.110527	1	6.26336e-54	lymphocyte differentiation
GO:0080112	B	22635	15	176	1	0.110527	1	6.26336e-54	seed growth
GO:0047893	M	22635	15	176	1	0.110527	1	6.26336e-54	flavonol 3-O-glucosyltransferase activity
GO:0009310	B	22635	152	176	3	0.115325	1	0	amine catabolic process
GO:0044550	B	22635	625	176	8	0.115345	1	0	secondary metabolite biosynthetic process
GO:0019208	M	22635	75	176	2	0.115627	1	6.90838e-218	phosphatase regulator activity
GO:0048868	B	22635	331	176	5	0.116631	1	0	pollen tube development
GO:0033617	B	22635	16	176	1	0.117447	1	4.43031e-57	mitochondrial respiratory chain complex IV assembly
GO:0050734	M	22635	16	176	1	0.117447	1	4.43031e-57	hydroxycinnamoyltransferase activity
GO:0022407	B	22635	16	176	1	0.117447	1	4.43031e-57	regulation of cell-cell adhesion
GO:0042219	B	22635	16	176	1	0.117447	1	4.43031e-57	cellular modified amino acid catabolic process
GO:0010325	B	22635	16	176	1	0.117447	1	4.43031e-57	raffinose family oligosaccharide biosynthetic process
GO:0030015	C	22635	16	176	1	0.117447	1	4.43031e-57	CCR4-NOT core complex
GO:0023014	B	22635	432	176	6	0.121563	1	0	signal transduction by protein phosphorylation
GO:0042435	B	22635	156	176	3	0.122064	1	0	indole-containing compound biosynthetic process
GO:0004872	M	22635	433	176	6	0.122526	1	0	receptor activity
GO:0009809	B	22635	78	176	2	0.123303	1	2.74673e-225	lignin biosynthetic process
GO:0016651	M	22635	157	176	3	0.123772	1	0	oxidoreductase activity, acting on NAD(P)H
GO:1903706	B	22635	17	176	1	0.124315	1	3.32974e-60	regulation of hemopoiesis
GO:0003872	M	22635	17	176	1	0.124315	1	3.32974e-60	6-phosphofructokinase activity
GO:0072488	B	22635	17	176	1	0.124315	1	3.32974e-60	ammonium transmembrane transport
GO:0042110	B	22635	17	176	1	0.124315	1	3.32974e-60	T cell activation
GO:0009861	B	22635	17	176	1	0.124315	1	3.32974e-60	jasmonic acid and ethylene-dependent systemic resistance
GO:0009408	B	22635	436	176	6	0.125438	1	0	response to heat
GO:0048666	B	22635	80	176	2	0.128487	1	3.41185e-230	neuron development
GO:0008299	B	22635	540	176	7	0.129089	1	0	isoprenoid biosynthetic process
GO:0042592	B	22635	1070	176	12	0.130257	1	0	homeostatic process
GO:0009409	B	22635	855	176	10	0.130712	1	0	response to cold
GO:0009636	B	22635	542	176	7	0.130868	1	0	response to toxic substance
GO:0016755	M	22635	18	176	1	0.131129	1	2.64989e-63	transferase activity, transferring amino-acyl groups
GO:0071786	B	22635	18	176	1	0.131129	1	2.64989e-63	endoplasmic reticulum tubular network organization
GO:0009313	B	22635	18	176	1	0.131129	1	2.64989e-63	oligosaccharide catabolic process
GO:0097034	B	22635	18	176	1	0.131129	1	2.64989e-63	mitochondrial respiratory chain complex IV biogenesis
GO:0032155	C	22635	18	176	1	0.131129	1	2.64989e-63	cell division site part
GO:0009626	B	22635	543	176	7	0.131763	1	0	plant-type hypersensitive response
GO:0006470	B	22635	445	176	6	0.134375	1	0	protein dephosphorylation
GO:0034050	B	22635	546	176	7	0.134464	1	0	host programmed cell death induced by symbiont
GO:0090150	B	22635	546	176	7	0.134464	1	0	establishment of protein localization to membrane
GO:0009966	B	22635	650	176	8	0.13522	1	0	regulation of signal transduction
GO:0048584	B	22635	348	176	5	0.135703	1	0	positive regulation of response to stimulus
GO:1901681	M	22635	83	176	2	0.136358	1	1.63944e-237	sulfur compound binding
GO:0016593	C	22635	19	176	1	0.13789	1	2.22611e-66	Cdc73/Paf1 complex
GO:0016646	M	22635	19	176	1	0.13789	1	2.22611e-66	oxidoreductase activity, acting on the CH-NH group of donors, NAD or NADP as acceptor
GO:0000578	B	22635	19	176	1	0.13789	1	2.22611e-66	embryonic axis specification
GO:0006656	B	22635	19	176	1	0.13789	1	2.22611e-66	phosphatidylcholine biosynthetic process
GO:0008242	M	22635	19	176	1	0.13789	1	2.22611e-66	omega peptidase activity
GO:0009061	B	22635	19	176	1	0.13789	1	2.22611e-66	anaerobic respiration
GO:0031418	M	22635	19	176	1	0.13789	1	2.22611e-66	L-ascorbic acid binding
GO:0080135	B	22635	551	176	7	0.139028	1	0	regulation of cellular response to stress
GO:0045088	B	22635	552	176	7	0.13995	1	0	regulation of innate immune response
GO:0006569	B	22635	85	176	2	0.141663	1	2.30167e-242	tryptophan catabolic process
GO:0046218	B	22635	85	176	2	0.141663	1	2.30167e-242	indolalkylamine catabolic process
GO:0034599	B	22635	258	176	4	0.14223	1	0	cellular response to oxidative stress
GO:0016209	M	22635	258	176	4	0.14223	1	0	antioxidant activity
GO:0098554	C	22635	20	176	1	0.144599	1	1.96862e-69	cytoplasmic side of endoplasmic reticulum membrane
GO:0016661	M	22635	20	176	1	0.144599	1	1.96862e-69	oxidoreductase activity, acting on other nitrogenous compounds as donors
GO:0051249	B	22635	20	176	1	0.144599	1	1.96862e-69	regulation of lymphocyte activation
GO:0071458	C	22635	20	176	1	0.144599	1	1.96862e-69	integral component of cytoplasmic side of endoplasmic reticulum membrane
GO:0008535	B	22635	20	176	1	0.144599	1	1.96862e-69	respiratory chain complex IV assembly
GO:0043171	B	22635	20	176	1	0.144599	1	1.96862e-69	peptide catabolic process
GO:0060416	B	22635	20	176	1	0.144599	1	1.96862e-69	response to growth hormone
GO:0061615	B	22635	20	176	1	0.144599	1	1.96862e-69	glycolytic process through fructose-6-phosphate
GO:0031347	B	22635	767	176	9	0.144623	1	0	regulation of defense response
GO:0090487	B	22635	260	176	4	0.145061	1	0	secondary metabolite catabolic process
GO:0009407	B	22635	260	176	4	0.145061	1	0	toxin catabolic process
GO:0004672	M	22635	1655	176	17	0.14596	1	0	protein kinase activity
GO:0008509	M	22635	358	176	5	0.147534	1	0	anion transmembrane transporter activity
GO:0034976	B	22635	561	176	7	0.148379	1	0	response to endoplasmic reticulum stress
GO:0006970	B	22635	1322	176	14	0.149362	1	0	response to osmotic stress
GO:0009695	B	22635	172	176	3	0.150372	1	0	jasmonic acid biosynthetic process
GO:0002694	B	22635	21	176	1	0.151256	1	1.82803e-72	regulation of leukocyte activation
GO:0004551	M	22635	21	176	1	0.151256	1	1.82803e-72	nucleotide diphosphatase activity
GO:0006002	B	22635	21	176	1	0.151256	1	1.82803e-72	fructose 6-phosphate metabolic process
GO:0008146	M	22635	21	176	1	0.151256	1	1.82803e-72	sulfotransferase activity
GO:0008443	M	22635	21	176	1	0.151256	1	1.82803e-72	phosphofructokinase activity
GO:0010921	B	22635	21	176	1	0.151256	1	1.82803e-72	regulation of phosphatase activity
GO:0043928	B	22635	21	176	1	0.151256	1	1.82803e-72	exonucleolytic nuclear-transcribed mRNA catabolic process involved in deadenylation-dependent decay
GO:0010646	B	22635	777	176	9	0.152665	1	0	regulation of cell communication
GO:0030001	B	22635	887	176	10	0.154213	1	0	metal ion transport
GO:0042436	B	22635	90	176	2	0.155111	1	2.08274e-254	indole-containing compound catabolic process
GO:0080167	B	22635	268	176	4	0.156603	1	0	response to karrikin
GO:0051286	C	22635	22	176	1	0.157862	1	1.7784e-75	cell tip
GO:0035838	C	22635	22	176	1	0.157862	1	1.7784e-75	growing cell tip
GO:0005372	M	22635	22	176	1	0.157862	1	1.7784e-75	water transmembrane transporter activity
GO:0071417	B	22635	22	176	1	0.157862	1	1.7784e-75	cellular response to organonitrogen compound
GO:0006241	B	22635	22	176	1	0.157862	1	1.7784e-75	CTP biosynthetic process
GO:0090404	C	22635	22	176	1	0.157862	1	1.7784e-75	pollen tube tip
GO:0009208	B	22635	22	176	1	0.157862	1	1.7784e-75	pyrimidine ribonucleoside triphosphate metabolic process
GO:0009209	B	22635	22	176	1	0.157862	1	1.7784e-75	pyrimidine ribonucleoside triphosphate biosynthetic process
GO:0060187	C	22635	22	176	1	0.157862	1	1.7784e-75	cell pole
GO:0046036	B	22635	22	176	1	0.157862	1	1.7784e-75	CTP metabolic process
GO:0015250	M	22635	22	176	1	0.157862	1	1.7784e-75	water channel activity
GO:0032269	B	22635	468	176	6	0.15853	1	0	negative regulation of cellular protein metabolic process
GO:0051248	B	22635	469	176	6	0.159622	1	0	negative regulation of protein metabolic process
GO:0016052	B	22635	790	176	9	0.163445	1	0	carbohydrate catabolic process
GO:0050865	B	22635	23	176	1	0.164416	1	1.80883e-78	regulation of cell activation
GO:0071782	C	22635	23	176	1	0.164416	1	1.80883e-78	endoplasmic reticulum tubular network
GO:0040020	B	22635	23	176	1	0.164416	1	1.80883e-78	regulation of meiotic nuclear division
GO:0008169	M	22635	23	176	1	0.164416	1	1.80883e-78	C-methyltransferase activity
GO:0009148	B	22635	23	176	1	0.164416	1	1.80883e-78	pyrimidine nucleoside triphosphate biosynthetic process
GO:0010107	B	22635	23	176	1	0.164416	1	1.80883e-78	potassium ion import
GO:0043903	B	22635	23	176	1	0.164416	1	1.80883e-78	regulation of symbiosis, encompassing mutualism through parasitism
GO:0030245	B	22635	23	176	1	0.164416	1	1.80883e-78	cellulose catabolic process
GO:0047134	M	22635	23	176	1	0.164416	1	1.80883e-78	protein-disulfide reductase activity
GO:0005789	C	22635	684	176	8	0.164851	1	0	endoplasmic reticulum membrane
GO:0010038	B	22635	1011	176	11	0.165025	1	0	response to metal ion
GO:0080134	B	22635	901	176	10	0.165128	1	0	regulation of response to stress
GO:0098827	C	22635	685	176	8	0.165766	1	0	endoplasmic reticulum subcompartment
GO:0015711	B	22635	579	176	7	0.16594	1	0	organic anion transport
GO:0044262	B	22635	1355	176	14	0.170346	1	0	cellular carbohydrate metabolic process
GO:0090701	B	22635	24	176	1	0.17092	1	1.91987e-81	specification of plant organ identity
GO:0008810	M	22635	24	176	1	0.17092	1	1.91987e-81	cellulase activity
GO:0009147	B	22635	24	176	1	0.17092	1	1.91987e-81	pyrimidine nucleoside triphosphate metabolic process
GO:0010555	B	22635	24	176	1	0.17092	1	1.91987e-81	response to mannitol
GO:0010959	B	22635	24	176	1	0.17092	1	1.91987e-81	regulation of metal ion transport
GO:0031644	B	22635	24	176	1	0.17092	1	1.91987e-81	regulation of neurological system process
GO:0015800	B	22635	24	176	1	0.17092	1	1.91987e-81	acidic amino acid transport
GO:0004190	M	22635	96	176	2	0.171552	1	1.0594e-268	aspartic-type endopeptidase activity
GO:0070001	M	22635	96	176	2	0.171552	1	1.0594e-268	aspartic-type peptidase activity
GO:0009740	B	22635	96	176	2	0.171552	1	1.0594e-268	gibberellic acid mediated signaling pathway
GO:0015824	B	22635	96	176	2	0.171552	1	1.0594e-268	proline transport
GO:0006720	B	22635	585	176	7	0.171992	1	0	isoprenoid metabolic process
GO:0042175	C	22635	692	176	8	0.172234	1	0	nuclear outer membrane-endoplasmic reticulum membrane network
GO:0005975	B	22635	2757	176	26	0.172516	1	0	carbohydrate metabolic process
GO:0042180	B	22635	1021	176	11	0.172584	1	0	cellular ketone metabolic process
GO:0004888	M	22635	279	176	4	0.173011	1	0	transmembrane signaling receptor activity
GO:0010476	B	22635	97	176	2	0.17432	1	4.55927e-271	gibberellin mediated signaling pathway
GO:0071370	B	22635	98	176	2	0.177096	1	1.98247e-273	cellular response to gibberellin stimulus
GO:0006857	B	22635	98	176	2	0.177096	1	1.98247e-273	oligopeptide transport
GO:0072596	B	22635	98	176	2	0.177096	1	1.98247e-273	establishment of protein localization to chloroplast
GO:0072598	B	22635	98	176	2	0.177096	1	1.98247e-273	protein localization to chloroplast
GO:0045036	B	22635	98	176	2	0.177096	1	1.98247e-273	protein targeting to chloroplast
GO:1900865	B	22635	25	176	1	0.177373	1	2.12271e-84	chloroplast RNA modification
GO:0051275	B	22635	25	176	1	0.177373	1	2.12271e-84	beta-glucan catabolic process
GO:0070382	C	22635	25	176	1	0.177373	1	2.12271e-84	exocytic vesicle
GO:0009937	B	22635	25	176	1	0.177373	1	2.12271e-84	regulation of gibberellic acid mediated signaling pathway
GO:0019748	B	22635	1140	176	12	0.177954	1	0	secondary metabolic process
GO:0016798	M	22635	591	176	7	0.178141	1	0	hydrolase activity, acting on glycosyl bonds
GO:0120036	B	22635	99	176	2	0.179878	1	8.70853e-276	plasma membrane bounded cell projection organization
GO:0046164	B	22635	99	176	2	0.179878	1	8.70853e-276	alcohol catabolic process
GO:0016765	M	22635	188	176	3	0.180538	1	0	transferase activity, transferring alkyl or aryl (other than methyl) groups
GO:0009404	B	22635	284	176	4	0.18066	1	0	toxin metabolic process
GO:0009699	B	22635	286	176	4	0.183751	1	0	phenylpropanoid biosynthetic process
GO:2000070	B	22635	26	176	1	0.183777	1	2.44098e-87	regulation of response to water deprivation
GO:0002521	B	22635	26	176	1	0.183777	1	2.44098e-87	leukocyte differentiation
GO:0006032	B	22635	26	176	1	0.183777	1	2.44098e-87	chitin catabolic process
GO:0006821	B	22635	26	176	1	0.183777	1	2.44098e-87	chloride transport
GO:0009514	C	22635	26	176	1	0.183777	1	2.44098e-87	glyoxysome
GO:0015101	M	22635	26	176	1	0.183777	1	2.44098e-87	organic cation transmembrane transporter activity
GO:0002252	B	22635	387	176	5	0.184158	1	0	immune effector process
GO:0006875	B	22635	190	176	3	0.18442	1	0	cellular metal ion homeostasis
GO:0003333	B	22635	101	176	2	0.185463	1	1.73194e-280	amino acid transmembrane transport
GO:0010106	B	22635	101	176	2	0.185463	1	1.73194e-280	cellular response to iron ion starvation
GO:0055076	B	22635	191	176	3	0.186369	1	0	transition metal ion homeostasis
GO:0009074	B	22635	102	176	2	0.188265	1	7.8396e-283	aromatic amino acid family catabolic process
GO:0098543	B	22635	27	176	1	0.190131	1	2.91505e-90	detection of other organism
GO:0000291	B	22635	27	176	1	0.190131	1	2.91505e-90	nuclear-transcribed mRNA catabolic process, exonucleolytic
GO:1901072	B	22635	27	176	1	0.190131	1	2.91505e-90	glucosamine-containing compound catabolic process
GO:0004791	M	22635	27	176	1	0.190131	1	2.91505e-90	thioredoxin-disulfide reductase activity
GO:0005776	C	22635	27	176	1	0.190131	1	2.91505e-90	autophagosome
GO:0006030	B	22635	27	176	1	0.190131	1	2.91505e-90	chitin metabolic process
GO:0072659	B	22635	27	176	1	0.190131	1	2.91505e-90	protein localization to plasma membrane
GO:0046348	B	22635	27	176	1	0.190131	1	2.91505e-90	amino sugar catabolic process
GO:0016045	B	22635	27	176	1	0.190131	1	2.91505e-90	detection of bacterium
GO:0019199	M	22635	193	176	3	0.190284	1	0	transmembrane receptor protein kinase activity
GO:0004601	M	22635	193	176	3	0.190284	1	0	peroxidase activity
GO:0016684	M	22635	195	176	3	0.19422	1	0	oxidoreductase activity, acting on peroxide as acceptor
GO:0009309	B	22635	293	176	4	0.194705	1	0	amine biosynthetic process
GO:0042430	B	22635	196	176	3	0.196195	1	0	indole-containing compound metabolic process
GO:0009694	B	22635	196	176	3	0.196195	1	0	jasmonic acid metabolic process
GO:1905393	B	22635	28	176	1	0.196435	1	3.61029e-93	plant organ formation
GO:1990778	B	22635	28	176	1	0.196435	1	3.61029e-93	protein localization to cell periphery
GO:0009835	B	22635	28	176	1	0.196435	1	3.61029e-93	fruit ripening
GO:0030155	B	22635	28	176	1	0.196435	1	3.61029e-93	regulation of cell adhesion
GO:0031350	C	22635	28	176	1	0.196435	1	3.61029e-93	intrinsic component of plastid membrane
GO:0031351	C	22635	28	176	1	0.196435	1	3.61029e-93	integral component of plastid membrane
GO:0044432	C	22635	719	176	8	0.198216	1	0	endoplasmic reticulum part
GO:0009308	B	22635	830	176	9	0.198791	1	0	amine metabolic process
GO:0008233	M	22635	942	176	10	0.199162	1	0	peptidase activity
GO:0000041	B	22635	297	176	4	0.201055	1	0	transition metal ion transport
GO:0009698	B	22635	506	176	6	0.202183	1	0	phenylpropanoid metabolic process
GO:0019243	B	22635	107	176	2	0.202356	1	1.72243e-294	methylglyoxal catabolic process to D-lactate via S-lactoyl-glutathione
GO:0061727	B	22635	107	176	2	0.202356	1	1.72243e-294	methylglyoxal catabolic process to lactate
GO:0016762	M	22635	29	176	1	0.202691	1	4.63124e-96	xyloglucan:xyloglucosyl transferase activity
GO:0019747	B	22635	29	176	1	0.202691	1	4.63124e-96	regulation of isoprenoid metabolic process
GO:0006026	B	22635	29	176	1	0.202691	1	4.63124e-96	aminoglycan catabolic process
GO:0008519	M	22635	29	176	1	0.202691	1	4.63124e-96	ammonium transmembrane transporter activity
GO:0030014	C	22635	29	176	1	0.202691	1	4.63124e-96	CCR4-NOT complex
GO:0015695	B	22635	29	176	1	0.202691	1	4.63124e-96	organic cation transport
GO:0019758	B	22635	200	176	3	0.204146	1	0	glycosinolate biosynthetic process
GO:0019761	B	22635	200	176	3	0.204146	1	0	glucosinolate biosynthetic process
GO:0016144	B	22635	200	176	3	0.204146	1	0	S-glycoside biosynthetic process
GO:0099600	M	22635	299	176	4	0.204253	1	0	transmembrane receptor activity
GO:0051596	B	22635	108	176	2	0.20519	1	8.25738e-297	methylglyoxal catabolic process
GO:0042182	B	22635	108	176	2	0.20519	1	8.25738e-297	ketone catabolic process
GO:0009438	B	22635	108	176	2	0.20519	1	8.25738e-297	methylglyoxal metabolic process
GO:0005886	C	22635	4896	176	43	0.206053	1	0	plasma membrane
GO:0006605	B	22635	1064	176	11	0.206931	1	0	protein targeting
GO:0042364	B	22635	109	176	2	0.208027	1	3.99545e-299	water-soluble vitamin biosynthetic process
GO:0009846	B	22635	109	176	2	0.208027	1	3.99545e-299	pollen germination
GO:0016459	C	22635	30	176	1	0.208899	1	6.14603e-99	myosin complex
GO:0098581	B	22635	30	176	1	0.208899	1	6.14603e-99	detection of external biotic stimulus
GO:0000326	C	22635	30	176	1	0.208899	1	6.14603e-99	protein storage vacuole
GO:0009704	B	22635	30	176	1	0.208899	1	6.14603e-99	de-etiolation
GO:0010329	M	22635	30	176	1	0.208899	1	6.14603e-99	auxin efflux transmembrane transporter activity
GO:0048235	B	22635	30	176	1	0.208899	1	6.14603e-99	pollen sperm cell differentiation
GO:0006811	B	22635	1996	176	19	0.209222	1	0	ion transport
GO:0030182	B	22635	110	176	2	0.210869	1	1.95107e-301	neuron differentiation
GO:0006520	B	22635	1298	176	13	0.211034	1	0	cellular amino acid metabolic process
GO:0010941	B	22635	733	176	8	0.212293	1	0	regulation of cell death
GO:0043168	M	22635	4296	176	38	0.212462	1	0	anion binding
GO:0005829	C	22635	3320	176	30	0.212485	1	0	cytosol
GO:0003700	M	22635	1072	176	11	0.213632	1	0	transcription factor activity, sequence-specific DNA binding
GO:0006089	B	22635	111	176	2	0.213715	1	9.61462e-304	lactate metabolic process
GO:0046185	B	22635	111	176	2	0.213715	1	9.61462e-304	aldehyde catabolic process
GO:0009932	B	22635	409	176	5	0.213951	1	0	cell tip growth
GO:0000162	B	22635	31	176	1	0.215058	1	8.42854e-102	tryptophan biosynthetic process
GO:2000022	B	22635	31	176	1	0.215058	1	8.42854e-102	regulation of jasmonic acid mediated signaling pathway
GO:0099503	C	22635	31	176	1	0.215058	1	8.42854e-102	secretory vesicle
GO:0004568	M	22635	31	176	1	0.215058	1	8.42854e-102	chitinase activity
GO:0090503	B	22635	31	176	1	0.215058	1	8.42854e-102	RNA phosphodiester bond hydrolysis, exonucleolytic
GO:0032153	C	22635	31	176	1	0.215058	1	8.42854e-102	cell division site
GO:0006694	B	22635	306	176	4	0.215563	1	0	steroid biosynthetic process
GO:0001071	M	22635	1075	176	11	0.216168	1	0	nucleic acid binding transcription factor activity
GO:0060089	M	22635	518	176	6	0.216816	1	0	molecular transducer activity
GO:0019842	M	22635	208	176	3	0.220264	1	0	vitamin binding
GO:0051050	B	22635	32	176	1	0.22117	1	1.19321e-104	positive regulation of transport
GO:0051445	B	22635	32	176	1	0.22117	1	1.19321e-104	regulation of meiotic cell cycle
GO:0019903	M	22635	32	176	1	0.22117	1	1.19321e-104	protein phosphatase binding
GO:0006829	B	22635	32	176	1	0.22117	1	1.19321e-104	zinc II ion transport
GO:0007190	B	22635	32	176	1	0.22117	1	1.19321e-104	activation of adenylate cyclase activity
GO:0010315	B	22635	32	176	1	0.22117	1	1.19321e-104	auxin efflux
GO:0004721	M	22635	310	176	4	0.222103	1	0	phosphoprotein phosphatase activity
GO:0009684	B	22635	114	176	2	0.222273	1	1.21410065843083E-310	indoleacetic acid biosynthetic process
GO:0004871	M	22635	632	176	7	0.222512	1	0	signal transducer activity
GO:0098869	B	22635	210	176	3	0.224335	1	0	cellular oxidant detoxification
GO:1901616	B	22635	115	176	2	0.225132	1	6.19961705616E-313	organic hydroxy compound catabolic process
GO:0030030	B	22635	115	176	2	0.225132	1	6.19961705616E-313	cell projection organization
GO:0003682	M	22635	418	176	5	0.226564	1	0	chromatin binding
GO:0000175	M	22635	33	176	1	0.227234	1	1.74207e-107	3'-5'-exoribonuclease activity
GO:0019902	M	22635	33	176	1	0.227234	1	1.74207e-107	phosphatase binding
GO:0005544	M	22635	33	176	1	0.227234	1	1.74207e-107	calcium-dependent phospholipid binding
GO:0009682	B	22635	33	176	1	0.227234	1	1.74207e-107	induced systemic resistance
GO:0046470	B	22635	33	176	1	0.227234	1	1.74207e-107	phosphatidylcholine metabolic process
GO:0022838	M	22635	212	176	3	0.22842	1	0	substrate-specific channel activity
GO:1990748	B	22635	212	176	3	0.22842	1	0	cellular detoxification
GO:0009683	B	22635	117	176	2	0.230858	1	1.6591713E-317	indoleacetic acid metabolic process
GO:0006664	B	22635	214	176	3	0.232519	1	0	glycolipid metabolic process
GO:1901071	B	22635	34	176	1	0.233252	1	2.62058e-110	glucosamine-containing compound metabolic process
GO:0019825	M	22635	34	176	1	0.233252	1	2.62058e-110	oxygen binding
GO:0006563	B	22635	34	176	1	0.233252	1	2.62058e-110	L-serine metabolic process
GO:0046649	B	22635	34	176	1	0.233252	1	2.62058e-110	lymphocyte activation
GO:0048359	B	22635	34	176	1	0.233252	1	2.62058e-110	mucilage metabolic process involved in seed coat development
GO:0006833	B	22635	215	176	3	0.234574	1	0	water transport
GO:0042044	B	22635	215	176	3	0.234574	1	0	fluid transport
GO:0034754	B	22635	216	176	3	0.236632	1	0	cellular hormone metabolic process
GO:0006082	B	22635	3128	176	28	0.238761	1	0	organic acid metabolic process
GO:0016668	M	22635	35	176	1	0.239223	1	4.05823e-113	oxidoreductase activity, acting on a sulfur group of donors, NAD(P) as acceptor
GO:0051223	B	22635	35	176	1	0.239223	1	4.05823e-113	regulation of protein transport
GO:0051865	B	22635	35	176	1	0.239223	1	4.05823e-113	protein autoubiquitination
GO:0019203	M	22635	35	176	1	0.239223	1	4.05823e-113	carbohydrate phosphatase activity
GO:0043434	B	22635	35	176	1	0.239223	1	4.05823e-113	response to peptide hormone
GO:0044057	B	22635	35	176	1	0.239223	1	4.05823e-113	regulation of system process
GO:0045762	B	22635	35	176	1	0.239223	1	4.05823e-113	positive regulation of adenylate cyclase activity
GO:0030801	B	22635	35	176	1	0.239223	1	4.05823e-113	positive regulation of cyclic nucleotide metabolic process
GO:0030804	B	22635	35	176	1	0.239223	1	4.05823e-113	positive regulation of cyclic nucleotide biosynthetic process
GO:0030810	B	22635	35	176	1	0.239223	1	4.05823e-113	positive regulation of nucleotide biosynthetic process
GO:0030816	B	22635	35	176	1	0.239223	1	4.05823e-113	positive regulation of cAMP metabolic process
GO:0030819	B	22635	35	176	1	0.239223	1	4.05823e-113	positive regulation of cAMP biosynthetic process
GO:1900373	B	22635	35	176	1	0.239223	1	4.05823e-113	positive regulation of purine nucleotide biosynthetic process
GO:0051510	B	22635	120	176	2	0.239465	1	0	regulation of unidimensional cell growth
GO:0010565	B	22635	120	176	2	0.239465	1	0	regulation of cellular ketone metabolic process
GO:0016114	B	22635	322	176	4	0.242024	1	0	terpenoid biosynthetic process
GO:1901652	B	22635	36	176	1	0.245147	1	6.46444e-116	response to peptide
GO:0051349	B	22635	36	176	1	0.245147	1	6.46444e-116	positive regulation of lyase activity
GO:0070201	B	22635	36	176	1	0.245147	1	6.46444e-116	regulation of establishment of protein localization
GO:0008138	M	22635	36	176	1	0.245147	1	6.46444e-116	protein tyrosine/serine/threonine phosphatase activity
GO:0090087	B	22635	36	176	1	0.245147	1	6.46444e-116	regulation of peptide transport
GO:0015562	M	22635	36	176	1	0.245147	1	6.46444e-116	efflux transmembrane transporter activity
GO:0006767	B	22635	122	176	2	0.245212	1	0	water-soluble vitamin metabolic process
GO:0042277	M	22635	122	176	2	0.245212	1	0	peptide binding
GO:0000786	C	22635	123	176	2	0.248088	1	0	nucleosome
GO:0038023	M	22635	326	176	4	0.248756	1	0	signaling receptor activity
GO:1903509	B	22635	222	176	3	0.249044	1	0	liposaccharide metabolic process
GO:0016126	B	22635	222	176	3	0.249044	1	0	sterol biosynthetic process
GO:1905039	B	22635	124	176	2	0.250964	1	0	carboxylic acid transmembrane transport
GO:0009808	B	22635	124	176	2	0.250964	1	0	lignin metabolic process
GO:1900544	B	22635	37	176	1	0.251026	1	1.05839e-118	positive regulation of purine nucleotide metabolic process
GO:0035265	B	22635	37	176	1	0.251026	1	1.05839e-118	organ growth
GO:0008308	M	22635	37	176	1	0.251026	1	1.05839e-118	voltage-gated anion channel activity
GO:0045321	B	22635	37	176	1	0.251026	1	1.05839e-118	leukocyte activation
GO:0045981	B	22635	37	176	1	0.251026	1	1.05839e-118	positive regulation of nucleotide metabolic process
GO:0080161	M	22635	37	176	1	0.251026	1	1.05839e-118	auxin transmembrane transporter activity
GO:0009651	B	22635	1232	176	12	0.251534	1	0	response to salt stress
GO:1900378	B	22635	125	176	2	0.253842	1	0	positive regulation of secondary metabolite biosynthetic process
GO:0016896	M	22635	38	176	1	0.256859	1	1.77974e-121	exoribonuclease activity, producing 5'-phosphomonoesters
GO:0001046	M	22635	38	176	1	0.256859	1	1.77974e-121	core promoter sequence-specific DNA binding
GO:0004532	M	22635	38	176	1	0.256859	1	1.77974e-121	exoribonuclease activity
GO:0072525	B	22635	38	176	1	0.256859	1	1.77974e-121	pyridine-containing compound biosynthetic process
GO:0080031	M	22635	38	176	1	0.256859	1	1.77974e-121	methyl salicylate esterase activity
GO:0080050	B	22635	38	176	1	0.256859	1	1.77974e-121	regulation of seed development
GO:0031281	B	22635	38	176	1	0.256859	1	1.77974e-121	positive regulation of cyclase activity
GO:0009072	B	22635	332	176	4	0.258928	1	0	aromatic amino acid family metabolic process
GO:0006869	B	22635	227	176	3	0.259463	1	0	lipid transport
GO:0019375	B	22635	127	176	2	0.2596	1	0	galactolipid biosynthetic process
GO:0019374	B	22635	128	176	2	0.262479	1	0	galactolipid metabolic process
GO:1903825	B	22635	128	176	2	0.262479	1	0	organic acid transmembrane transport
GO:0004185	M	22635	39	176	1	0.262647	1	3.07165e-124	serine-type carboxypeptidase activity
GO:0045761	B	22635	39	176	1	0.262647	1	3.07165e-124	regulation of adenylate cyclase activity
GO:1901137	B	22635	1364	176	13	0.263801	1	0	carbohydrate derivative biosynthetic process
GO:0009073	B	22635	129	176	2	0.265359	1	0	aromatic amino acid family biosynthetic process
GO:0044815	C	22635	129	176	2	0.265359	1	0	DNA packaging complex
GO:0071216	B	22635	40	176	1	0.268391	1	5.4375e-127	cellular response to biotic stimulus
GO:0046219	B	22635	40	176	1	0.268391	1	5.4375e-127	indolalkylamine biosynthetic process
GO:0080032	M	22635	40	176	1	0.268391	1	5.4375e-127	methyl jasmonate esterase activity
GO:0035966	B	22635	559	176	6	0.269267	1	0	response to topologically incorrect protein
GO:0050794	B	22635	11503	176	94	0.26969	1	0	regulation of cellular process
GO:0070838	B	22635	339	176	4	0.270899	1	0	divalent metal ion transport
GO:1900673	B	22635	131	176	2	0.271119	1	0	olefin metabolic process
GO:1900674	B	22635	131	176	2	0.271119	1	0	olefin biosynthetic process
GO:0009692	B	22635	131	176	2	0.271119	1	0	ethylene metabolic process
GO:0009693	B	22635	131	176	2	0.271119	1	0	ethylene biosynthetic process
GO:0043449	B	22635	131	176	2	0.271119	1	0	cellular alkene metabolic process
GO:0043450	B	22635	131	176	2	0.271119	1	0	alkene biosynthetic process
GO:0022803	M	22635	233	176	3	0.272041	1	0	passive transmembrane transporter activity
GO:0015267	M	22635	233	176	3	0.272041	1	0	channel activity
GO:0001047	M	22635	41	176	1	0.274089	1	9.86668e-130	core promoter binding
GO:0055081	B	22635	41	176	1	0.274089	1	9.86668e-130	anion homeostasis
GO:0007029	B	22635	41	176	1	0.274089	1	9.86668e-130	endoplasmic reticulum organization
GO:0008285	B	22635	41	176	1	0.274089	1	9.86668e-130	negative regulation of cell proliferation
GO:0046132	B	22635	41	176	1	0.274089	1	9.86668e-130	pyrimidine ribonucleoside biosynthetic process
GO:0030427	C	22635	41	176	1	0.274089	1	9.86668e-130	site of polarized growth
GO:0072511	B	22635	342	176	4	0.276059	1	0	divalent inorganic cation transport
GO:0042802	M	22635	342	176	4	0.276059	1	0	identical protein binding
GO:0043066	B	22635	42	176	1	0.279744	1	1.83412e-132	negative regulation of apoptotic process
GO:0080030	M	22635	42	176	1	0.279744	1	1.83412e-132	methyl indole-3-acetate esterase activity
GO:0009851	B	22635	135	176	2	0.282633	1	0	auxin biosynthetic process
GO:0009741	B	22635	239	176	3	0.284684	1	0	response to brassinosteroid
GO:0005253	M	22635	43	176	1	0.285355	1	3.49077e-135	anion channel activity
GO:0120038	C	22635	43	176	1	0.285355	1	3.49077e-135	plasma membrane bounded cell projection part
GO:0005758	C	22635	43	176	1	0.285355	1	3.49077e-135	mitochondrial intermembrane space
GO:0005929	C	22635	43	176	1	0.285355	1	3.49077e-135	cilium
GO:0010191	B	22635	43	176	1	0.285355	1	3.49077e-135	mucilage metabolic process
GO:0010214	B	22635	43	176	1	0.285355	1	3.49077e-135	seed coat development
GO:0040011	B	22635	136	176	2	0.28551	1	0	locomotion
GO:0006721	B	22635	350	176	4	0.289899	1	0	terpenoid metabolic process
GO:0000322	C	22635	44	176	1	0.290922	1	6.7986e-138	storage vacuole
GO:0055046	B	22635	44	176	1	0.290922	1	6.7986e-138	microgametogenesis
GO:0007584	B	22635	44	176	1	0.290922	1	6.7986e-138	response to nutrient
GO:0009986	C	22635	44	176	1	0.290922	1	6.7986e-138	cell surface
GO:0043424	M	22635	44	176	1	0.290922	1	6.7986e-138	protein histidine kinase binding
GO:0046134	B	22635	44	176	1	0.290922	1	6.7986e-138	pyrimidine nucleoside biosynthetic process
GO:0080022	B	22635	44	176	1	0.290922	1	6.7986e-138	primary root development
GO:0043436	B	22635	3100	176	27	0.292503	1	0	oxoacid metabolic process
GO:0009063	B	22635	243	176	3	0.293142	1	0	cellular amino acid catabolic process
GO:0005506	M	22635	352	176	4	0.293374	1	0	iron ion binding
GO:0016311	B	22635	694	176	7	0.295867	1	0	dephosphorylation
GO:1905959	B	22635	45	176	1	0.296446	1	1.35424e-140	positive regulation of cellular response to alcohol
GO:0009084	B	22635	45	176	1	0.296446	1	1.35424e-140	glutamine family amino acid biosynthetic process
GO:0009789	B	22635	45	176	1	0.296446	1	1.35424e-140	positive regulation of abscisic acid-activated signaling pathway
GO:0010099	B	22635	45	176	1	0.296446	1	1.35424e-140	regulation of photomorphogenesis
GO:0043565	M	22635	811	176	8	0.296842	1	0	sequence-specific DNA binding
GO:0031984	C	22635	1765	176	16	0.297929	1	0	organelle subcompartment
GO:0043067	B	22635	696	176	7	0.298326	1	0	regulation of programmed cell death
GO:0019757	B	22635	247	176	3	0.301616	1	0	glycosinolate metabolic process
GO:0019760	B	22635	247	176	3	0.301616	1	0	glucosinolate metabolic process
GO:0016143	B	22635	247	176	3	0.301616	1	0	S-glycoside metabolic process
GO:1901421	B	22635	46	176	1	0.301928	1	2.75765e-143	positive regulation of response to alcohol
GO:0004806	M	22635	46	176	1	0.301928	1	2.75765e-143	triglyceride lipase activity
GO:0031279	B	22635	46	176	1	0.301928	1	2.75765e-143	regulation of cyclase activity
GO:0070279	M	22635	142	176	2	0.302741	1	0	vitamin B6 binding
GO:0008238	M	22635	142	176	2	0.302741	1	0	exopeptidase activity
GO:0042398	B	22635	142	176	2	0.302741	1	0	cellular modified amino acid biosynthetic process
GO:0030170	M	22635	142	176	2	0.302741	1	0	pyridoxal phosphate binding
GO:0000302	B	22635	585	176	6	0.304055	1	0	response to reactive oxygen species
GO:0006826	B	22635	143	176	2	0.305607	1	0	iron ion transport
GO:0009110	B	22635	143	176	2	0.305607	1	0	vitamin biosynthetic process
GO:0009963	B	22635	143	176	2	0.305607	1	0	positive regulation of flavonoid biosynthetic process
GO:0005773	C	22635	1777	176	16	0.307319	1	0	vacuole
GO:0000478	B	22635	47	176	1	0.307367	1	5.73772e-146	endonucleolytic cleavage involved in rRNA processing
GO:0006040	B	22635	47	176	1	0.307367	1	5.73772e-146	amino sugar metabolic process
GO:0009251	B	22635	47	176	1	0.307367	1	5.73772e-146	glucan catabolic process
GO:0010675	B	22635	47	176	1	0.307367	1	5.73772e-146	regulation of cellular carbohydrate metabolic process
GO:0046835	B	22635	47	176	1	0.307367	1	5.73772e-146	carbohydrate phosphorylation
GO:0031970	C	22635	47	176	1	0.307367	1	5.73772e-146	organelle envelope lumen
GO:0048699	B	22635	144	176	2	0.30847	1	0	generation of neurons
GO:0016197	B	22635	144	176	2	0.30847	1	0	endosomal transport
GO:0009534	C	22635	474	176	5	0.309097	1	0	chloroplast thylakoid
GO:0050790	B	22635	1060	176	10	0.311055	1	0	regulation of catalytic activity
GO:1901615	B	22635	1180	176	11	0.311819	1	0	organic hydroxy compound metabolic process
GO:0017004	B	22635	48	176	1	0.312764	1	1.21928e-148	cytochrome complex assembly
GO:0090068	B	22635	48	176	1	0.312764	1	1.21928e-148	positive regulation of cell cycle process
GO:0042439	B	22635	48	176	1	0.312764	1	1.21928e-148	ethanolamine-containing compound metabolic process
GO:0061077	B	22635	48	176	1	0.312764	1	1.21928e-148	chaperone-mediated protein folding
GO:0031012	C	22635	48	176	1	0.312764	1	1.21928e-148	extracellular matrix
GO:0031976	C	22635	477	176	5	0.313659	1	0	plastid thylakoid
GO:0016125	B	22635	253	176	3	0.31435	1	0	sterol metabolic process
GO:0071472	B	22635	49	176	1	0.318119	1	2.64509e-151	cellular response to salt stress
GO:0071695	B	22635	49	176	1	0.318119	1	2.64509e-151	anatomical structure maturation
GO:0008023	C	22635	49	176	1	0.318119	1	2.64509e-151	transcription elongation factor complex
GO:0009593	B	22635	49	176	1	0.318119	1	2.64509e-151	detection of chemical stimulus
GO:1901617	B	22635	712	176	7	0.318159	1	0	organic hydroxy compound biosynthetic process
GO:0008202	B	22635	367	176	4	0.319598	1	0	steroid metabolic process
GO:0009644	B	22635	257	176	3	0.322848	1	0	response to high light intensity
GO:0031225	C	22635	257	176	3	0.322848	1	0	anchored component of membrane
GO:0016021	C	22635	10736	176	87	0.323212	1	0	integral component of membrane
GO:0070008	M	22635	50	176	1	0.323432	1	5.85559e-154	serine-type exopeptidase activity
GO:0004930	M	22635	50	176	1	0.323432	1	5.85559e-154	G-protein coupled receptor activity
GO:0030097	B	22635	50	176	1	0.323432	1	5.85559e-154	hemopoiesis
GO:0042127	B	22635	258	176	3	0.324973	1	0	regulation of cell proliferation
GO:0022604	B	22635	150	176	2	0.325599	1	0	regulation of cell morphogenesis
GO:0019288	B	22635	259	176	3	0.327098	1	0	isopentenyl diphosphate biosynthetic process, methylerythritol 4-phosphate pathway
GO:0033218	M	22635	151	176	2	0.328444	1	0	amide binding
GO:0000145	C	22635	51	176	1	0.328704	1	1.32227e-156	exocyst
GO:0016645	M	22635	51	176	1	0.328704	1	1.32227e-156	oxidoreductase activity, acting on the CH-NH group of donors
GO:0004714	M	22635	51	176	1	0.328704	1	1.32227e-156	transmembrane receptor protein tyrosine kinase activity
GO:0031124	B	22635	51	176	1	0.328704	1	1.32227e-156	mRNA 3'-end processing
GO:1900376	B	22635	152	176	2	0.331285	1	0	regulation of secondary metabolite biosynthetic process
GO:0008289	M	22635	374	176	4	0.331906	1	0	lipid binding
GO:0008219	B	22635	962	176	9	0.333405	1	0	cell death
GO:0003714	M	22635	52	176	1	0.333936	1	3.04455e-159	transcription corepressor activity
GO:0008284	B	22635	153	176	2	0.334124	1	0	positive regulation of cell proliferation
GO:0031224	C	22635	10769	176	87	0.337323	1	0	intrinsic component of membrane
GO:0045595	B	22635	264	176	3	0.337722	1	0	regulation of cell differentiation
GO:0009535	C	22635	378	176	4	0.338951	1	0	chloroplast thylakoid membrane
GO:0035335	B	22635	53	176	1	0.339127	1	7.14526e-162	peptidyl-tyrosine dephosphorylation
GO:0006521	B	22635	53	176	1	0.339127	1	7.14526e-162	regulation of cellular amino acid metabolic process
GO:0046131	B	22635	53	176	1	0.339127	1	7.14526e-162	pyrimidine ribonucleoside metabolic process
GO:0046890	B	22635	53	176	1	0.339127	1	7.14526e-162	regulation of lipid biosynthetic process
GO:0005794	C	22635	1577	176	14	0.343089	1	0	Golgi apparatus
GO:2000030	B	22635	54	176	1	0.344278	1	1.70863e-164	regulation of response to red or far red light
GO:0034404	B	22635	54	176	1	0.344278	1	1.70863e-164	nucleobase-containing small molecule biosynthetic process
GO:0001775	B	22635	54	176	1	0.344278	1	1.70863e-164	cell activation
GO:0042732	B	22635	54	176	1	0.344278	1	1.70863e-164	D-xylose metabolic process
GO:0055035	C	22635	382	176	4	0.346002	1	0	plastid thylakoid membrane
GO:0009267	B	22635	382	176	4	0.346002	1	0	cellular response to starvation
GO:0033238	B	22635	55	176	1	0.349388	1	4.16168e-167	regulation of cellular amine metabolic process
GO:0019200	M	22635	55	176	1	0.349388	1	4.16168e-167	carbohydrate kinase activity
GO:0006022	B	22635	55	176	1	0.349388	1	4.16168e-167	aminoglycan metabolic process
GO:0006598	B	22635	55	176	1	0.349388	1	4.16168e-167	polyamine catabolic process
GO:0051213	M	22635	159	176	2	0.351077	1	0	dioxygenase activity
GO:0065009	B	22635	1221	176	11	0.351859	1	0	regulation of molecular function
GO:0008283	B	22635	502	176	5	0.351972	1	0	cell proliferation
GO:0009240	B	22635	271	176	3	0.352578	1	0	isopentenyl diphosphate biosynthetic process
GO:0046490	B	22635	271	176	3	0.352578	1	0	isopentenyl diphosphate metabolic process
GO:0009962	B	22635	160	176	2	0.353889	1	0	regulation of flavonoid biosynthetic process
GO:0010928	B	22635	56	176	1	0.35446	1	1.03213e-169	regulation of auxin mediated signaling pathway
GO:0055065	B	22635	274	176	3	0.358935	1	0	metal ion homeostasis
GO:1901657	B	22635	1107	176	10	0.359474	1	0	glycosyl compound metabolic process
GO:0033108	B	22635	57	176	1	0.359492	1	2.60557e-172	mitochondrial respiratory chain complex assembly
GO:0051339	B	22635	57	176	1	0.359492	1	2.60557e-172	regulation of lyase activity
GO:0009625	B	22635	57	176	1	0.359492	1	2.60557e-172	response to insect
GO:0010319	C	22635	57	176	1	0.359492	1	2.60557e-172	stromule
GO:0016129	B	22635	163	176	2	0.362298	1	0	phytosteroid biosynthetic process
GO:0012501	B	22635	868	176	8	0.363047	1	0	programmed cell death
GO:0071702	B	22635	2715	176	23	0.363384	1	0	organic substance transport
GO:0071705	B	22635	2592	176	22	0.364439	1	0	nitrogen compound transport
GO:0006213	B	22635	58	176	1	0.364484	1	6.69338e-175	pyrimidine nucleoside metabolic process
GO:0009106	B	22635	58	176	1	0.364484	1	6.69338e-175	lipoate metabolic process
GO:0016796	M	22635	59	176	1	0.369439	1	1.74917e-177	exonuclease activity, active with either ribo- or deoxyribonucleic acids and producing 5'-phosphomonoesters
GO:0000469	B	22635	59	176	1	0.369439	1	1.74917e-177	cleavage involved in rRNA processing
GO:0006783	B	22635	59	176	1	0.369439	1	1.74917e-177	heme biosynthetic process
GO:0031226	C	22635	396	176	4	0.370694	1	0	intrinsic component of plasma membrane
GO:1903506	B	22635	3857	176	32	0.373177	1	0	regulation of nucleic acid-templated transcription
GO:2001141	B	22635	3858	176	32	0.373775	1	0	regulation of RNA biosynthetic process
GO:0016782	M	22635	60	176	1	0.374354	1	4.64874e-180	transferase activity, transferring sulfur-containing groups
GO:0120039	B	22635	60	176	1	0.374354	1	4.64874e-180	plasma membrane bounded cell projection morphogenesis
GO:0009504	C	22635	60	176	1	0.374354	1	4.64874e-180	cell plate
GO:0010181	M	22635	60	176	1	0.374354	1	4.64874e-180	FMN binding
GO:0045324	B	22635	60	176	1	0.374354	1	4.64874e-180	late endosome to vacuole transport
GO:0048812	B	22635	60	176	1	0.374354	1	4.64874e-180	neuron projection morphogenesis
GO:0046165	B	22635	399	176	4	0.375981	1	0	alcohol biosynthetic process
GO:0005783	C	22635	1371	176	12	0.378741	1	0	endoplasmic reticulum
GO:0030817	B	22635	61	176	1	0.379232	1	1.25614e-182	regulation of cAMP biosynthetic process
GO:0048858	B	22635	61	176	1	0.379232	1	1.25614e-182	cell projection morphogenesis
GO:0022892	M	22635	1497	176	13	0.381273	1	0	substrate-specific transporter activity
GO:0001558	B	22635	170	176	2	0.381758	1	0	regulation of cell growth
GO:0009967	B	22635	170	176	2	0.381758	1	0	positive regulation of signal transduction
GO:0004683	M	22635	62	176	1	0.384072	1	3.45001e-185	calmodulin-dependent protein kinase activity
GO:0030814	B	22635	62	176	1	0.384072	1	3.45001e-185	regulation of cAMP metabolic process
GO:0080043	M	22635	62	176	1	0.384072	1	3.45001e-185	quercetin 3-O-glucosyltransferase activity
GO:0120025	C	22635	171	176	2	0.384518	1	0	plasma membrane bounded cell projection
GO:0043090	B	22635	171	176	2	0.384518	1	0	amino acid import
GO:0023056	B	22635	172	176	2	0.387272	1	0	positive regulation of signaling
GO:0000288	B	22635	63	176	1	0.388874	1	9.6288e-188	nuclear-transcribed mRNA catabolic process, deadenylation-dependent decay
GO:0098916	B	22635	63	176	1	0.388874	1	9.6288e-188	anterograde trans-synaptic signaling
GO:0099537	B	22635	63	176	1	0.388874	1	9.6288e-188	trans-synaptic signaling
GO:0099536	B	22635	63	176	1	0.388874	1	9.6288e-188	synaptic signaling
GO:0006546	B	22635	63	176	1	0.388874	1	9.6288e-188	glycine catabolic process
GO:0007268	B	22635	63	176	1	0.388874	1	9.6288e-188	chemical synaptic transmission
GO:0030802	B	22635	63	176	1	0.388874	1	9.6288e-188	regulation of cyclic nucleotide biosynthetic process
GO:0080044	M	22635	63	176	1	0.388874	1	9.6288e-188	quercetin 7-O-glucosyltransferase activity
GO:0048534	B	22635	63	176	1	0.388874	1	9.6288e-188	hematopoietic or lymphoid organ development
GO:1900371	B	22635	63	176	1	0.388874	1	9.6288e-188	regulation of purine nucleotide biosynthetic process
GO:0009579	C	22635	648	176	6	0.390899	1	0	thylakoid
GO:0009526	C	22635	893	176	8	0.392632	1	0	plastid envelope
GO:0004180	M	22635	64	176	1	0.393639	1	2.73012e-190	carboxypeptidase activity
GO:0006171	B	22635	64	176	1	0.393639	1	2.73012e-190	cAMP biosynthetic process
GO:0030799	B	22635	64	176	1	0.393639	1	2.73012e-190	regulation of cyclic nucleotide metabolic process
GO:0000976	M	22635	175	176	2	0.395504	1	0	transcription regulatory region sequence-specific DNA binding
GO:0016791	M	22635	532	176	5	0.398226	1	0	phosphatase activity
GO:0002520	B	22635	65	176	1	0.398368	1	7.86221e-193	immune system development
GO:1990351	C	22635	65	176	1	0.398368	1	7.86221e-193	transporter complex
GO:0008378	M	22635	65	176	1	0.398368	1	7.86221e-193	galactosyltransferase activity
GO:0042455	B	22635	65	176	1	0.398368	1	7.86221e-193	ribonucleoside biosynthetic process
GO:0030808	B	22635	65	176	1	0.398368	1	7.86221e-193	regulation of nucleotide biosynthetic process
GO:0042594	B	22635	412	176	4	0.398841	1	0	response to starvation
GO:0031669	B	22635	413	176	4	0.400595	1	0	cellular response to nutrient levels
GO:0009827	B	22635	177	176	2	0.400964	1	0	plant-type cell wall modification
GO:0004725	M	22635	66	176	1	0.403059	1	2.29909e-195	protein tyrosine phosphatase activity
GO:0042803	M	22635	178	176	2	0.403685	1	0	protein homodimerization activity
GO:0006081	B	22635	536	176	5	0.404384	1	0	cellular aldehyde metabolic process
GO:0046394	B	22635	1399	176	12	0.405573	1	0	carboxylic acid biosynthetic process
GO:0016053	B	22635	1399	176	12	0.405573	1	0	organic acid biosynthetic process
GO:0022414	B	22635	3407	176	28	0.406512	1	0	reproductive process
GO:0000038	B	22635	67	176	1	0.407714	1	6.82526e-198	very long-chain fatty acid metabolic process
GO:0032990	B	22635	67	176	1	0.407714	1	6.82526e-198	cell part morphogenesis
GO:0009071	B	22635	67	176	1	0.407714	1	6.82526e-198	serine family amino acid catabolic process
GO:0010647	B	22635	180	176	2	0.40911	1	0	positive regulation of cell communication
GO:0016036	B	22635	180	176	2	0.40911	1	0	cellular response to phosphate starvation
GO:1901607	B	22635	540	176	5	0.410535	1	0	alpha-amino acid biosynthetic process
GO:0034637	B	22635	785	176	7	0.410692	1	0	cellular carbohydrate biosynthetic process
GO:0005216	M	22635	181	176	2	0.411814	1	0	ion channel activity
GO:0001228	M	22635	68	176	1	0.412333	1	2.05653e-200	transcriptional activator activity, RNA polymerase II transcription regulatory region sequence-specific binding
GO:0006109	B	22635	68	176	1	0.412333	1	2.05653e-200	regulation of carbohydrate metabolic process
GO:0009163	B	22635	68	176	1	0.412333	1	2.05653e-200	nucleoside biosynthetic process
GO:0009610	B	22635	68	176	1	0.412333	1	2.05653e-200	response to symbiotic fungus
GO:0046058	B	22635	68	176	1	0.412333	1	2.05653e-200	cAMP metabolic process
GO:0042651	C	22635	420	176	4	0.412845	1	0	thylakoid membrane
GO:0000904	B	22635	542	176	5	0.413608	1	0	cell morphogenesis involved in differentiation
GO:2000762	B	22635	182	176	2	0.414511	1	0	regulation of phenylpropanoid metabolic process
GO:0045177	C	22635	69	176	1	0.416916	1	6.28797e-203	apical part of cell
GO:0098588	C	22635	1791	176	15	0.421269	1	0	bounding membrane of organelle
GO:0044036	B	22635	547	176	5	0.421279	1	0	cell wall macromolecule metabolic process
GO:0009608	B	22635	70	176	1	0.421464	1	1.95054e-205	response to symbiont
GO:0031090	C	22635	2674	176	22	0.42287	1	0	organelle membrane
GO:0009069	B	22635	305	176	3	0.42387	1	0	serine family amino acid metabolic process
GO:0097659	B	22635	4450	176	36	0.424864	1	0	nucleic acid-templated transcription
GO:0006766	B	22635	186	176	2	0.42524	1	0	vitamin metabolic process
GO:0042170	C	22635	307	176	3	0.427992	1	0	plastid membrane
GO:0044283	B	22635	2303	176	19	0.428419	1	0	small molecule biosynthetic process
GO:0044282	B	22635	1174	176	10	0.429985	1	0	small molecule catabolic process
GO:0008408	M	22635	72	176	1	0.430454	1	1.95836e-210	3'-5' exonuclease activity
GO:0042168	B	22635	72	176	1	0.430454	1	1.95836e-210	heme metabolic process
GO:0016128	B	22635	188	176	2	0.430566	1	0	phytosteroid metabolic process
GO:0003006	B	22635	2813	176	23	0.431883	1	0	developmental process involved in reproduction
GO:0006090	B	22635	555	176	5	0.433518	1	0	pyruvate metabolic process
GO:0070011	M	22635	803	176	7	0.433616	1	0	peptidase activity, acting on L-amino acid peptides
GO:0048638	B	22635	432	176	4	0.43372	1	0	regulation of developmental growth
GO:0052652	B	22635	73	176	1	0.434897	1	6.33606e-213	cyclic purine nucleotide metabolic process
GO:0010411	B	22635	73	176	1	0.434897	1	6.33606e-213	xyloglucan metabolic process
GO:0004722	M	22635	190	176	2	0.435866	1	0	protein serine/threonine phosphatase activity
GO:0045454	B	22635	190	176	2	0.435866	1	0	cell redox homeostasis
GO:0006096	B	22635	311	176	3	0.436206	1	0	glycolytic process
GO:0006757	B	22635	311	176	3	0.436206	1	0	ATP generation from ADP
GO:0046031	B	22635	311	176	3	0.436206	1	0	ADP metabolic process
GO:0006355	B	22635	3834	176	31	0.43631	1	0	regulation of transcription, DNA-templated
GO:0098805	C	22635	1431	176	12	0.436362	1	0	whole membrane
GO:1901362	B	22635	6256	176	50	0.437639	1	0	organic cyclic compound biosynthetic process
GO:0031301	C	22635	191	176	2	0.438506	1	0	integral component of organelle membrane
GO:0006544	B	22635	74	176	1	0.439305	1	2.07813e-215	glycine metabolic process
GO:0098771	B	22635	313	176	3	0.440297	1	0	inorganic ion homeostasis
GO:0032993	C	22635	192	176	2	0.44114	1	0	protein-DNA complex
GO:0005887	C	22635	192	176	2	0.44114	1	0	integral component of plasma membrane
GO:0009247	B	22635	192	176	2	0.44114	1	0	glycolipid biosynthetic process
GO:0016310	B	22635	3461	176	28	0.441421	1	0	phosphorylation
GO:0005524	M	22635	2954	176	24	0.441905	1	0	ATP binding
GO:0019226	B	22635	75	176	1	0.443679	1	6.90838e-218	transmission of nerve impulse
GO:0009135	B	22635	316	176	3	0.446411	1	0	purine nucleoside diphosphate metabolic process
GO:0009179	B	22635	316	176	3	0.446411	1	0	purine ribonucleoside diphosphate metabolic process
GO:0009185	B	22635	316	176	3	0.446411	1	0	ribonucleoside diphosphate metabolic process
GO:0044212	M	22635	316	176	3	0.446411	1	0	transcription regulatory region DNA binding
GO:0034357	C	22635	440	176	4	0.447527	1	0	photosynthetic membrane
GO:0051252	B	22635	3980	176	32	0.447944	1	0	regulation of RNA metabolic process
GO:0009804	B	22635	76	176	1	0.448019	1	2.32729e-220	coumarin metabolic process
GO:0009805	B	22635	76	176	1	0.448019	1	2.32729e-220	coumarin biosynthetic process
GO:0009697	B	22635	195	176	2	0.449	1	0	salicylic acid biosynthetic process
GO:0009850	B	22635	195	176	2	0.449	1	0	auxin metabolic process
GO:0000975	M	22635	318	176	3	0.450474	1	0	regulatory region DNA binding
GO:0001067	M	22635	318	176	3	0.450474	1	0	regulatory region nucleic acid binding
GO:0006643	B	22635	318	176	3	0.450474	1	0	membrane lipid metabolic process
GO:0019752	B	22635	2968	176	24	0.451621	1	0	carboxylic acid metabolic process
GO:0035637	B	22635	77	176	1	0.452325	1	7.94368e-223	multicellular organismal signaling
GO:0043621	M	22635	77	176	1	0.452325	1	7.94368e-223	protein self-association
GO:0022008	B	22635	197	176	2	0.454205	1	0	neurogenesis
GO:0006165	B	22635	321	176	3	0.456544	1	0	nucleoside diphosphate phosphorylation
GO:0071470	B	22635	78	176	1	0.456598	1	2.74673e-225	cellular response to osmotic stress
GO:0012505	C	22635	3106	176	25	0.459039	1	0	endomembrane system
GO:0000272	B	22635	199	176	2	0.459383	1	0	polysaccharide catabolic process
GO:0009707	C	22635	79	176	1	0.460838	1	9.6197e-228	chloroplast outer membrane
GO:0048588	B	22635	573	176	5	0.460846	1	0	developmental cell growth
GO:0006812	B	22635	1330	176	11	0.461015	1	0	cation transport
GO:0046983	M	22635	826	176	7	0.462737	1	0	protein dimerization activity
GO:0008652	B	22635	700	176	6	0.462745	1	0	cellular amino acid biosynthetic process
GO:0016740	M	22635	6306	176	50	0.463726	1	0	transferase activity
GO:0098562	C	22635	80	176	1	0.465045	1	3.41185e-230	cytoplasmic side of membrane
GO:0006007	B	22635	451	176	4	0.466342	1	0	glucose catabolic process
GO:0009750	B	22635	202	176	2	0.467096	1	0	response to fructose
GO:0032774	B	22635	4524	176	36	0.468208	1	0	RNA biosynthetic process
GO:0032787	B	22635	1973	176	16	0.468477	1	0	monocarboxylic acid metabolic process
GO:0090406	C	22635	81	176	1	0.46922	1	1.22527e-232	pollen tube
GO:0009190	B	22635	81	176	1	0.46922	1	1.22527e-232	cyclic nucleotide biosynthetic process
GO:0005871	C	22635	82	176	1	0.473362	1	4.45473e-235	kinesin complex
GO:0019438	B	22635	5942	176	47	0.474264	1	0	aromatic compound biosynthetic process
GO:0006972	B	22635	330	176	3	0.474586	1	0	hyperosmotic response
GO:0042538	B	22635	205	176	2	0.474744	1	0	hyperosmotic salinity response
GO:0046658	C	22635	205	176	2	0.474744	1	0	anchored component of plasma membrane
GO:0000932	C	22635	83	176	1	0.477471	1	1.63944e-237	P-body
GO:0018208	B	22635	83	176	1	0.477471	1	1.63944e-237	peptidyl-proline modification
GO:0009132	B	22635	332	176	3	0.478558	1	0	nucleoside diphosphate metabolic process
GO:0051783	B	22635	84	176	1	0.481549	1	6.10646e-240	regulation of nuclear division
GO:0006595	B	22635	84	176	1	0.481549	1	6.10646e-240	polyamine metabolic process
GO:0044273	B	22635	84	176	1	0.481549	1	6.10646e-240	sulfur compound catabolic process
GO:1990837	M	22635	208	176	2	0.482325	1	0	sequence-specific double-stranded DNA binding
GO:0010876	B	22635	334	176	3	0.482517	1	0	lipid localization
GO:0007267	B	22635	209	176	2	0.484838	1	0	cell-cell signaling
GO:0031300	C	22635	209	176	2	0.484838	1	0	intrinsic component of organelle membrane
GO:0009555	B	22635	462	176	4	0.484928	1	0	pollen development
GO:0006790	B	22635	1099	176	9	0.485252	1	0	sulfur compound metabolic process
GO:0043455	B	22635	210	176	2	0.487343	1	0	regulation of secondary metabolic process
GO:0005774	C	22635	975	176	8	0.489393	1	0	vacuolar membrane
GO:0016706	M	22635	86	176	1	0.48961	1	8.77799e-245	oxidoreductase activity, acting on paired donors, with incorporation or reduction of molecular oxygen, 2-oxoglutarate as one donor, and incorporation of one atom each of oxygen into both donors
GO:0009880	B	22635	86	176	1	0.48961	1	8.77799e-245	embryonic pattern specification
GO:0046189	B	22635	211	176	2	0.48984	1	0	phenol-containing compound biosynthetic process
GO:0031667	B	22635	465	176	4	0.489954	1	0	response to nutrient levels
GO:0006351	B	22635	4434	176	35	0.490621	1	0	transcription, DNA-templated
GO:0048523	B	22635	2128	176	17	0.490908	1	0	negative regulation of cellular process
GO:0032559	M	22635	3153	176	25	0.49105	1	0	adenyl ribonucleotide binding
GO:0090501	B	22635	212	176	2	0.49233	1	0	RNA phosphodiester bond hydrolysis
GO:0006066	B	22635	722	176	6	0.492583	1	0	alcohol metabolic process
GO:0044436	C	22635	467	176	4	0.493293	1	0	thylakoid part
GO:0071805	B	22635	87	176	1	0.493594	1	3.38678e-247	potassium ion transmembrane transport
GO:0071804	B	22635	87	176	1	0.493594	1	3.38678e-247	cellular potassium ion transport
GO:0009527	C	22635	87	176	1	0.493594	1	3.38678e-247	plastid outer membrane
GO:0030176	C	22635	87	176	1	0.493594	1	3.38678e-247	integral component of endoplasmic reticulum membrane
GO:0044437	C	22635	979	176	8	0.494038	1	0	vacuolar part
GO:0015075	M	22635	980	176	8	0.495198	1	0	ion transmembrane transporter activity
GO:0044255	B	22635	2007	176	16	0.49675	1	0	cellular lipid metabolic process
GO:0030554	M	22635	3163	176	25	0.49784	1	0	adenyl nucleotide binding
GO:0019320	B	22635	471	176	4	0.499944	1	0	hexose catabolic process
GO:0050778	B	22635	89	176	1	0.501469	1	5.2175e-252	positive regulation of immune response
GO:0032880	B	22635	90	176	1	0.505361	1	2.08274e-254	regulation of protein localization
GO:0009187	B	22635	90	176	1	0.505361	1	2.08274e-254	cyclic nucleotide metabolic process
GO:0090696	B	22635	475	176	4	0.506559	1	0	post-embryonic plant organ development
GO:0016702	M	22635	91	176	1	0.509222	1	8.40673e-257	oxidoreductase activity, acting on single donors with incorporation of molecular oxygen, incorporation of two atoms of oxygen
GO:0046939	B	22635	348	176	3	0.509822	1	0	nucleotide phosphorylation
GO:0009941	C	22635	864	176	7	0.510074	1	0	chloroplast envelope
GO:0006508	B	22635	2153	176	17	0.51101	1	0	proteolysis
GO:0022603	B	22635	220	176	2	0.511971	1	0	regulation of anatomical structure morphogenesis
GO:0005244	M	22635	92	176	1	0.513054	1	3.43071e-259	voltage-gated ion channel activity
GO:0006636	B	22635	92	176	1	0.513054	1	3.43071e-259	unsaturated fatty acid biosynthetic process
GO:0009690	B	22635	92	176	1	0.513054	1	3.43071e-259	cytokinin metabolic process
GO:0042887	M	22635	92	176	1	0.513054	1	3.43071e-259	amide transmembrane transporter activity
GO:0010359	B	22635	92	176	1	0.513054	1	3.43071e-259	regulation of anion channel activity
GO:0031668	B	22635	479	176	4	0.513135	1	0	cellular response to extracellular stimulus
GO:0071496	B	22635	481	176	4	0.516408	1	0	cellular response to external stimulus
GO:0022832	M	22635	93	176	1	0.516855	1	1.41532e-261	voltage-gated channel activity
GO:0031123	B	22635	93	176	1	0.516855	1	1.41532e-261	RNA 3'-end processing
GO:0098656	B	22635	352	176	3	0.517486	1	0	anion transmembrane transport
GO:0046365	B	22635	482	176	4	0.518041	1	0	monosaccharide catabolic process
GO:0009642	B	22635	353	176	3	0.519392	1	0	response to light intensity
GO:0098552	C	22635	94	176	1	0.520628	1	5.90188e-264	side of membrane
GO:0033559	B	22635	94	176	1	0.520628	1	5.90188e-264	unsaturated fatty acid metabolic process
GO:0022898	B	22635	94	176	1	0.520628	1	5.90188e-264	regulation of transmembrane transporter activity
GO:0032409	B	22635	94	176	1	0.520628	1	5.90188e-264	regulation of transporter activity
GO:0032412	B	22635	94	176	1	0.520628	1	5.90188e-264	regulation of ion transmembrane transporter activity
GO:1901606	B	22635	225	176	2	0.523992	1	0	alpha-amino acid catabolic process
GO:0009696	B	22635	225	176	2	0.523992	1	0	salicylic acid metabolic process
GO:0019321	B	22635	95	176	1	0.52437	1	2.48737e-266	pentose metabolic process
GO:0045787	B	22635	95	176	1	0.52437	1	2.48737e-266	positive regulation of cell cycle
GO:0046915	M	22635	95	176	1	0.52437	1	2.48737e-266	transition metal ion transmembrane transporter activity
GO:0008234	M	22635	226	176	2	0.526373	1	0	cysteine-type peptidase activity
GO:0016597	M	22635	96	176	1	0.528084	1	1.0594e-268	amino acid binding
GO:0016866	M	22635	96	176	1	0.528084	1	1.0594e-268	intramolecular transferase activity
GO:0051287	M	22635	96	176	1	0.528084	1	1.0594e-268	NAD binding
GO:0019216	B	22635	96	176	1	0.528084	1	1.0594e-268	regulation of lipid metabolic process
GO:0015696	B	22635	96	176	1	0.528084	1	1.0594e-268	ammonium transport
GO:0009658	B	22635	358	176	3	0.528861	1	0	chloroplast organization
GO:0022891	M	22635	1270	176	10	0.529958	1	0	substrate-specific transmembrane transporter activity
GO:0048444	B	22635	228	176	2	0.53111	1	0	floral organ morphogenesis
GO:0016301	M	22635	2439	176	19	0.532674	1	0	kinase activity
GO:0007155	B	22635	229	176	2	0.533466	1	0	cell adhesion
GO:0000003	B	22635	3604	176	28	0.533916	1	0	reproduction
GO:0009733	B	22635	623	176	5	0.534468	1	0	response to auxin
GO:0005777	C	22635	361	176	3	0.534493	1	0	peroxisome
GO:0042579	C	22635	361	176	3	0.534493	1	0	microbody
GO:0009410	B	22635	98	176	1	0.535426	1	1.98247e-273	response to xenobiotic stimulus
GO:0051234	B	22635	6444	176	50	0.535759	1	0	establishment of localization
GO:0044272	B	22635	626	176	5	0.538748	1	0	sulfur compound biosynthetic process
GO:0006810	B	22635	6069	176	47	0.541781	1	0	transport
GO:0010256	B	22635	365	176	3	0.541944	1	0	endomembrane system organization
GO:0052542	B	22635	100	176	1	0.542654	1	3.86428e-278	defense response by callose deposition
GO:0009742	B	22635	100	176	1	0.542654	1	3.86428e-278	brassinosteroid mediated signaling pathway
GO:0022610	B	22635	233	176	2	0.542812	1	0	biological adhesion
GO:0017171	M	22635	235	176	2	0.547436	1	0	serine hydrolase activity
GO:0008236	M	22635	235	176	2	0.547436	1	0	serine-type peptidase activity
GO:0009668	B	22635	235	176	2	0.547436	1	0	plastid membrane organization
GO:0010027	B	22635	235	176	2	0.547436	1	0	thylakoid membrane organization
GO:0060918	B	22635	235	176	2	0.547436	1	0	auxin transport
GO:0097367	M	22635	3627	176	28	0.548565	1	0	carbohydrate derivative binding
GO:0015996	B	22635	102	176	1	0.54977	1	7.8396e-283	chlorophyll catabolic process
GO:0009826	B	22635	634	176	5	0.550075	1	0	unidimensional cell growth
GO:0099023	C	22635	103	176	1	0.553286	1	3.58354e-285	tethering complex
GO:0071367	B	22635	103	176	1	0.553286	1	3.58354e-285	cellular response to brassinosteroid stimulus
GO:0031227	C	22635	103	176	1	0.553286	1	3.58354e-285	intrinsic component of endoplasmic reticulum membrane
GO:0002684	B	22635	104	176	1	0.556776	1	1.65404e-287	positive regulation of immune system process
GO:0008483	M	22635	104	176	1	0.556776	1	1.65404e-287	transaminase activity
GO:0009201	B	22635	104	176	1	0.556776	1	1.65404e-287	ribonucleoside triphosphate biosynthetic process
GO:0046149	B	22635	104	176	1	0.556776	1	1.65404e-287	pigment catabolic process
GO:0016769	M	22635	105	176	1	0.560238	1	7.70823e-290	transferase activity, transferring nitrogenous groups
GO:0032508	B	22635	105	176	1	0.560238	1	7.70823e-290	DNA duplex unwinding
GO:0009070	B	22635	241	176	2	0.561112	1	0	serine family amino acid biosynthetic process
GO:0099402	B	22635	642	176	5	0.561269	1	0	plant organ development
GO:0006006	B	22635	642	176	5	0.561269	1	0	glucose metabolic process
GO:0009056	B	22635	4427	176	34	0.562493	1	0	catabolic process
GO:0006270	B	22635	106	176	1	0.563673	1	3.6266e-292	DNA replication initiation
GO:0009798	B	22635	106	176	1	0.563673	1	3.6266e-292	axis specification
GO:0032392	B	22635	106	176	1	0.563673	1	3.6266e-292	DNA geometric change
GO:0009914	B	22635	243	176	2	0.565605	1	0	hormone transport
GO:0005802	C	22635	378	176	3	0.565681	1	0	trans-Golgi network
GO:0051172	B	22635	1306	176	10	0.566079	1	0	negative regulation of nitrogen compound metabolic process
GO:0031323	B	22635	6116	176	47	0.566417	1	0	regulation of cellular metabolic process
GO:0009142	B	22635	107	176	1	0.567082	1	1.72243e-294	nucleoside triphosphate biosynthetic process
GO:0016705	M	22635	379	176	3	0.567476	1	0	oxidoreductase activity, acting on paired donors, with incorporation or reduction of molecular oxygen
GO:0009664	B	22635	514	176	4	0.568866	1	0	plant-type cell wall organization
GO:0030133	C	22635	108	176	1	0.570464	1	8.25738e-297	transport vesicle
GO:0048232	B	22635	108	176	1	0.570464	1	8.25738e-297	male gamete generation
GO:0015036	M	22635	109	176	1	0.57382	1	3.99545e-299	disulfide oxidoreductase activity
GO:0043167	M	22635	7940	176	61	0.574846	1	0	ion binding
GO:0042545	B	22635	384	176	3	0.576383	1	0	cell wall modification
GO:0042578	M	22635	653	176	5	0.576434	1	0	phosphoric ester hydrolase activity
GO:0051606	B	22635	248	176	2	0.576694	1	0	detection of stimulus
GO:0018958	B	22635	248	176	2	0.576694	1	0	phenol-containing compound metabolic process
GO:0009746	B	22635	248	176	2	0.576694	1	0	response to hexose
GO:0016829	M	22635	520	176	4	0.578066	1	0	lyase activity
GO:2000243	B	22635	111	176	1	0.580454	1	9.61462e-304	positive regulation of reproductive process
GO:0006887	B	22635	111	176	1	0.580454	1	9.61462e-304	exocytosis
GO:0044425	C	22635	11304	176	87	0.583559	1	0	membrane part
GO:0003777	M	22635	112	176	1	0.583732	1	4.78084e-306	microtubule motor activity
GO:1905957	B	22635	112	176	1	0.583732	1	4.78084e-306	regulation of cellular response to alcohol
GO:0009787	B	22635	112	176	1	0.583732	1	4.78084e-306	regulation of abscisic acid-activated signaling pathway
GO:0010089	B	22635	112	176	1	0.583732	1	4.78084e-306	xylem development
GO:0034284	B	22635	252	176	2	0.585417	1	0	response to monosaccharide
GO:0036094	M	22635	4987	176	38	0.585909	1	0	small molecule binding
GO:0019682	B	22635	390	176	3	0.586921	1	0	glyceraldehyde-3-phosphate metabolic process
GO:0033015	B	22635	113	176	1	0.586985	1	2.39859e-308	tetrapyrrole catabolic process
GO:0016701	M	22635	113	176	1	0.586985	1	2.39859e-308	oxidoreductase activity, acting on single donors with incorporation of molecular oxygen
GO:0016709	M	22635	113	176	1	0.586985	1	2.39859e-308	oxidoreductase activity, acting on paired donors, with incorporation or reduction of molecular oxygen, NAD(P)H as one donor, and incorporation of one atom of oxygen
GO:1901419	B	22635	113	176	1	0.586985	1	2.39859e-308	regulation of response to alcohol
GO:0006787	B	22635	113	176	1	0.586985	1	2.39859e-308	porphyrin-containing compound catabolic process
GO:0009657	B	22635	526	176	4	0.587155	1	0	plastid organization
GO:0048528	B	22635	253	176	2	0.587577	1	0	post-embryonic root development
GO:0032553	M	22635	3561	176	27	0.588923	1	0	ribonucleotide binding
GO:0071383	B	22635	114	176	1	0.590212	1	1.21410065843083E-310	cellular response to steroid hormone stimulus
GO:0043401	B	22635	114	176	1	0.590212	1	1.21410065843083E-310	steroid hormone mediated signaling pathway
GO:0035639	M	22635	3303	176	25	0.590884	1	0	purine ribonucleoside triphosphate binding
GO:0010556	B	22635	4346	176	33	0.590893	1	0	regulation of macromolecule biosynthetic process
GO:0071462	B	22635	115	176	1	0.593415	1	6.19961705616E-313	cellular response to water stimulus
GO:0042631	B	22635	115	176	1	0.593415	1	6.19961705616E-313	cellular response to water deprivation
GO:0010043	B	22635	115	176	1	0.593415	1	6.19961705616E-313	response to zinc ion
GO:0005996	B	22635	801	176	6	0.594396	1	0	monosaccharide metabolic process
GO:0042886	B	22635	1997	176	15	0.594888	1	0	amide transport
GO:0009991	B	22635	532	176	4	0.596131	1	0	response to extracellular stimulus
GO:0031326	B	22635	4616	176	35	0.596451	1	0	regulation of cellular biosynthetic process
GO:0009595	B	22635	117	176	1	0.599745	1	1.6591713E-317	detection of biotic stimulus
GO:0009706	C	22635	117	176	1	0.599745	1	1.6591713E-317	chloroplast inner membrane
GO:0015932	M	22635	117	176	1	0.599745	1	1.6591713E-317	nucleobase-containing compound transmembrane transporter activity
GO:0061695	C	22635	259	176	2	0.600362	1	0	transferase complex, transferring phosphorus-containing groups
GO:0016020	C	22635	14669	176	113	0.600363	1	0	membrane
GO:0007166	B	22635	671	176	5	0.60065	1	0	cell surface receptor signaling pathway
GO:0016051	B	22635	1210	176	9	0.602353	1	0	carbohydrate biosynthetic process
GO:0009744	B	22635	261	176	2	0.604557	1	0	response to sucrose
GO:0072524	B	22635	538	176	4	0.604991	1	0	pyridine-containing compound metabolic process
GO:0036464	C	22635	119	176	1	0.605978	1	4.6E-322	cytoplasmic ribonucleoprotein granule
GO:0046903	B	22635	262	176	2	0.606642	1	0	secretion
GO:0008654	B	22635	540	176	4	0.607919	1	0	phospholipid biosynthetic process
GO:0004497	M	22635	263	176	2	0.608719	1	0	monooxygenase activity
GO:0048037	M	22635	678	176	5	0.609857	1	0	cofactor binding
GO:0005215	M	22635	1886	176	14	0.61196	1	0	transporter activity
GO:0035770	C	22635	121	176	1	0.612114	1	0	ribonucleoprotein granule
GO:1903959	B	22635	121	176	1	0.612114	1	0	regulation of anion transmembrane transport
GO:0015629	C	22635	122	176	1	0.615146	1	0	actin cytoskeleton
GO:0036211	B	22635	5563	176	42	0.616018	1	0	protein modification process
GO:0006464	B	22635	5563	176	42	0.616018	1	0	cellular protein modification process
GO:0034285	B	22635	267	176	2	0.616944	1	0	response to disaccharide
GO:0003002	B	22635	408	176	3	0.617521	1	0	regionalization
GO:0016607	C	22635	123	176	1	0.618155	1	0	nuclear speck
GO:0006644	B	22635	686	176	5	0.620231	1	0	phospholipid metabolic process
GO:0006813	B	22635	124	176	1	0.62114	1	0	potassium ion transport
GO:0009528	C	22635	125	176	1	0.624102	1	0	plastid inner membrane
GO:0046467	B	22635	272	176	2	0.62704	1	0	membrane lipid biosynthetic process
GO:0048545	B	22635	126	176	1	0.627041	1	0	response to steroid hormone
GO:0008610	B	22635	1506	176	11	0.628878	1	0	lipid biosynthetic process
GO:0052689	M	22635	273	176	2	0.629034	1	0	carboxylic ester hydrolase activity
GO:0042995	C	22635	273	176	2	0.629034	1	0	cell projection
GO:0016836	M	22635	127	176	1	0.629957	1	0	hydro-lyase activity
GO:0090502	B	22635	127	176	1	0.629957	1	0	RNA phosphodiester bond hydrolysis, endonucleolytic
GO:0022857	M	22635	1508	176	11	0.630641	1	0	transmembrane transporter activity
GO:0010260	B	22635	128	176	1	0.632851	1	0	animal organ senescence
GO:0044070	B	22635	128	176	1	0.632851	1	0	regulation of anion transport
GO:0044448	C	22635	128	176	1	0.632851	1	0	cell cortex part
GO:0019318	B	22635	696	176	5	0.632969	1	0	hexose metabolic process
GO:0007030	B	22635	275	176	2	0.632998	1	0	Golgi organization
GO:0032555	M	22635	3502	176	26	0.633444	1	0	purine ribonucleotide binding
GO:0016591	C	22635	129	176	1	0.635722	1	0	DNA-directed RNA polymerase II, holoenzyme
GO:0006334	B	22635	129	176	1	0.635722	1	0	nucleosome assembly
GO:0040008	B	22635	561	176	4	0.637854	1	0	regulation of growth
GO:0022836	M	22635	130	176	1	0.638571	1	0	gated channel activity
GO:0008361	B	22635	130	176	1	0.638571	1	0	regulation of cell size
GO:0000160	B	22635	280	176	2	0.642763	1	0	phosphorelay signal transduction system
GO:0072330	B	22635	842	176	6	0.642845	1	0	monocarboxylic acid biosynthetic process
GO:0046395	B	22635	565	176	4	0.643387	1	0	carboxylic acid catabolic process
GO:0016054	B	22635	565	176	4	0.643387	1	0	organic acid catabolic process
GO:0008757	M	22635	281	176	2	0.644692	1	0	S-adenosylmethionine-dependent methyltransferase activity
GO:2000112	B	22635	4179	176	31	0.644843	1	0	regulation of cellular macromolecule biosynthetic process
GO:0017076	M	22635	3521	176	26	0.644927	1	0	purine nucleotide binding
GO:0004713	M	22635	133	176	1	0.646984	1	0	protein tyrosine kinase activity
GO:0008170	M	22635	133	176	1	0.646984	1	0	N-methyltransferase activity
GO:0000096	B	22635	428	176	3	0.649696	1	0	sulfur amino acid metabolic process
GO:0019013	C	22635	134	176	1	0.649746	1	0	viral nucleocapsid
GO:0006730	B	22635	134	176	1	0.649746	1	0	one-carbon metabolic process
GO:0097164	B	22635	134	176	1	0.649746	1	0	ammonium ion metabolic process
GO:0031969	C	22635	284	176	2	0.650428	1	0	chloroplast membrane
GO:0052545	B	22635	135	176	1	0.652485	1	0	callose localization
GO:0044281	B	22635	5766	176	43	0.652989	1	0	small molecule metabolic process
GO:0009705	C	22635	136	176	1	0.655204	1	0	plant-type vacuole membrane
GO:0009813	B	22635	287	176	2	0.656092	1	0	flavonoid biosynthetic process
GO:0010817	B	22635	716	176	5	0.65766	1	0	regulation of hormone levels
GO:0033037	B	22635	137	176	1	0.657901	1	0	polysaccharide localization
GO:0042537	B	22635	288	176	2	0.657963	1	0	benzene-containing compound metabolic process
GO:0009749	B	22635	138	176	1	0.660577	1	0	response to glucose
GO:0009889	B	22635	4869	176	36	0.662833	1	0	regulation of biosynthetic process
GO:0006914	B	22635	139	176	1	0.663232	1	0	autophagy
GO:0061919	B	22635	139	176	1	0.663232	1	0	process utilizing autophagic mechanism
GO:0031163	B	22635	139	176	1	0.663232	1	0	metallo-sulfur cluster assembly
GO:0016226	B	22635	139	176	1	0.663232	1	0	iron-sulfur cluster assembly
GO:0043687	B	22635	1139	176	8	0.665694	1	0	post-translational protein modification
GO:1901135	B	22635	2759	176	20	0.665774	1	0	carbohydrate derivative metabolic process
GO:0035304	B	22635	140	176	1	0.665867	1	0	regulation of protein dephosphorylation
GO:0004527	M	22635	140	176	1	0.665867	1	0	exonuclease activity
GO:0042981	B	22635	140	176	1	0.665867	1	0	regulation of apoptotic process
GO:0016874	M	22635	863	176	6	0.666294	1	0	ligase activity
GO:0016558	B	22635	141	176	1	0.668481	1	0	protein import into peroxisome matrix
GO:0010154	B	22635	1004	176	7	0.668602	1	0	fruit development
GO:0071554	B	22635	1553	176	11	0.669144	1	0	cell wall organization or biogenesis
GO:0044434	C	22635	1689	176	12	0.669283	1	0	chloroplast part
GO:0009799	B	22635	142	176	1	0.671075	1	0	specification of symmetry
GO:0009855	B	22635	142	176	1	0.671075	1	0	determination of bilateral symmetry
GO:0016667	M	22635	143	176	1	0.673649	1	0	oxidoreductase activity, acting on a sulfur group of donors
GO:0003774	M	22635	143	176	1	0.673649	1	0	motor activity
GO:0098791	C	22635	730	176	5	0.674305	1	0	Golgi subcompartment
GO:0034728	B	22635	144	176	1	0.676203	1	0	nucleosome organization
GO:0048653	B	22635	144	176	1	0.676203	1	0	anther development
GO:0080090	B	22635	5683	176	42	0.676448	1	0	regulation of primary metabolic process
GO:0048589	B	22635	1152	176	8	0.678057	1	0	developmental growth
GO:0004175	M	22635	447	176	3	0.678451	1	0	endopeptidase activity
GO:0050877	B	22635	145	176	1	0.678736	1	0	nervous system process
GO:0006625	B	22635	145	176	1	0.678736	1	0	protein targeting to peroxisome
GO:0072663	B	22635	145	176	1	0.678736	1	0	establishment of protein localization to peroxisome
GO:0072662	B	22635	145	176	1	0.678736	1	0	protein localization to peroxisome
GO:0008374	M	22635	145	176	1	0.678736	1	0	O-acyltransferase activity
GO:0015103	M	22635	145	176	1	0.678736	1	0	inorganic anion transmembrane transporter activity
GO:0018130	B	22635	5689	176	42	0.679352	1	0	heterocycle biosynthetic process
GO:0015833	B	22635	1974	176	14	0.680001	1	0	peptide transport
GO:0019901	M	22635	146	176	1	0.681251	1	0	protein kinase binding
GO:0043574	B	22635	146	176	1	0.681251	1	0	peroxisomal transport
GO:0043269	B	22635	302	176	2	0.683319	1	0	regulation of ion transport
GO:0000023	B	22635	147	176	1	0.683745	1	0	maltose metabolic process
GO:0035303	B	22635	147	176	1	0.683745	1	0	regulation of dephosphorylation
GO:0010150	B	22635	148	176	1	0.68622	1	0	leaf senescence
GO:0006778	B	22635	305	176	2	0.68855	1	0	porphyrin-containing compound metabolic process
GO:0090693	B	22635	149	176	1	0.688676	1	0	plant organ senescence
GO:0034220	B	22635	884	176	6	0.688765	1	0	ion transmembrane transport
GO:0050789	B	22635	13717	176	104	0.688965	1	0	regulation of biological process
GO:0031497	B	22635	150	176	1	0.691113	1	0	chromatin assembly
GO:0044435	C	22635	1722	176	12	0.69507	1	0	plastid part
GO:0071555	B	22635	1031	176	7	0.695331	1	0	cell wall organization
GO:0004252	M	22635	152	176	1	0.69593	1	0	serine-type endopeptidase activity
GO:0044248	B	22635	3476	176	25	0.69603	1	0	cellular catabolic process
GO:0007389	B	22635	606	176	4	0.696881	1	0	pattern specification process
GO:2000241	B	22635	607	176	4	0.698112	1	0	regulation of reproductive process
GO:0034765	B	22635	153	176	1	0.69831	1	0	regulation of ion transmembrane transport
GO:1900542	B	22635	153	176	1	0.69831	1	0	regulation of purine nucleotide metabolic process
GO:0044459	C	22635	608	176	4	0.699339	1	0	plasma membrane part
GO:0042445	B	22635	462	176	3	0.699903	1	0	hormone metabolic process
GO:0033013	B	22635	313	176	2	0.702153	1	0	tetrapyrrole metabolic process
GO:0006399	B	22635	313	176	2	0.702153	1	0	tRNA metabolic process
GO:0019028	C	22635	155	176	1	0.703015	1	0	viral capsid
GO:0051049	B	22635	469	176	3	0.709539	1	0	regulation of transport
GO:0006140	B	22635	158	176	1	0.709936	1	0	regulation of nucleotide metabolic process
GO:0007018	B	22635	158	176	1	0.709936	1	0	microtubule-based movement
GO:0071103	B	22635	318	176	2	0.710404	1	0	DNA conformation change
GO:0010410	B	22635	318	176	2	0.710404	1	0	hemicellulose metabolic process
GO:0034762	B	22635	159	176	1	0.712208	1	0	regulation of transmembrane transport
GO:0016853	M	22635	472	176	3	0.713596	1	0	isomerase activity
GO:0065008	B	22635	2294	176	16	0.7136	1	0	regulation of biological quality
GO:0051187	B	22635	160	176	1	0.714461	1	0	cofactor catabolic process
GO:0031968	C	22635	161	176	1	0.716697	1	0	organelle outer membrane
GO:0034613	B	22635	1752	176	12	0.71746	1	0	cellular protein localization
GO:0090697	B	22635	323	176	2	0.718464	1	0	post-embryonic plant organ morphogenesis
GO:0004540	M	22635	162	176	1	0.718916	1	0	ribonuclease activity
GO:0019953	B	22635	477	176	3	0.72026	1	0	sexual reproduction
GO:0006886	B	22635	1619	176	11	0.721329	1	0	intracellular protein transport
GO:0003677	M	22635	2714	176	19	0.721573	1	0	DNA binding
GO:1905392	B	22635	325	176	2	0.721635	1	0	plant organ morphogenesis
GO:0033554	B	22635	2584	176	18	0.724979	1	0	cellular response to stress
GO:0048519	B	22635	3128	176	22	0.726531	1	0	negative regulation of biological process
GO:0000981	M	22635	166	176	1	0.727619	1	0	RNA polymerase II transcription factor activity, sequence-specific DNA binding
GO:0050660	M	22635	166	176	1	0.727619	1	0	flavin adenine dinucleotide binding
GO:0005938	C	22635	166	176	1	0.727619	1	0	cell cortex
GO:0071214	B	22635	329	176	2	0.727887	1	0	cellular response to abiotic stimulus
GO:0019900	M	22635	168	176	1	0.73187	1	0	kinase binding
GO:0032268	B	22635	1071	176	7	0.732318	1	0	regulation of cellular protein metabolic process
GO:0042446	B	22635	332	176	2	0.732499	1	0	hormone biosynthetic process
GO:0009812	B	22635	333	176	2	0.734021	1	0	flavonoid metabolic process
GO:0048316	B	22635	930	176	6	0.734463	1	0	seed development
GO:0010008	C	22635	170	176	1	0.736054	1	0	endosome membrane
GO:0010087	B	22635	170	176	1	0.736054	1	0	phloem or xylem histogenesis
GO:0045229	B	22635	1076	176	7	0.736719	1	0	external encapsulating structure organization
GO:0000139	C	22635	490	176	3	0.737029	1	0	Golgi membrane
GO:0099568	C	22635	171	176	1	0.738122	1	0	cytoplasmic region
GO:0055029	C	22635	171	176	1	0.738122	1	0	nuclear DNA-directed RNA polymerase complex
GO:0031324	B	22635	1363	176	9	0.739324	1	0	negative regulation of cellular metabolic process
GO:0005875	C	22635	172	176	1	0.740174	1	0	microtubule associated complex
GO:0031072	M	22635	172	176	1	0.740174	1	0	heat shock protein binding
GO:0010605	B	22635	1650	176	11	0.743964	1	0	negative regulation of macromolecule metabolic process
GO:0019867	C	22635	174	176	1	0.744229	1	0	outer membrane
GO:0003690	M	22635	341	176	2	0.745938	1	0	double-stranded DNA binding
GO:0023057	B	22635	175	176	1	0.746234	1	0	negative regulation of signaling
GO:0009968	B	22635	175	176	1	0.746234	1	0	negative regulation of signal transduction
GO:0044440	C	22635	175	176	1	0.746234	1	0	endosomal part
GO:0016772	M	22635	2896	176	20	0.748165	1	0	transferase activity, transferring phosphorus-containing groups
GO:0003712	M	22635	176	176	1	0.748222	1	0	transcription cofactor activity
GO:0010648	B	22635	176	176	1	0.748222	1	0	negative regulation of cell communication
GO:0016298	M	22635	176	176	1	0.748222	1	0	lipase activity
GO:0060560	B	22635	800	176	5	0.749388	1	0	developmental growth involved in morphogenesis
GO:0019219	B	22635	4516	176	32	0.749931	1	0	regulation of nucleobase-containing compound metabolic process
GO:0016410	M	22635	177	176	1	0.750195	1	0	N-acyltransferase activity
GO:0034654	B	22635	5184	176	37	0.750852	1	0	nucleobase-containing compound biosynthetic process
GO:0016491	M	22635	2218	176	15	0.752235	1	0	oxidoreductase activity
GO:0000428	C	22635	180	176	1	0.756023	1	0	DNA-directed RNA polymerase complex
GO:0030880	C	22635	180	176	1	0.756023	1	0	RNA polymerase complex
GO:0006323	B	22635	181	176	1	0.757935	1	0	DNA packaging
GO:0009892	B	22635	1811	176	12	0.758437	1	0	negative regulation of metabolic process
GO:0070727	B	22635	1813	176	12	0.759754	1	0	cellular macromolecule localization
GO:0016835	M	22635	182	176	1	0.759832	1	0	carbon-oxygen lyase activity
GO:0051179	B	22635	7452	176	54	0.761445	1	0	localization
GO:0000785	C	22635	352	176	2	0.761579	1	0	chromatin
GO:0007399	B	22635	352	176	2	0.761579	1	0	nervous system development
GO:0009640	B	22635	352	176	2	0.761579	1	0	photomorphogenesis
GO:0006779	B	22635	184	176	1	0.763583	1	0	porphyrin-containing compound biosynthetic process
GO:0006816	B	22635	184	176	1	0.763583	1	0	calcium ion transport
GO:0007031	B	22635	184	176	1	0.763583	1	0	peroxisome organization
GO:0048563	B	22635	184	176	1	0.763583	1	0	post-embryonic animal organ morphogenesis
GO:0065004	B	22635	184	176	1	0.763583	1	0	protein-DNA complex assembly
GO:0000910	B	22635	356	176	2	0.767058	1	0	cytokinesis
GO:0051239	B	22635	1259	176	8	0.768886	1	0	regulation of multicellular organismal process
GO:0003779	M	22635	187	176	1	0.769099	1	0	actin binding
GO:0010562	B	22635	187	176	1	0.769099	1	0	positive regulation of phosphorus metabolic process
GO:0045937	B	22635	187	176	1	0.769099	1	0	positive regulation of phosphate metabolic process
GO:0009507	C	22635	4023	176	28	0.770085	1	0	chloroplast
GO:0009067	B	22635	188	176	1	0.77091	1	0	aspartate family amino acid biosynthetic process
GO:0048449	B	22635	188	176	1	0.77091	1	0	floral organ formation
GO:0032501	B	22635	10086	176	74	0.772885	1	0	multicellular organismal process
GO:0044431	C	22635	825	176	5	0.772898	1	0	Golgi apparatus part
GO:0010498	B	22635	676	176	4	0.774536	1	0	proteasomal protein catabolic process
GO:0046496	B	22635	523	176	3	0.776047	1	0	nicotinamide nucleotide metabolic process
GO:0019222	B	22635	6966	176	50	0.776467	1	0	regulation of metabolic process
GO:0051246	B	22635	1125	176	7	0.777207	1	0	regulation of protein metabolic process
GO:0000097	B	22635	366	176	2	0.780281	1	0	sulfur amino acid biosynthetic process
GO:0019362	B	22635	527	176	3	0.78044	1	0	pyridine nucleotide metabolic process
GO:0006498	B	22635	194	176	1	0.781479	1	0	N-terminal protein lipidation
GO:0006499	B	22635	194	176	1	0.781479	1	0	N-terminal protein myristoylation
GO:0018377	B	22635	195	176	1	0.783193	1	0	protein myristoylation
GO:0033014	B	22635	196	176	1	0.784893	1	0	tetrapyrrole biosynthetic process
GO:0006333	B	22635	197	176	1	0.786581	1	0	chromatin assembly or disassembly
GO:0044423	C	22635	197	176	1	0.786581	1	0	virion part
GO:0045944	B	22635	197	176	1	0.786581	1	0	positive regulation of transcription from RNA polymerase II promoter
GO:0006915	B	22635	198	176	1	0.788255	1	0	apoptotic process
GO:0080129	B	22635	198	176	1	0.788255	1	0	proteasome core complex assembly
GO:0019012	C	22635	199	176	1	0.789916	1	0	virion
GO:0071824	B	22635	199	176	1	0.789916	1	0	protein-DNA complex subunit organization
GO:0009055	M	22635	375	176	2	0.791618	1	0	electron carrier activity
GO:0019252	B	22635	201	176	1	0.793199	1	0	starch biosynthetic process
GO:0043531	M	22635	201	176	1	0.793199	1	0	ADP binding
GO:0048569	B	22635	697	176	4	0.794552	1	0	post-embryonic animal organ development
GO:0000902	B	22635	1001	176	6	0.795393	1	0	cell morphogenesis
GO:0048468	B	22635	1150	176	7	0.796033	1	0	cell development
GO:0009873	B	22635	203	176	1	0.796431	1	0	ethylene-activated signaling pathway
GO:0032879	B	22635	543	176	3	0.797314	1	0	regulation of localization
GO:0005509	M	22635	380	176	2	0.797692	1	0	calcium ion binding
GO:0009218	B	22635	205	176	1	0.799613	1	0	pyrimidine ribonucleotide metabolic process
GO:0009220	B	22635	205	176	1	0.799613	1	0	pyrimidine ribonucleotide biosynthetic process
GO:0048609	B	22635	548	176	3	0.802362	1	0	multicellular organismal reproductive process
GO:0051607	B	22635	207	176	1	0.802745	1	0	defense response to virus
GO:0043161	B	22635	554	176	3	0.808281	1	0	proteasome-mediated ubiquitin-dependent protein catabolic process
GO:0008168	M	22635	556	176	3	0.81022	1	0	methyltransferase activity
GO:0015031	B	22635	1897	176	12	0.810725	1	0	protein transport
GO:0016604	C	22635	213	176	1	0.811854	1	0	nuclear body
GO:0000325	C	22635	213	176	1	0.811854	1	0	plant-type vacuole
GO:0009926	B	22635	213	176	1	0.811854	1	0	auxin polar transport
GO:0003008	B	22635	214	176	1	0.81333	1	0	system process
GO:0008017	M	22635	214	176	1	0.81333	1	0	microtubule binding
GO:0051171	B	22635	5342	176	37	0.81454	1	0	regulation of nitrogen compound metabolic process
GO:0044703	B	22635	565	176	3	0.818746	1	0	multi-organism reproductive process
GO:0009536	C	22635	4273	176	29	0.818768	1	0	plastid
GO:0051082	M	22635	220	176	1	0.821953	1	0	unfolded protein binding
GO:0000956	B	22635	221	176	1	0.823351	1	0	nuclear-transcribed mRNA catabolic process
GO:0019344	B	22635	222	176	1	0.824738	1	0	cysteine biosynthetic process
GO:0005543	M	22635	222	176	1	0.824738	1	0	phospholipid binding
GO:0006094	B	22635	222	176	1	0.824738	1	0	gluconeogenesis
GO:0071369	B	22635	223	176	1	0.826114	1	0	cellular response to ethylene stimulus
GO:0048443	B	22635	223	176	1	0.826114	1	0	stamen development
GO:0048466	B	22635	223	176	1	0.826114	1	0	androecium development
GO:0016571	B	22635	406	176	2	0.826825	1	0	histone methylation
GO:0016741	M	22635	576	176	3	0.828726	1	0	transferase activity, transferring one-carbon groups
GO:0071669	B	22635	737	176	4	0.82874	1	0	plant-type cell wall organization or biogenesis
GO:0031365	B	22635	225	176	1	0.828834	1	0	N-terminal protein amino acid modification
GO:0098655	B	22635	408	176	2	0.828903	1	0	cation transmembrane transport
GO:0010431	B	22635	226	176	1	0.830179	1	0	seed maturation
GO:0045184	B	22635	1936	176	12	0.831543	1	0	establishment of protein localization
GO:0006091	B	22635	898	176	5	0.831977	1	0	generation of precursor metabolites and energy
GO:0032940	B	22635	228	176	1	0.832836	1	0	secretion by cell
GO:0045333	B	22635	228	176	1	0.832836	1	0	cellular respiration
GO:0009152	B	22635	229	176	1	0.834149	1	0	purine ribonucleotide biosynthetic process
GO:0010468	B	22635	4723	176	32	0.834537	1	0	regulation of gene expression
GO:0005635	C	22635	230	176	1	0.835451	1	0	nuclear envelope
GO:0006221	B	22635	230	176	1	0.835451	1	0	pyrimidine nucleotide biosynthetic process
GO:0009066	B	22635	230	176	1	0.835451	1	0	aspartate family amino acid metabolic process
GO:0048527	B	22635	230	176	1	0.835451	1	0	lateral root development
GO:0003674	M	22635	21625	176	166	0.835722	1	0	molecular_function
GO:0031328	B	22635	1058	176	6	0.836135	1	0	positive regulation of cellular biosynthetic process
GO:0048229	B	22635	747	176	4	0.836516	1	0	gametophyte development
GO:0006220	B	22635	231	176	1	0.836744	1	0	pyrimidine nucleotide metabolic process
GO:0006534	B	22635	232	176	1	0.838027	1	0	cysteine metabolic process
GO:0032989	B	22635	1062	176	6	0.838734	1	0	cellular component morphogenesis
GO:0009260	B	22635	419	176	2	0.839938	1	0	ribonucleotide biosynthetic process
GO:0046390	B	22635	419	176	2	0.839938	1	0	ribose phosphate biosynthetic process
GO:0010413	B	22635	234	176	1	0.840562	1	0	glucuronoxylan metabolic process
GO:0061458	B	22635	2242	176	14	0.84076	1	0	reproductive system development
GO:0048608	B	22635	2242	176	14	0.84076	1	0	reproductive structure development
GO:0033036	B	22635	2527	176	16	0.84088	1	0	macromolecule localization
GO:0022900	B	22635	235	176	1	0.841814	1	0	electron transport chain
GO:0015631	M	22635	235	176	1	0.841814	1	0	tubulin binding
GO:0006629	B	22635	2673	176	17	0.842823	1	0	lipid metabolic process
GO:0019319	B	22635	236	176	1	0.843057	1	0	hexose biosynthetic process
GO:0032504	B	22635	597	176	3	0.846483	1	0	multicellular organism reproduction
GO:0045492	B	22635	239	176	1	0.846728	1	0	xylan biosynthetic process
GO:1901699	B	22635	240	176	1	0.847932	1	0	cellular response to nitrogen compound
GO:0010383	B	22635	428	176	2	0.848485	1	0	cell wall polysaccharide metabolic process
GO:2000026	B	22635	1078	176	6	0.848803	1	0	regulation of multicellular organismal development
GO:0022890	M	22635	431	176	2	0.851241	1	0	inorganic cation transmembrane transporter activity
GO:0016628	M	22635	243	176	1	0.85149	1	0	oxidoreductase activity, acting on the CH-CH group of donors, NAD or NADP as acceptor
GO:0015994	B	22635	243	176	1	0.85149	1	0	chlorophyll metabolic process
GO:0061630	M	22635	244	176	1	0.852657	1	0	ubiquitin protein ligase activity
GO:1902531	B	22635	245	176	1	0.853815	1	0	regulation of intracellular signal transduction
GO:0061659	M	22635	245	176	1	0.853815	1	0	ubiquitin-like protein ligase activity
GO:0005515	M	22635	3124	176	20	0.85432	1	0	protein binding
GO:0009890	B	22635	1092	176	6	0.857192	1	0	negative regulation of biosynthetic process
GO:0017148	B	22635	248	176	1	0.857236	1	0	negative regulation of translation
GO:0006635	B	22635	249	176	1	0.858358	1	0	fatty acid beta-oxidation
GO:0044237	B	22635	20065	176	152	0.858669	1	0	cellular metabolic process
GO:0000166	M	22635	4659	176	31	0.858858	1	0	nucleotide binding
GO:1901265	M	22635	4659	176	31	0.858858	1	0	nucleoside phosphate binding
GO:0060255	B	22635	5610	176	38	0.858918	1	0	regulation of macromolecule metabolic process
GO:0034249	B	22635	251	176	1	0.860576	1	0	negative regulation of cellular amide metabolic process
GO:0007034	B	22635	251	176	1	0.860576	1	0	vacuolar transport
GO:0009615	B	22635	251	176	1	0.860576	1	0	response to virus
GO:0007264	B	22635	252	176	1	0.861673	1	0	small GTPase mediated signal transduction
GO:0006479	B	22635	446	176	2	0.864352	1	0	protein methylation
GO:0008213	B	22635	446	176	2	0.864352	1	0	protein alkylation
GO:0048731	B	22635	5087	176	34	0.864693	1	0	system development
GO:0046914	M	22635	2729	176	17	0.865356	1	0	transition metal ion binding
GO:0005768	C	22635	622	176	3	0.865533	1	0	endosome
GO:0006497	B	22635	256	176	1	0.865973	1	0	protein lipidation
GO:0019395	B	22635	257	176	1	0.867027	1	0	fatty acid oxidation
GO:0006402	B	22635	257	176	1	0.867027	1	0	mRNA catabolic process
GO:0042158	B	22635	257	176	1	0.867027	1	0	lipoprotein biosynthetic process
GO:0045491	B	22635	257	176	1	0.867027	1	0	xylan metabolic process
GO:0031967	C	22635	1570	176	9	0.868214	1	0	organelle envelope
GO:0008092	M	22635	451	176	2	0.868483	1	0	cytoskeletal protein binding
GO:0070592	B	22635	259	176	1	0.86911	1	0	cell wall polysaccharide biosynthetic process
GO:0072528	B	22635	259	176	1	0.86911	1	0	pyrimidine-containing compound biosynthetic process
GO:0016787	M	22635	5376	176	36	0.869738	1	0	hydrolase activity
GO:0004842	M	22635	628	176	3	0.869786	1	0	ubiquitin-protein transferase activity
GO:0006733	B	22635	628	176	3	0.869786	1	0	oxidoreduction coenzyme metabolic process
GO:0021700	B	22635	796	176	4	0.870493	1	0	developmental maturation
GO:0010638	B	22635	261	176	1	0.871161	1	0	positive regulation of organelle organization
GO:0008324	M	22635	631	176	3	0.871868	1	0	cation transmembrane transporter activity
GO:0055114	B	22635	2604	176	16	0.872118	1	0	oxidation-reduction process
GO:0006164	B	22635	262	176	1	0.872175	1	0	purine nucleotide biosynthetic process
GO:0043248	B	22635	262	176	1	0.872175	1	0	proteasome assembly
GO:0006796	B	22635	5656	176	38	0.872253	1	0	phosphate-containing compound metabolic process
GO:0044264	B	22635	961	176	5	0.872401	1	0	cellular polysaccharide metabolic process
GO:0034440	B	22635	264	176	1	0.874178	1	0	lipid oxidation
GO:0046364	B	22635	264	176	1	0.874178	1	0	monosaccharide biosynthetic process
GO:0070589	B	22635	265	176	1	0.875168	1	0	cellular component macromolecule biosynthetic process
GO:0044038	B	22635	265	176	1	0.875168	1	0	cell wall macromolecule biosynthetic process
GO:0000989	M	22635	266	176	1	0.87615	1	0	transcription factor activity, transcription factor binding
GO:0051788	B	22635	266	176	1	0.87615	1	0	response to misfolded protein
GO:0005737	C	22635	13125	176	95	0.87637	1	0	cytoplasm
GO:0050662	M	22635	461	176	2	0.876402	1	0	coenzyme binding
GO:0009891	B	22635	1127	176	6	0.876515	1	0	positive regulation of biosynthetic process
GO:0016746	M	22635	639	176	3	0.877278	1	0	transferase activity, transferring acyl groups
GO:0048437	B	22635	639	176	3	0.877278	1	0	floral organ development
GO:0005982	B	22635	268	176	1	0.878091	1	0	starch metabolic process
GO:0031975	C	22635	1593	176	9	0.878708	1	0	envelope
GO:0046474	B	22635	269	176	1	0.87905	1	0	glycerophospholipid biosynthetic process
GO:0044427	C	22635	642	176	3	0.879254	1	0	chromosomal part
GO:0019787	M	22635	644	176	3	0.880556	1	0	ubiquitin-like protein transferase activity
GO:0072522	B	22635	271	176	1	0.880947	1	0	purine-containing compound biosynthetic process
GO:0010075	B	22635	271	176	1	0.880947	1	0	regulation of meristem growth
GO:0000911	B	22635	272	176	1	0.881883	1	0	cytokinesis by cell plate formation
GO:0003924	M	22635	274	176	1	0.883735	1	0	GTPase activity
GO:0072527	B	22635	276	176	1	0.885558	1	0	pyrimidine-containing compound metabolic process
GO:0044430	C	22635	655	176	3	0.887496	1	0	cytoskeletal part
GO:1902410	B	22635	280	176	1	0.88912	1	0	mitotic cytokinetic process
GO:0010558	B	22635	993	176	5	0.889599	1	0	negative regulation of macromolecule biosynthetic process
GO:0030243	B	22635	281	176	1	0.889993	1	0	cellulose metabolic process
GO:0000988	M	22635	284	176	1	0.892571	1	0	transcription factor activity, protein binding
GO:0009734	B	22635	284	176	1	0.892571	1	0	auxin-activated signaling pathway
GO:0015980	B	22635	284	176	1	0.892571	1	0	energy derivation by oxidation of organic compounds
GO:0022412	B	22635	285	176	1	0.893417	1	0	cellular process involved in reproduction in multicellular organism
GO:0044421	C	22635	285	176	1	0.893417	1	0	extracellular region part
GO:0051174	B	22635	666	176	3	0.894077	1	0	regulation of phosphorus metabolic process
GO:0019220	B	22635	666	176	3	0.894077	1	0	regulation of phosphate metabolic process
GO:0022804	M	22635	668	176	3	0.895236	1	0	active transmembrane transporter activity
GO:0030154	B	22635	2234	176	13	0.895823	1	0	cell differentiation
GO:0009908	B	22635	1168	176	6	0.896339	1	0	flower development
GO:0006401	B	22635	290	176	1	0.897548	1	0	RNA catabolic process
GO:0032506	B	22635	290	176	1	0.897548	1	0	cytokinetic process
GO:0035266	B	22635	291	176	1	0.898355	1	0	meristem growth
GO:0065007	B	22635	15975	176	117	0.898799	1	0	biological regulation
GO:0000281	B	22635	292	176	1	0.899156	1	0	mitotic cytokinesis
GO:0007276	B	22635	293	176	1	0.89995	1	0	gamete generation
GO:0048646	B	22635	1645	176	9	0.899953	1	0	anatomical structure formation involved in morphogenesis
GO:0055085	B	22635	1798	176	10	0.900188	1	0	transmembrane transport
GO:0008104	B	22635	2100	176	12	0.900691	1	0	protein localization
GO:0016049	B	22635	1016	176	5	0.900705	1	0	cell growth
GO:0046873	M	22635	294	176	1	0.900738	1	0	metal ion transmembrane transporter activity
GO:0040007	B	22635	1493	176	8	0.900765	1	0	growth
GO:0006928	B	22635	295	176	1	0.90152	1	0	movement of cell or subcellular component
GO:0048513	B	22635	2981	176	18	0.901649	1	0	animal organ development
GO:0006073	B	22635	681	176	3	0.902497	1	0	cellular glucan metabolic process
GO:0061640	B	22635	297	176	1	0.903066	1	0	cytoskeleton-dependent cytokinesis
GO:0071365	B	22635	298	176	1	0.903829	1	0	cellular response to auxin stimulus
GO:0046777	B	22635	298	176	1	0.903829	1	0	protein autophosphorylation
GO:0006364	B	22635	501	176	2	0.903891	1	0	rRNA processing
GO:0045017	B	22635	299	176	1	0.904587	1	0	glycerolipid biosynthetic process
GO:1901575	B	22635	3706	176	23	0.904824	1	0	organic substance catabolic process
GO:0016627	M	22635	302	176	1	0.906825	1	0	oxidoreductase activity, acting on the CH-CH group of donors
GO:0090567	B	22635	1193	176	6	0.907054	1	0	reproductive shoot system development
GO:0051130	B	22635	303	176	1	0.907559	1	0	positive regulation of cellular component organization
GO:0010564	B	22635	303	176	1	0.907559	1	0	regulation of cell cycle process
GO:0009793	B	22635	691	176	3	0.907772	1	0	embryo development ending in seed dormancy
GO:0048522	B	22635	2279	176	13	0.910309	1	0	positive regulation of cellular process
GO:0044454	C	22635	307	176	1	0.910439	1	0	nuclear chromosome part
GO:0016747	M	22635	513	176	2	0.910959	1	0	transferase activity, transferring acyl groups other than amino-acyl groups
GO:0048764	B	22635	513	176	2	0.910959	1	0	trichoblast maturation
GO:0048765	B	22635	513	176	2	0.910959	1	0	root hair cell differentiation
GO:0007005	B	22635	308	176	1	0.911145	1	0	mitochondrion organization
GO:0032535	B	22635	308	176	1	0.911145	1	0	regulation of cellular component size
GO:0006793	B	22635	5815	176	38	0.911253	1	0	phosphorus metabolic process
GO:0044042	B	22635	698	176	3	0.911311	1	0	glucan metabolic process
GO:0090066	B	22635	309	176	1	0.911846	1	0	regulation of anatomical structure size
GO:0140013	B	22635	309	176	1	0.911846	1	0	meiotic nuclear division
GO:0046907	B	22635	2286	176	13	0.912407	1	0	intracellular transport
GO:0016072	B	22635	516	176	2	0.912649	1	0	rRNA metabolic process
GO:0051273	B	22635	311	176	1	0.91323	1	0	beta-glucan metabolic process
GO:0016570	B	22635	704	176	3	0.914246	1	0	histone modification
GO:0044403	B	22635	314	176	1	0.915266	1	0	symbiosis, encompassing mutualism through parasitism
GO:0009845	B	22635	315	176	1	0.915934	1	0	seed germination
GO:0043169	M	22635	4177	176	26	0.916421	1	0	cation binding
GO:0048469	B	22635	523	176	2	0.916476	1	0	cell maturation
GO:0042157	B	22635	316	176	1	0.916597	1	0	lipoprotein metabolic process
GO:1902679	B	22635	710	176	3	0.917093	1	0	negative regulation of RNA biosynthetic process
GO:1903507	B	22635	710	176	3	0.917093	1	0	negative regulation of nucleic acid-templated transcription
GO:0005874	C	22635	317	176	1	0.917255	1	0	microtubule
GO:0048856	B	22635	8668	176	59	0.917974	1	0	anatomical structure development
GO:0044743	B	22635	322	176	1	0.920467	1	0	protein transmembrane import into intracellular organelle
GO:0009062	B	22635	324	176	1	0.921717	1	0	fatty acid catabolic process
GO:0090407	B	22635	1233	176	6	0.922226	1	0	organophosphate biosynthetic process
GO:0004386	M	22635	325	176	1	0.922334	1	0	helicase activity
GO:0050793	B	22635	1396	176	7	0.922641	1	0	regulation of developmental process
GO:0044445	C	22635	537	176	2	0.923666	1	0	cytosolic part
GO:0042440	B	22635	539	176	2	0.924644	1	0	pigment metabolic process
GO:0048364	B	22635	1075	176	5	0.924891	1	0	root development
GO:0044433	C	22635	330	176	1	0.92535	1	0	cytoplasmic vesicle part
GO:0015931	B	22635	330	176	1	0.92535	1	0	nucleobase-containing compound transport
GO:0000228	C	22635	332	176	1	0.926523	1	0	nuclear chromosome
GO:0022622	B	22635	1080	176	5	0.926681	1	0	root system development
GO:0051301	B	22635	734	176	3	0.927644	1	0	cell division
GO:0010054	B	22635	548	176	2	0.928903	1	0	trichoblast differentiation
GO:1901576	B	22635	10567	176	73	0.92903	1	0	organic substance biosynthetic process
GO:0044419	B	22635	337	176	1	0.929377	1	0	interspecies interaction between organisms
GO:0090351	B	22635	339	176	1	0.930488	1	0	seedling development
GO:0065002	B	22635	340	176	1	0.931037	1	0	intracellular protein transmembrane transport
GO:0010628	B	22635	922	176	4	0.931407	1	0	positive regulation of gene expression
GO:0099513	C	22635	341	176	1	0.931581	1	0	polymeric cytoskeletal fiber
GO:0007275	B	22635	7819	176	52	0.931951	1	0	multicellular organism development
GO:0048509	B	22635	345	176	1	0.933716	1	0	regulation of meristem development
GO:0009639	B	22635	560	176	2	0.934231	1	0	response to red or far red light
GO:0099081	C	22635	347	176	1	0.934759	1	0	supramolecular polymer
GO:0099512	C	22635	347	176	1	0.934759	1	0	supramolecular fiber
GO:0009570	C	22635	932	176	4	0.934914	1	0	chloroplast stroma
GO:0051188	B	22635	563	176	2	0.935503	1	0	cofactor biosynthetic process
GO:0099080	C	22635	350	176	1	0.936292	1	0	supramolecular complex
GO:0072329	B	22635	350	176	1	0.936292	1	0	monocarboxylic acid catabolic process
GO:0019899	M	22635	565	176	2	0.936338	1	0	enzyme binding
GO:0051253	B	22635	757	176	3	0.936593	1	0	negative regulation of RNA metabolic process
GO:0046872	M	22635	4135	176	25	0.936771	1	0	metal ion binding
GO:0051128	B	22635	760	176	3	0.937682	1	0	regulation of cellular component organization
GO:0044093	B	22635	570	176	2	0.938381	1	0	positive regulation of molecular function
GO:0044444	C	22635	11278	176	78	0.938677	1	0	cytoplasmic part
GO:0098662	B	22635	355	176	1	0.938769	1	0	inorganic cation transmembrane transport
GO:0001883	M	22635	355	176	1	0.938769	1	0	purine nucleoside binding
GO:0005525	M	22635	355	176	1	0.938769	1	0	GTP binding
GO:0006261	B	22635	355	176	1	0.938769	1	0	DNA-dependent DNA replication
GO:0032550	M	22635	355	176	1	0.938769	1	0	purine ribonucleoside binding
GO:0003824	M	22635	14077	176	100	0.938974	1	0	catalytic activity
GO:0010053	B	22635	573	176	2	0.939578	1	0	root epidermal cell differentiation
GO:0048518	B	22635	2994	176	17	0.940207	1	0	positive regulation of biological process
GO:0009532	C	22635	950	176	4	0.940822	1	0	plastid stroma
GO:0022613	B	22635	951	176	4	0.941135	1	0	ribonucleoprotein complex biogenesis
GO:0009199	B	22635	951	176	4	0.941135	1	0	ribonucleoside triphosphate metabolic process
GO:0071806	B	22635	361	176	1	0.941615	1	0	protein transmembrane transport
GO:0042254	B	22635	773	176	3	0.942206	1	0	ribosome biogenesis
GO:0032549	M	22635	363	176	1	0.942534	1	0	ribonucleoside binding
GO:0001882	M	22635	364	176	1	0.942988	1	0	nucleoside binding
GO:0032561	M	22635	364	176	1	0.942988	1	0	guanyl ribonucleotide binding
GO:0046034	B	22635	776	176	3	0.943207	1	0	ATP metabolic process
GO:0009141	B	22635	961	176	4	0.944189	1	0	nucleoside triphosphate metabolic process
GO:0080147	B	22635	367	176	1	0.944329	1	0	root hair cell development
GO:0044242	B	22635	368	176	1	0.944769	1	0	cellular lipid catabolic process
GO:0019538	B	22635	8575	176	57	0.945011	1	0	protein metabolic process
GO:0044270	B	22635	1140	176	5	0.945395	1	0	cellular nitrogen compound catabolic process
GO:0046700	B	22635	1140	176	5	0.945395	1	0	heterocycle catabolic process
GO:0009791	B	22635	3022	176	17	0.945526	1	0	post-embryonic development
GO:0043632	B	22635	966	176	4	0.945662	1	0	modification-dependent macromolecule catabolic process
GO:1901565	B	22635	2269	176	12	0.945813	1	0	organonitrogen compound catabolic process
GO:0019001	M	22635	371	176	1	0.946068	1	0	guanyl nucleotide binding
GO:0005694	C	22635	786	176	3	0.946427	1	0	chromosome
GO:0043543	B	22635	372	176	1	0.946495	1	0	protein acylation
GO:0009913	B	22635	593	176	2	0.947008	1	0	epidermal cell differentiation
GO:0009165	B	22635	594	176	2	0.947356	1	0	nucleotide biosynthetic process
GO:0051186	B	22635	1318	176	6	0.947491	1	0	cofactor metabolic process
GO:0072594	B	22635	790	176	3	0.947667	1	0	establishment of protein localization to organelle
GO:0006631	B	22635	793	176	3	0.948579	1	0	fatty acid metabolic process
GO:1901564	B	22635	10966	176	75	0.948751	1	0	organonitrogen compound metabolic process
GO:1901293	B	22635	599	176	2	0.949063	1	0	nucleoside phosphate biosynthetic process
GO:0090698	B	22635	599	176	2	0.949063	1	0	post-embryonic plant morphogenesis
GO:0030855	B	22635	599	176	2	0.949063	1	0	epithelial cell differentiation
GO:0006650	B	22635	379	176	1	0.949387	1	0	glycerophospholipid metabolic process
GO:0030258	B	22635	380	176	1	0.949787	1	0	lipid modification
GO:0044238	B	22635	19564	176	145	0.949811	1	0	primary metabolic process
GO:0045935	B	22635	981	176	4	0.94987	1	0	positive regulation of nucleobase-containing compound metabolic process
GO:0008270	M	22635	1978	176	10	0.949956	1	0	zinc ion binding
GO:0061024	B	22635	799	176	3	0.950361	1	0	membrane organization
GO:0042546	B	22635	603	176	2	0.950391	1	0	cell wall biogenesis
GO:1902680	B	22635	801	176	3	0.950942	1	0	positive regulation of RNA biosynthetic process
GO:1903508	B	22635	801	176	3	0.950942	1	0	positive regulation of nucleic acid-templated transcription
GO:0045893	B	22635	801	176	3	0.950942	1	0	positive regulation of transcription, DNA-templated
GO:0005976	B	22635	1165	176	5	0.951839	1	0	polysaccharide metabolic process
GO:0046148	B	22635	386	176	1	0.952123	1	0	pigment biosynthetic process
GO:0016462	M	22635	1338	176	6	0.952254	1	0	pyrophosphatase activity
GO:0016567	B	22635	992	176	4	0.952765	1	0	protein ubiquitination
GO:0019439	B	22635	1169	176	5	0.952804	1	0	aromatic compound catabolic process
GO:0051338	B	22635	389	176	1	0.95325	1	0	regulation of transferase activity
GO:0009057	B	22635	1842	176	9	0.954509	1	0	macromolecule catabolic process
GO:0006633	B	22635	394	176	1	0.955071	1	0	fatty acid biosynthetic process
GO:1901361	B	22635	1180	176	5	0.955368	1	0	organic cyclic compound catabolic process
GO:0061025	B	22635	396	176	1	0.955779	1	0	membrane fusion
GO:0016569	B	22635	819	176	3	0.955894	1	0	covalent chromatin modification
GO:0009653	B	22635	3085	176	17	0.956048	1	0	anatomical structure morphogenesis
GO:1901136	B	22635	623	176	2	0.956551	1	0	carbohydrate derivative catabolic process
GO:0008544	B	22635	623	176	2	0.956551	1	0	epidermis development
GO:0009126	B	22635	822	176	3	0.956673	1	0	purine nucleoside monophosphate metabolic process
GO:0009167	B	22635	822	176	3	0.956673	1	0	purine ribonucleoside monophosphate metabolic process
GO:0031327	B	22635	1009	176	4	0.95694	1	0	negative regulation of cellular biosynthetic process
GO:1903046	B	22635	401	176	1	0.957502	1	0	meiotic cell cycle process
GO:0005856	C	22635	828	176	3	0.958192	1	0	cytoskeleton
GO:0016818	M	22635	1366	176	6	0.958273	1	0	hydrolase activity, acting on acid anhydrides, in phosphorus-containing anhydrides
GO:0051649	B	22635	2665	176	14	0.961134	1	0	establishment of localization in cell
GO:0016817	M	22635	1382	176	6	0.961398	1	0	hydrolase activity, acting on acid anhydrides
GO:0044451	C	22635	643	176	2	0.961978	1	0	nucleoplasm part
GO:0022626	C	22635	418	176	1	0.962874	1	0	cytosolic ribosome
GO:0009161	B	22635	849	176	3	0.963127	1	0	ribonucleoside monophosphate metabolic process
GO:0006486	B	22635	419	176	1	0.963168	1	0	protein glycosylation
GO:0010073	B	22635	419	176	1	0.963168	1	0	meristem maintenance
GO:0043413	B	22635	421	176	1	0.963749	1	0	macromolecule glycosylation
GO:0051254	B	22635	853	176	3	0.964003	1	0	positive regulation of RNA metabolic process
GO:0017038	B	22635	422	176	1	0.964037	1	0	protein import
GO:0043412	B	22635	6717	176	42	0.964437	1	0	macromolecule modification
GO:0034470	B	22635	654	176	2	0.964681	1	0	ncRNA processing
GO:0009887	B	22635	654	176	2	0.964681	1	0	animal organ morphogenesis
GO:0006325	B	22635	1232	176	5	0.965863	1	0	chromatin organization
GO:0009893	B	22635	1582	176	7	0.966564	1	0	positive regulation of metabolic process
GO:0033365	B	22635	866	176	3	0.966718	1	0	protein localization to organelle
GO:0060429	B	22635	667	176	2	0.967639	1	0	epithelium development
GO:0045934	B	22635	871	176	3	0.96771	1	0	negative regulation of nucleobase-containing compound metabolic process
GO:1901363	M	22635	9716	176	64	0.968036	1	0	heterocyclic compound binding
GO:0044267	B	22635	7848	176	50	0.968139	1	0	cellular protein metabolic process
GO:0005488	M	22635	15686	176	111	0.968448	1	0	binding
GO:0009101	B	22635	439	176	1	0.968587	1	0	glycoprotein biosynthetic process
GO:0006417	B	22635	440	176	1	0.968836	1	0	regulation of translation
GO:0097159	M	22635	9727	176	64	0.968956	1	0	organic cyclic compound binding
GO:0030163	B	22635	1251	176	5	0.969098	1	0	protein catabolic process
GO:0048580	B	22635	677	176	2	0.969751	1	0	regulation of post-embryonic development
GO:2000113	B	22635	882	176	3	0.969795	1	0	negative regulation of cellular macromolecule biosynthetic process
GO:0034248	B	22635	444	176	1	0.969813	1	0	regulation of cellular amide metabolic process
GO:0046486	B	22635	444	176	1	0.969813	1	0	glycerolipid metabolic process
GO:0010557	B	22635	886	176	3	0.970522	1	0	positive regulation of macromolecule biosynthetic process
GO:0009123	B	22635	888	176	3	0.970879	1	0	nucleoside monophosphate metabolic process
GO:0006357	B	22635	684	176	2	0.971151	1	0	regulation of transcription from RNA polymerase II promoter
GO:0010604	B	22635	1265	176	5	0.971299	1	0	positive regulation of macromolecule metabolic process
GO:0051603	B	22635	1083	176	4	0.971453	1	0	proteolysis involved in cellular protein catabolic process
GO:0031325	B	22635	1444	176	6	0.971607	1	0	positive regulation of cellular metabolic process
GO:0045892	B	22635	687	176	2	0.971731	1	0	negative regulation of transcription, DNA-templated
GO:0009250	B	22635	453	176	1	0.971901	1	0	glucan biosynthetic process
GO:0009259	B	22635	1271	176	5	0.972197	1	0	ribonucleotide metabolic process
GO:0070085	B	22635	455	176	1	0.972345	1	0	glycosylation
GO:0009886	B	22635	455	176	1	0.972345	1	0	post-embryonic animal morphogenesis
GO:0098660	B	22635	457	176	1	0.972782	1	0	inorganic ion transmembrane transport
GO:0009987	B	22635	22602	176	175	0.972891	1	1.74207e-107	cellular process
GO:0048507	B	22635	694	176	2	0.973043	1	0	meristem development
GO:0009150	B	22635	1098	176	4	0.973776	1	0	purine ribonucleotide metabolic process
GO:0009100	B	22635	465	176	1	0.974463	1	0	glycoprotein metabolic process
GO:0032446	B	22635	1103	176	4	0.974511	1	0	protein modification by small protein conjugation
GO:0051321	B	22635	466	176	1	0.974666	1	0	meiotic cell cycle
GO:0071704	B	22635	18951	176	138	0.975053	1	0	organic substance metabolic process
GO:0044271	B	22635	7119	176	44	0.975211	1	0	cellular nitrogen compound biosynthetic process
GO:0090558	B	22635	709	176	2	0.975659	1	0	plant epidermis development
GO:0009790	B	22635	1115	176	4	0.976196	1	0	embryo development
GO:0006511	B	22635	924	176	3	0.97665	1	0	ubiquitin-dependent protein catabolic process
GO:0006457	B	22635	477	176	1	0.976793	1	0	protein folding
GO:0032502	B	22635	10113	176	66	0.977794	1	0	developmental process
GO:0015672	B	22635	483	176	1	0.977878	1	0	monovalent inorganic cation transport
GO:0033692	B	22635	724	176	2	0.97803	1	0	cellular polysaccharide biosynthetic process
GO:0019941	B	22635	935	176	3	0.978186	1	0	modification-dependent protein catabolic process
GO:0016042	B	22635	485	176	1	0.978228	1	0	lipid catabolic process
GO:0000280	B	22635	486	176	1	0.978401	1	0	nuclear division
GO:0044257	B	22635	1132	176	4	0.978406	1	0	cellular protein catabolic process
GO:0009205	B	22635	937	176	3	0.978454	1	0	purine ribonucleoside triphosphate metabolic process
GO:0009144	B	22635	940	176	3	0.978852	1	0	purine nucleoside triphosphate metabolic process
GO:0010015	B	22635	739	176	2	0.980178	1	0	root morphogenesis
GO:0044249	B	22635	10939	176	72	0.980241	1	0	cellular biosynthetic process
GO:0006732	B	22635	956	176	3	0.980856	1	0	coenzyme metabolic process
GO:0005740	C	22635	509	176	1	0.982023	1	0	mitochondrial envelope
GO:0019866	C	22635	511	176	1	0.982308	1	0	organelle inner membrane
GO:0031410	C	22635	969	176	3	0.98235	1	0	cytoplasmic vesicle
GO:0097708	C	22635	970	176	3	0.982461	1	0	intracellular vesicle
GO:0016071	B	22635	975	176	3	0.983002	1	0	mRNA metabolic process
GO:0048366	B	22635	518	176	1	0.98327	1	0	leaf development
GO:0090305	B	22635	979	176	3	0.983424	1	0	nucleic acid phosphodiester bond hydrolysis
GO:0048869	B	22635	3040	176	15	0.983488	1	0	cellular developmental process
GO:0009116	B	22635	774	176	2	0.984431	1	0	nucleoside metabolic process
GO:0006260	B	22635	534	176	1	0.985278	1	0	DNA replication
GO:0048285	B	22635	534	176	1	0.985278	1	0	organelle fission
GO:0048827	B	22635	536	176	1	0.985512	1	0	phyllome development
GO:0033043	B	22635	538	176	1	0.985742	1	0	regulation of organelle organization
GO:0043085	B	22635	541	176	1	0.98608	1	0	positive regulation of catalytic activity
GO:0048367	B	22635	1765	176	7	0.986404	1	0	shoot system development
GO:0009164	B	22635	546	176	1	0.986626	1	0	nucleoside catabolic process
GO:0006163	B	22635	1215	176	4	0.986696	1	0	purine nucleotide metabolic process
GO:0031399	B	22635	547	176	1	0.986732	1	0	regulation of protein modification process
GO:1903047	B	22635	549	176	1	0.986943	1	0	mitotic cell cycle process
GO:0070647	B	22635	1412	176	5	0.98712	1	0	protein modification by small protein conjugation or removal
GO:0048438	B	22635	551	176	1	0.98715	1	0	floral whorl development
GO:0032259	B	22635	1221	176	4	0.98716	1	0	methylation
GO:0016788	M	22635	1959	176	8	0.987652	1	0	hydrolase activity, acting on ester bonds
GO:0006397	B	22635	556	176	1	0.987654	1	0	mRNA processing
GO:0019693	B	22635	1428	176	5	0.988227	1	0	ribose phosphate metabolic process
GO:0008152	B	22635	21251	176	158	0.988498	1	0	metabolic process
GO:1901658	B	22635	565	176	1	0.988512	1	0	glycosyl compound catabolic process
GO:0010608	B	22635	566	176	1	0.988604	1	0	posttranscriptional regulation of gene expression
GO:0009416	B	22635	1624	176	6	0.988888	1	0	response to light stimulus
GO:0017111	M	22635	1246	176	4	0.988936	1	0	nucleoside-triphosphatase activity
GO:0051641	B	22635	3140	176	15	0.989065	1	0	cellular localization
GO:0010629	B	22635	1254	176	4	0.989453	1	0	negative regulation of gene expression
GO:0006807	B	22635	16510	176	115	0.989647	1	0	nitrogen compound metabolic process
GO:0072521	B	22635	1259	176	4	0.989765	1	0	purine-containing compound metabolic process
GO:0015630	C	22635	581	176	1	0.989894	1	0	microtubule cytoskeleton
GO:0043414	B	22635	837	176	2	0.989969	1	0	macromolecule methylation
GO:0051726	B	22635	586	176	1	0.990291	1	0	regulation of cell cycle
GO:0051173	B	22635	1269	176	4	0.990362	1	0	positive regulation of nitrogen compound metabolic process
GO:0006366	B	22635	1079	176	3	0.99124	1	0	transcription from RNA polymerase II promoter
GO:0003735	M	22635	599	176	1	0.991252	1	0	structural constituent of ribosome
GO:0009058	B	22635	11856	176	77	0.991262	1	0	biosynthetic process
GO:0044265	B	22635	1482	176	5	0.991338	1	0	cellular macromolecule catabolic process
GO:0000271	B	22635	858	176	2	0.991347	1	0	polysaccharide biosynthetic process
GO:0010228	B	22635	613	176	1	0.992181	1	0	vegetative to reproductive phase transition of meristem
GO:0031982	C	22635	1103	176	3	0.992503	1	0	vesicle
GO:0018193	B	22635	883	176	2	0.992749	1	0	peptidyl-amino acid modification
GO:0034660	B	22635	887	176	2	0.992952	1	0	ncRNA metabolic process
GO:0007017	B	22635	627	176	1	0.993012	1	0	microtubule-based process
GO:0051276	B	22635	1723	176	6	0.993542	1	0	chromosome organization
GO:0009314	B	22635	1723	176	6	0.993542	1	0	response to radiation
GO:0009119	B	22635	643	176	1	0.993855	1	0	ribonucleoside metabolic process
GO:0022402	B	22635	1363	176	4	0.99457	1	0	cell cycle process
GO:0034655	B	22635	924	176	2	0.994584	1	0	nucleobase-containing compound catabolic process
GO:0043623	B	22635	928	176	2	0.994737	1	0	cellular protein complex assembly
GO:1990234	C	22635	931	176	2	0.994848	1	0	transferase complex
GO:0005654	C	22635	933	176	2	0.994922	1	0	nucleoplasm
GO:0005575	C	22635	21728	176	162	0.99508	1	0	cellular_component
GO:0048193	B	22635	672	176	1	0.995133	1	0	Golgi vesicle transport
GO:0016887	M	22635	681	176	1	0.995473	1	0	ATPase activity
GO:0044429	C	22635	691	176	1	0.995823	1	0	mitochondrial part
GO:0016070	B	22635	7160	176	40	0.996567	1	0	RNA metabolic process
GO:0016192	B	22635	1456	176	4	0.996967	1	0	vesicle-mediated transport
GO:1901566	B	22635	3764	176	17	0.997101	1	0	organonitrogen compound biosynthetic process
GO:0034645	B	22635	7514	176	42	0.997368	1	0	cellular macromolecule biosynthetic process
GO:0055086	B	22635	1882	176	6	0.997393	1	0	nucleobase-containing small molecule metabolic process
GO:0009888	B	22635	1707	176	5	0.997717	1	0	tissue development
GO:0006461	B	22635	1078	176	2	0.998223	1	0	protein complex assembly
GO:0070271	B	22635	1086	176	2	0.998324	1	0	protein complex biogenesis
GO:0009117	B	22635	1758	176	5	0.998331	1	0	nucleotide metabolic process
GO:0006753	B	22635	1767	176	5	0.998422	1	0	nucleoside phosphate metabolic process
GO:0006518	B	22635	1969	176	6	0.998439	1	0	peptide metabolic process
GO:0004518	M	22635	832	176	1	0.998663	1	0	nuclease activity
GO:0005198	M	22635	838	176	1	0.998726	1	0	structural molecule activity
GO:0005840	C	22635	855	176	1	0.99889	1	0	ribosome
GO:0009059	B	22635	7881	176	43	0.998905	1	0	macromolecule biosynthetic process
GO:0019637	B	22635	2427	176	8	0.998989	1	0	organophosphate metabolic process
GO:0071822	B	22635	1159	176	2	0.999021	1	0	protein complex subunit organization
GO:0005739	C	22635	2629	176	9	0.999078	1	0	mitochondrion
GO:0044260	B	22635	14968	176	97	0.999093	1	0	cellular macromolecule metabolic process
GO:0000278	B	22635	882	176	1	0.999109	1	0	mitotic cell cycle
GO:0034622	B	22635	1424	176	3	0.999139	1	0	cellular macromolecular complex assembly
GO:0044424	C	22635	17100	176	115	0.999144	1	0	intracellular part
GO:0043603	B	22635	2106	176	6	0.99932	1	0	cellular amide metabolic process
GO:0003676	M	22635	5569	176	26	0.999506	1	0	nucleic acid binding
GO:0006396	B	22635	1953	176	5	0.999513	1	0	RNA processing
GO:0005634	C	22635	8091	176	43	0.999541	1	0	nucleus
GO:0009451	B	22635	983	176	1	0.999608	1	0	RNA modification
GO:0007010	B	22635	997	176	1	0.999651	1	0	cytoskeleton organization
GO:1901360	B	22635	11438	176	67	0.999675	1	0	organic cyclic compound metabolic process
GO:0044464	C	22635	19045	176	131	0.999689	1	0	cell part
GO:0043231	C	22635	14845	176	94	0.999691	1	0	intracellular membrane-bounded organelle
GO:0030529	C	22635	1572	176	3	0.999697	1	0	intracellular ribonucleoprotein complex
GO:1990904	C	22635	1573	176	3	0.999699	1	0	ribonucleoprotein complex
GO:0007049	B	22635	1814	176	4	0.999713	1	0	cell cycle
GO:0065003	B	22635	1583	176	3	0.999719	1	0	macromolecular complex assembly
GO:0005623	C	22635	19067	176	131	0.99973	1	0	cell
GO:0005622	C	22635	17497	176	116	0.999807	1	0	intracellular
GO:0043227	C	22635	14952	176	94	0.999814	1	0	membrane-bounded organelle
GO:0006725	B	22635	11199	176	64	0.999836	1	0	cellular aromatic compound metabolic process
GO:0043170	B	22635	16049	176	103	0.999841	1	0	macromolecule metabolic process
GO:0043933	B	22635	1705	176	3	0.999883	1	0	macromolecular complex subunit organization
GO:0044085	B	22635	3078	176	9	0.999934	1	0	cellular component biogenesis
GO:0090304	B	22635	8542	176	43	0.999941	1	0	nucleic acid metabolic process
GO:0070013	C	22635	2276	176	5	0.999943	1	0	intracellular organelle lumen
GO:0043233	C	22635	2276	176	5	0.999943	1	0	organelle lumen
GO:0031974	C	22635	2276	176	5	0.999943	1	0	membrane-enclosed lumen
GO:0022607	B	22635	2053	176	4	0.999945	1	0	cellular component assembly
GO:0044446	C	22635	7265	176	34	0.99995	1	0	intracellular organelle part
GO:0010467	B	22635	8165	176	40	0.999954	1	0	gene expression
GO:0043229	C	22635	15507	176	96	0.999964	1	0	intracellular organelle
GO:0046483	B	22635	10860	176	59	0.999964	1	0	heterocycle metabolic process
GO:0006996	B	22635	4634	176	17	0.999965	1	0	organelle organization
GO:0044422	C	22635	7354	176	34	0.999968	1	0	organelle part
GO:0043226	C	22635	15553	176	96	0.999972	1	0	organelle
GO:1902494	C	22635	1629	176	2	0.999973	1	0	catalytic complex
GO:0043234	C	22635	2873	176	7	0.999981	1	0	protein complex
GO:0043232	C	22635	3087	176	8	0.999982	1	0	intracellular non-membrane-bounded organelle
GO:0043228	C	22635	3090	176	8	0.999983	1	0	non-membrane-bounded organelle
GO:0031981	C	22635	1977	176	3	0.999984	1	0	nuclear lumen
GO:0006259	B	22635	1719	176	2	0.999986	1	0	DNA metabolic process
GO:0006139	B	22635	10294	176	53	0.99999	1	0	nucleobase-containing compound metabolic process
GO:0034641	B	22635	12323	176	68	0.999991	1	0	cellular nitrogen compound metabolic process
GO:0006412	B	22635	1824	176	2	0.999994	1	0	translation
GO:0043043	B	22635	1845	176	2	0.999995	1	0	peptide biosynthetic process
GO:0044428	C	22635	2387	176	4	0.999995	1	0	nuclear part
GO:0043604	B	22635	1923	176	2	0.999997	1	0	amide biosynthetic process
GO:0071840	B	22635	8969	176	40	0.999999	1	0	cellular component organization or biogenesis
GO:0016043	B	22635	8412	176	36	1	1	0	cellular component organization
GO:0032991	C	22635	4868	176	12	1	1	0	macromolecular complex
GO:0003723	M	22635	2195	176	1	1	1	0	RNA binding
GO:0000000	#N/A	22635	22635	176	176	1	1	1	Gene Ontology
GO:0008150	B	22635	22635	176	176	1	1	1	biological_process

## Sheet: 03-Up_StrongNO3_WeakNH4
ID		Pop.total	Pop.term	Study.total	Study.term	p	p.adjusted	p.min	name
GO:0005576	C	22635	1685	225	40	2.22725e-07	0.000509149	0	extracellular region
GO:0031226	C	22635	396	225	17	5.11576e-07	0.00116946	0	intrinsic component of plasma membrane
GO:0042221	B	22635	6227	225	95	1.30373e-06	0.00298034	0	response to chemical
GO:0072593	B	22635	553	225	18	1.15789e-05	0.0264693	0	reactive oxygen species metabolic process
GO:0044459	C	22635	608	225	19	1.16576e-05	0.0266493	0	plasma membrane part
GO:0010033	B	22635	4089	225	66	2.27738e-05	0.052061	0	response to organic substance
GO:1901700	B	22635	3353	225	57	2.35295e-05	0.0537883	0	response to oxygen-containing compound
GO:0009751	B	22635	599	225	18	3.33261e-05	0.0761836	0	response to salicylic acid
GO:0001101	B	22635	2233	225	42	3.87841e-05	0.0886605	0	response to acid chemical
GO:0050896	B	22635	13323	225	161	4.84078e-05	0.11066	0	response to stimulus
GO:0019748	B	22635	1140	225	26	7.14522e-05	0.16334	0	secondary metabolic process
GO:0042743	B	22635	474	225	15	8.63039e-05	0.197291	0	hydrogen peroxide metabolic process
GO:0009725	B	22635	2558	225	45	9.72197e-05	0.222244	0	response to hormone
GO:0005887	C	22635	192	225	9	0.000135493	0.309737	0	integral component of plasma membrane
GO:1900376	B	22635	152	225	8	0.000144709	0.330804	0	regulation of secondary metabolite biosynthetic process
GO:0014070	B	22635	1204	225	26	0.000171455	0.391945	0	response to organic cyclic compound
GO:0048046	C	22635	565	225	16	0.000180939	0.413627	0	apoplast
GO:0044550	B	22635	625	225	17	0.000183489	0.419457	0	secondary metabolite biosynthetic process
GO:0009719	B	22635	2652	225	45	0.000222469	0.508564	0	response to endogenous stimulus
GO:0015804	B	22635	126	225	7	0.000271018	0.619548	0	neutral amino acid transport
GO:0006970	B	22635	1322	225	27	0.000311797	0.712769	0	response to osmotic stress
GO:0009635	B	22635	14	225	3	0.000325356	0.743765	9.44556e-51	response to herbicide
GO:0009636	B	22635	542	225	15	0.000366472	0.837756	0	response to toxic substance
GO:0009817	B	22635	62	225	5	0.000378904	0.866176	3.45001e-185	defense response to fungus, incompatible interaction
GO:0080027	B	22635	4	225	2	0.00058253	1	9.14544e-17	response to herbivore
GO:0046658	C	22635	205	225	8	0.0010637	1	0	anchored component of plasma membrane
GO:1901698	B	22635	1075	225	22	0.00111455	1	0	response to nitrogen compound
GO:0031225	C	22635	257	225	9	0.00112843	1	0	anchored component of membrane
GO:0015174	M	22635	21	225	3	0.0011293	1	1.82803e-72	basic amino acid transmembrane transporter activity
GO:0009617	B	22635	869	225	19	0.00114407	1	0	response to bacterium
GO:0001871	M	22635	161	225	7	0.00116872	1	0	pattern binding
GO:0030247	M	22635	161	225	7	0.00116872	1	0	polysaccharide binding
GO:0009505	C	22635	547	225	14	0.00121499	1	0	plant-type cell wall
GO:0006955	B	22635	1299	225	25	0.00122058	1	0	immune response
GO:0043455	B	22635	210	225	8	0.00124085	1	0	regulation of secondary metabolic process
GO:0009651	B	22635	1232	225	24	0.00130139	1	0	response to salt stress
GO:0022838	M	22635	212	225	8	0.00131798	1	0	substrate-specific channel activity
GO:0022843	M	22635	49	225	4	0.00141874	1	2.64509e-151	voltage-gated cation channel activity
GO:1900378	B	22635	125	225	6	0.00158495	1	0	positive regulation of secondary metabolite biosynthetic process
GO:0009698	B	22635	506	225	13	0.00174488	1	0	phenylpropanoid metabolic process
GO:0010310	B	22635	173	225	7	0.00176596	1	0	regulation of hydrogen peroxide metabolic process
GO:0022836	M	22635	130	225	6	0.00193434	1	0	gated channel activity
GO:0009607	B	22635	2199	225	36	0.00194663	1	0	response to biotic stimulus
GO:0005244	M	22635	92	225	5	0.00226437	1	3.43071e-259	voltage-gated ion channel activity
GO:0022832	M	22635	93	225	5	0.00237401	1	1.41532e-261	voltage-gated channel activity
GO:0022803	M	22635	233	225	8	0.00238096	1	0	passive transmembrane transporter activity
GO:0015267	M	22635	233	225	8	0.00238096	1	0	channel activity
GO:0009628	B	22635	4088	225	58	0.00238862	1	0	response to abiotic stimulus
GO:0006950	B	22635	7292	225	93	0.00240396	1	0	response to stress
GO:0016798	M	22635	591	225	14	0.00248115	1	0	hydrolase activity, acting on glycosyl bonds
GO:0006811	B	22635	1996	225	33	0.00260621	1	0	ion transport
GO:0045087	B	22635	1152	225	22	0.00263749	1	0	innate immune response
GO:0015175	M	22635	28	225	3	0.00264286	1	3.61029e-93	neutral amino acid transmembrane transporter activity
GO:0015809	B	22635	8	225	2	0.00264794	1	5.85887e-31	arginine transport
GO:0010363	B	22635	474	225	12	0.0029274	1	0	regulation of plant-type hypersensitive response
GO:0009753	B	22635	604	225	14	0.00301631	1	0	response to jasmonic acid
GO:0098754	B	22635	479	225	12	0.00318511	1	0	detoxification
GO:0009626	B	22635	543	225	13	0.00320591	1	0	plant-type hypersensitive response
GO:0009900	B	22635	30	225	3	0.0032279	1	6.14603e-99	dehiscence
GO:0034050	B	22635	546	225	13	0.00335857	1	0	host programmed cell death induced by symbiont
GO:0006574	B	22635	9	225	2	0.00338224	1	2.33039e-34	valine catabolic process
GO:0004568	M	22635	31	225	3	0.00354778	1	8.42854e-102	chitinase activity
GO:0010150	B	22635	148	225	6	0.00368934	1	0	leaf senescence
GO:0090693	B	22635	149	225	6	0.00381296	1	0	plant organ senescence
GO:0006820	B	22635	972	225	19	0.00398676	1	0	anion transport
GO:0005618	C	22635	1195	225	22	0.00408135	1	0	cell wall
GO:0009611	B	22635	559	225	13	0.00409009	1	0	response to wounding
GO:0070887	B	22635	2467	225	38	0.00414911	1	0	cellular response to chemical stimulus
GO:0015706	B	22635	205	225	7	0.00453147	1	0	nitrate transport
GO:0071944	C	22635	5660	225	74	0.00464612	1	0	cell periphery
GO:0006612	B	22635	503	225	12	0.00469028	1	0	protein targeting to membrane
GO:0020037	M	22635	378	225	10	0.00473157	1	0	heme binding
GO:0042742	B	22635	636	225	14	0.00474637	1	0	defense response to bacterium
GO:0043207	B	22635	2080	225	33	0.00491372	1	0	response to external biotic stimulus
GO:0080001	B	22635	11	225	2	0.00510005	1	5.00755e-41	mucilage extrusion from seed coat
GO:0080148	B	22635	11	225	2	0.00510005	1	5.00755e-41	negative regulation of response to water deprivation
GO:0042744	B	22635	210	225	7	0.0051599	1	0	hydrogen peroxide catabolic process
GO:0030312	C	22635	1221	225	22	0.00523967	1	0	external encapsulating structure
GO:0009962	B	22635	160	225	6	0.00538387	1	0	regulation of flavonoid biosynthetic process
GO:0010035	B	22635	2181	225	34	0.00562567	1	0	response to inorganic substance
GO:0009834	B	22635	114	225	5	0.00567352	1	1.21410065843083E-310	plant-type secondary cell wall biogenesis
GO:0071446	B	22635	451	225	11	0.00568281	1	0	cellular response to salicylic acid stimulus
GO:0010167	B	22635	214	225	7	0.00570809	1	0	response to nitrate
GO:0006833	B	22635	215	225	7	0.0058517	1	0	water transport
GO:0042044	B	22635	215	225	7	0.0058517	1	0	fluid transport
GO:0009513	C	22635	12	225	2	0.00608015	1	2.65606e-44	etioplast
GO:0030104	B	22635	12	225	2	0.00608015	1	2.65606e-44	water homeostasis
GO:0009814	B	22635	656	225	14	0.00618598	1	0	defense response, incompatible interaction
GO:2000377	B	22635	218	225	7	0.00629878	1	0	regulation of reactive oxygen species metabolic process
GO:0046906	M	22635	395	225	10	0.00639155	1	0	tetrapyrrole binding
GO:0009862	B	22635	275	225	8	0.00642768	1	0	systemic acquired resistance, salicylic acid mediated signaling pathway
GO:0010876	B	22635	334	225	9	0.00643087	1	0	lipid localization
GO:0002376	B	22635	1554	225	26	0.00644115	1	0	immune system process
GO:0032504	B	22635	597	225	13	0.00699333	1	0	multicellular organism reproduction
GO:0006812	B	22635	1330	225	23	0.00702629	1	0	cation transport
GO:0009404	B	22635	284	225	8	0.00774034	1	0	toxin metabolic process
GO:0006869	B	22635	227	225	7	0.00779328	1	0	lipid transport
GO:0004867	M	22635	41	225	3	0.00782368	1	9.86668e-130	serine-type endopeptidase inhibitor activity
GO:0009266	B	22635	1345	225	23	0.0079905	1	0	response to temperature stimulus
GO:1905039	B	22635	124	225	5	0.00803805	1	0	carboxylic acid transmembrane transport
GO:0009699	B	22635	286	225	8	0.0080576	1	0	phenylpropanoid biosynthetic process
GO:0009813	B	22635	287	225	8	0.00821985	1	0	flavonoid biosynthetic process
GO:0010047	B	22635	14	225	2	0.00827439	1	9.44556e-51	fruit dehiscence
GO:0051707	B	22635	2073	225	32	0.00829749	1	0	response to other organism
GO:0008061	M	22635	42	225	3	0.00836464	1	1.83412e-132	chitin binding
GO:0015698	B	22635	412	225	10	0.00847344	1	0	inorganic anion transport
GO:0090150	B	22635	546	225	12	0.00877033	1	0	establishment of protein localization to membrane
GO:0006952	B	22635	2249	225	34	0.00886238	1	0	defense response
GO:0007568	B	22635	291	225	8	0.00889348	1	0	aging
GO:1903825	B	22635	128	225	5	0.00915088	1	0	organic acid transmembrane transport
GO:0080135	B	22635	551	225	12	0.00938434	1	0	regulation of cellular response to stress
GO:0080112	B	22635	15	225	2	0.00948526	1	6.26336e-54	seed growth
GO:0045088	B	22635	552	225	12	0.00951106	1	0	regulation of innate immune response
GO:0005216	M	22635	181	225	6	0.00962364	1	0	ion channel activity
GO:0008361	B	22635	130	225	5	0.00974528	1	0	regulation of cell size
GO:2000762	B	22635	182	225	6	0.00987155	1	0	regulation of phenylpropanoid metabolic process
GO:0008509	M	22635	358	225	9	0.00988518	1	0	anion transmembrane transporter activity
GO:0016662	M	22635	1	225	1	0.00994036	1	4.41794e-05	oxidoreductase activity, acting on other nitrogenous compounds as donors, cytochrome as acceptor
GO:1901183	B	22635	1	225	1	0.00994036	1	4.41794e-05	positive regulation of camalexin biosynthetic process
GO:1901182	B	22635	1	225	1	0.00994036	1	4.41794e-05	regulation of camalexin biosynthetic process
GO:0050421	M	22635	1	225	1	0.00994036	1	4.41794e-05	nitrite reductase (NO-forming) activity
GO:0052318	B	22635	1	225	1	0.00994036	1	4.41794e-05	regulation of phytoalexin metabolic process
GO:0052319	B	22635	1	225	1	0.00994036	1	4.41794e-05	regulation of phytoalexin biosynthetic process
GO:0052320	B	22635	1	225	1	0.00994036	1	4.41794e-05	positive regulation of phytoalexin metabolic process
GO:0052322	B	22635	1	225	1	0.00994036	1	4.41794e-05	positive regulation of phytoalexin biosynthetic process
GO:0004474	M	22635	1	225	1	0.00994036	1	4.41794e-05	malate synthase activity
GO:1905201	M	22635	1	225	1	0.00994036	1	4.41794e-05	gibberellin transmembrane transporter activity
GO:1905200	B	22635	1	225	1	0.00994036	1	4.41794e-05	gibberellic acid transmembrane transport
GO:0071327	B	22635	1	225	1	0.00994036	1	4.41794e-05	cellular response to trehalose stimulus
GO:0006799	B	22635	1	225	1	0.00994036	1	4.41794e-05	polyphosphate biosynthetic process
GO:0042754	B	22635	1	225	1	0.00994036	1	4.41794e-05	negative regulation of circadian rhythm
GO:0043335	B	22635	1	225	1	0.00994036	1	4.41794e-05	protein unfolding
GO:0047889	M	22635	1	225	1	0.00994036	1	4.41794e-05	ferredoxin-nitrate reductase activity
GO:0004553	M	22635	490	225	11	0.0102461	1	0	hydrolase activity, hydrolyzing O-glycosyl compounds
GO:0004364	M	22635	85	225	4	0.0102795	1	2.30167e-242	glutathione transferase activity
GO:0005275	M	22635	85	225	4	0.0102795	1	2.30167e-242	amine transmembrane transporter activity
GO:0050832	B	22635	491	225	11	0.0103921	1	0	defense response to fungus
GO:0072657	B	22635	563	225	12	0.0109948	1	0	protein localization to membrane
GO:0022622	B	22635	1080	225	19	0.0116991	1	0	root system development
GO:0009409	B	22635	855	225	16	0.0117784	1	0	response to cold
GO:0009083	B	22635	17	225	2	0.0121265	1	3.32974e-60	branched-chain amino acid catabolic process
GO:0016491	M	22635	2218	225	33	0.0123713	1	0	oxidoreductase activity
GO:0009627	B	22635	506	225	11	0.0127782	1	0	systemic acquired resistance
GO:0004601	M	22635	193	225	6	0.0129058	1	0	peroxidase activity
GO:0002682	B	22635	646	225	13	0.0129235	1	0	regulation of immune system process
GO:0009055	M	22635	375	225	9	0.0130721	1	0	electron carrier activity
GO:0050776	B	22635	578	225	12	0.0132995	1	0	regulation of immune response
GO:0009620	B	22635	721	225	14	0.0134175	1	0	response to fungus
GO:0016684	M	22635	195	225	6	0.0135206	1	0	oxidoreductase activity, acting on peroxide as acceptor
GO:0009605	B	22635	3009	225	42	0.0138027	1	0	response to external stimulus
GO:0071495	B	22635	1494	225	24	0.0139079	1	0	cellular response to endogenous stimulus
GO:0005261	M	22635	93	225	4	0.0139451	1	1.41532e-261	cation channel activity
GO:0009963	B	22635	143	225	5	0.0142658	1	0	positive regulation of flavonoid biosynthetic process
GO:0030246	M	22635	382	225	9	0.0145855	1	0	carbohydrate binding
GO:0009832	B	22635	319	225	8	0.0148212	1	0	plant-type cell wall biogenesis
GO:0022857	M	22635	1508	225	24	0.0154145	1	0	transmembrane transporter activity
GO:0015824	B	22635	96	225	4	0.0155077	1	1.0594e-268	proline transport
GO:0090487	B	22635	260	225	7	0.0155536	1	0	secondary metabolite catabolic process
GO:0009407	B	22635	260	225	7	0.0155536	1	0	toxin catabolic process
GO:0022891	M	22635	1270	225	21	0.0156403	1	0	substrate-specific transmembrane transporter activity
GO:0009750	B	22635	202	225	6	0.0158333	1	0	response to fructose
GO:0046943	M	22635	147	225	5	0.0158989	1	0	carboxylic acid transmembrane transporter activity
GO:0051704	B	22635	3309	225	45	0.0166055	1	0	multi-organism process
GO:0016661	M	22635	20	225	2	0.0166141	1	1.96862e-69	oxidoreductase activity, acting on other nitrogenous compounds as donors
GO:0060416	B	22635	20	225	2	0.0166141	1	1.96862e-69	response to growth hormone
GO:0005342	M	22635	149	225	5	0.0167602	1	0	organic acid transmembrane transporter activity
GO:0009414	B	22635	669	225	13	0.016788	1	0	response to water deprivation
GO:0006972	B	22635	330	225	8	0.0177971	1	0	hyperosmotic response
GO:0080167	B	22635	268	225	7	0.0180545	1	0	response to karrikin
GO:0090376	B	22635	21	225	2	0.018244	1	1.82803e-72	seed trichome differentiation
GO:0003333	B	22635	101	225	4	0.0183489	1	1.73194e-280	amino acid transmembrane transport
GO:0016138	B	22635	209	225	6	0.0184065	1	0	glycoside biosynthetic process
GO:0009812	B	22635	333	225	8	0.0186783	1	0	flavonoid metabolic process
GO:0015075	M	22635	980	225	17	0.0188407	1	0	ion transmembrane transporter activity
GO:0004145	M	22635	2	225	1	0.0197823	1	3.90381e-09	diamine N-acetyltransferase activity
GO:0007172	B	22635	2	225	1	0.0197823	1	3.90381e-09	signal complex assembly
GO:0046870	M	22635	2	225	1	0.0197823	1	3.90381e-09	cadmium ion binding
GO:0080045	M	22635	2	225	1	0.0197823	1	3.90381e-09	quercetin 3'-O-glucosyltransferase activity
GO:1900367	B	22635	2	225	1	0.0197823	1	3.90381e-09	positive regulation of defense response to insect
GO:0055082	B	22635	403	225	9	0.0199033	1	0	cellular chemical homeostasis
GO:0005372	M	22635	22	225	2	0.0199386	1	1.7784e-75	water transmembrane transporter activity
GO:0008515	M	22635	22	225	2	0.0199386	1	1.7784e-75	sucrose transmembrane transporter activity
GO:0015250	M	22635	22	225	2	0.0199386	1	1.7784e-75	water channel activity
GO:0004866	M	22635	58	225	3	0.0200301	1	6.69338e-175	endopeptidase inhibitor activity
GO:0005886	C	22635	4896	225	62	0.020482	1	0	plasma membrane
GO:0015171	M	22635	106	225	4	0.0214936	1	3.6266e-292	amino acid transmembrane transporter activity
GO:0048609	B	22635	548	225	11	0.0216854	1	0	multicellular organismal reproductive process
GO:0006573	B	22635	23	225	2	0.0216964	1	1.80883e-78	valine metabolic process
GO:0015154	M	22635	23	225	2	0.0216964	1	1.80883e-78	disaccharide transmembrane transporter activity
GO:0048364	B	22635	1075	225	18	0.0218174	1	0	root development
GO:0010466	B	22635	60	225	3	0.0218969	1	4.64874e-180	negative regulation of peptidase activity
GO:0010951	B	22635	60	225	3	0.0218969	1	4.64874e-180	negative regulation of endopeptidase activity
GO:0009733	B	22635	623	225	12	0.0224582	1	0	response to auxin
GO:0044092	B	22635	346	225	8	0.0228599	1	0	negative regulation of molecular function
GO:0071941	B	22635	61	225	3	0.0228648	1	1.25614e-182	nitrogen cycle metabolic process
GO:0030414	M	22635	61	225	3	0.0228648	1	1.25614e-182	peptidase inhibitor activity
GO:0032870	B	22635	1402	225	22	0.0230469	1	0	cellular response to hormone stimulus
GO:0098542	B	22635	1402	225	22	0.0230469	1	0	defense response to other organism
GO:0009743	B	22635	1004	225	17	0.023163	1	0	response to carbohydrate
GO:0009068	B	22635	24	225	2	0.023516	1	1.91987e-81	aspartate family amino acid catabolic process
GO:0015157	M	22635	24	225	2	0.023516	1	1.91987e-81	oligosaccharide transmembrane transporter activity
GO:0015800	B	22635	24	225	2	0.023516	1	1.91987e-81	acidic amino acid transport
GO:0006749	B	22635	109	225	4	0.0235291	1	3.99545e-299	glutathione metabolic process
GO:0009415	B	22635	702	225	13	0.0237946	1	0	response to water
GO:0061135	M	22635	62	225	3	0.0238556	1	3.45001e-185	endopeptidase regulator activity
GO:0048316	B	22635	930	225	16	0.0238939	1	0	seed development
GO:0010286	B	22635	110	225	4	0.0242328	1	1.95107e-301	heat acclimation
GO:0045861	B	22635	63	225	3	0.0248693	1	9.6288e-188	negative regulation of proteolysis
GO:0015837	B	22635	63	225	3	0.0248693	1	9.6288e-188	amine transport
GO:0046942	B	22635	490	225	10	0.0252749	1	0	carboxylic acid transport
GO:1901606	B	22635	225	225	6	0.0253312	1	0	alpha-amino acid catabolic process
GO:0009901	B	22635	25	225	2	0.0253959	1	2.12271e-84	anther dehiscence
GO:0015849	B	22635	492	225	10	0.0258964	1	0	organic acid transport
GO:0071310	B	22635	2010	225	29	0.0269427	1	0	cellular response to organic substance
GO:2000070	B	22635	26	225	2	0.0273349	1	2.44098e-87	regulation of response to water deprivation
GO:0042762	B	22635	26	225	2	0.0273349	1	2.44098e-87	regulation of sulfur metabolic process
GO:0015172	M	22635	26	225	2	0.0273349	1	2.44098e-87	acidic amino acid transmembrane transporter activity
GO:0015770	B	22635	27	225	2	0.0293315	1	2.91505e-90	sucrose transport
GO:0016664	M	22635	3	225	1	0.0295269	1	5.17449e-13	oxidoreductase activity, acting on other nitrogenous compounds as donors, iron-sulfur protein as acceptor
GO:0033524	B	22635	3	225	1	0.0295269	1	5.17449e-13	sinapate ester metabolic process
GO:0033525	B	22635	3	225	1	0.0295269	1	5.17449e-13	sinapate ester biosynthetic process
GO:0050463	M	22635	3	225	1	0.0295269	1	5.17449e-13	nitrate reductase [NAD(P)H] activity
GO:0050589	M	22635	3	225	1	0.0295269	1	5.17449e-13	leucocyanidin oxygenase activity
GO:1902047	B	22635	3	225	1	0.0295269	1	5.17449e-13	polyamine transmembrane transport
GO:0034425	C	22635	3	225	1	0.0295269	1	5.17449e-13	etioplast envelope
GO:0034426	C	22635	3	225	1	0.0295269	1	5.17449e-13	etioplast membrane
GO:1903085	B	22635	3	225	1	0.0295269	1	5.17449e-13	regulation of sinapate ester biosynthetic process
GO:1903086	B	22635	3	225	1	0.0295269	1	5.17449e-13	negative regulation of sinapate ester biosynthetic process
GO:0070330	M	22635	3	225	1	0.0295269	1	5.17449e-13	aromatase activity
GO:0005366	M	22635	3	225	1	0.0295269	1	5.17449e-13	myo-inositol:proton symporter activity
GO:0006797	B	22635	3	225	1	0.0295269	1	5.17449e-13	polyphosphate metabolic process
GO:0009578	C	22635	3	225	1	0.0295269	1	5.17449e-13	etioplast stroma
GO:0042425	B	22635	3	225	1	0.0295269	1	5.17449e-13	choline biosynthetic process
GO:0009992	B	22635	3	225	1	0.0295269	1	5.17449e-13	cellular water homeostasis
GO:0010353	B	22635	3	225	1	0.0295269	1	5.17449e-13	response to trehalose
GO:0015115	M	22635	3	225	1	0.0295269	1	5.17449e-13	silicate transmembrane transporter activity
GO:0048244	M	22635	3	225	1	0.0295269	1	5.17449e-13	phytanoyl-CoA dioxygenase activity
GO:0048307	M	22635	3	225	1	0.0295269	1	5.17449e-13	ferredoxin-nitrite reductase activity
GO:0015708	B	22635	3	225	1	0.0295269	1	5.17449e-13	silicate transport
GO:0006873	B	22635	365	225	8	0.0300993	1	0	cellular ion homeostasis
GO:0010243	B	22635	652	225	12	0.0304349	1	0	response to organonitrogen compound
GO:0015711	B	22635	579	225	11	0.0307223	1	0	organic anion transport
GO:0009867	B	22635	367	225	8	0.0309434	1	0	jasmonic acid mediated signaling pathway
GO:1900750	M	22635	28	225	2	0.0313845	1	3.61029e-93	oligopeptide binding
GO:0043295	M	22635	28	225	2	0.0313845	1	3.61029e-93	glutathione binding
GO:0015766	B	22635	28	225	2	0.0313845	1	3.61029e-93	disaccharide transport
GO:0015772	B	22635	28	225	2	0.0313845	1	3.61029e-93	oligosaccharide transport
GO:0071395	B	22635	370	225	8	0.0322399	1	0	cellular response to jasmonic acid stimulus
GO:0009863	B	22635	442	225	9	0.0332819	1	0	salicylic acid mediated signaling pathway
GO:0016762	M	22635	29	225	2	0.0334925	1	4.63124e-96	xyloglucan:xyloglucosyl transferase activity
GO:0006026	B	22635	29	225	2	0.0334925	1	4.63124e-96	aminoglycan catabolic process
GO:0061134	M	22635	71	225	3	0.0338025	1	6.13729e-208	peptidase regulator activity
GO:0001666	B	22635	123	225	4	0.0345425	1	0	response to hypoxia
GO:0032535	B	22635	308	225	7	0.0348656	1	0	regulation of cellular component size
GO:0016628	M	22635	243	225	6	0.0349827	1	0	oxidoreductase activity, acting on the CH-CH group of donors, NAD or NADP as acceptor
GO:0009063	B	22635	243	225	6	0.0349827	1	0	cellular amino acid catabolic process
GO:0090066	B	22635	309	225	7	0.0353852	1	0	regulation of anatomical structure size
GO:0009704	B	22635	30	225	2	0.0356543	1	6.14603e-99	de-etiolation
GO:0080134	B	22635	901	225	15	0.0361191	1	0	regulation of response to stress
GO:0010411	B	22635	73	225	3	0.0362626	1	6.33606e-213	xyloglucan metabolic process
GO:0015802	B	22635	73	225	3	0.0362626	1	6.33606e-213	basic amino acid transport
GO:0010051	B	22635	183	225	5	0.0363499	1	0	xylem and phloem pattern formation
GO:0051346	B	22635	74	225	3	0.0375264	1	2.07813e-215	negative regulation of hydrolase activity
GO:2000022	B	22635	31	225	2	0.0378685	1	8.42854e-102	regulation of jasmonic acid mediated signaling pathway
GO:0009531	C	22635	31	225	2	0.0378685	1	8.42854e-102	secondary cell wall
GO:0009746	B	22635	248	225	6	0.0380324	1	0	response to hexose
GO:0052548	B	22635	75	225	3	0.0388124	1	6.90838e-218	regulation of endopeptidase activity
GO:0010260	B	22635	128	225	4	0.0390902	1	0	animal organ senescence
GO:0043086	B	22635	316	225	7	0.039167	1	0	negative regulation of catalytic activity
GO:0000234	M	22635	4	225	1	0.039175	1	9.14544e-17	phosphoethanolamine N-methyltransferase activity
GO:0098809	M	22635	4	225	1	0.039175	1	9.14544e-17	nitrite reductase activity
GO:0033514	B	22635	4	225	1	0.039175	1	9.14544e-17	L-lysine catabolic process to acetyl-CoA via L-pipecolate
GO:0050031	M	22635	4	225	1	0.039175	1	9.14544e-17	L-pipecolate oxidase activity
GO:0033730	M	22635	4	225	1	0.039175	1	9.14544e-17	arogenate dehydrogenase (NADP+) activity
GO:0034060	C	22635	4	225	1	0.039175	1	9.14544e-17	cyanelle stroma
GO:0051176	B	22635	4	225	1	0.039175	1	9.14544e-17	positive regulation of sulfur metabolic process
GO:0002100	B	22635	4	225	1	0.039175	1	9.14544e-17	tRNA wobble adenosine to inosine editing
GO:0005245	M	22635	4	225	1	0.039175	1	9.14544e-17	voltage-gated calcium channel activity
GO:0006382	B	22635	4	225	1	0.039175	1	9.14544e-17	adenosine to inosine editing
GO:0008115	M	22635	4	225	1	0.039175	1	9.14544e-17	sarcosine oxidase activity
GO:0008892	M	22635	4	225	1	0.039175	1	9.14544e-17	guanine deaminase activity
GO:0043673	C	22635	4	225	1	0.039175	1	9.14544e-17	sexine
GO:0043674	C	22635	4	225	1	0.039175	1	9.14544e-17	columella
GO:0045157	M	22635	4	225	1	0.039175	1	9.14544e-17	electron transporter, transferring electrons within the noncyclic electron transport pathway of photosynthesis activity
GO:0080151	B	22635	4	225	1	0.039175	1	9.14544e-17	positive regulation of salicylic acid mediated signaling pathway
GO:0047794	M	22635	4	225	1	0.039175	1	9.14544e-17	cyclohexadienyl dehydrogenase activity
GO:0048016	B	22635	4	225	1	0.039175	1	9.14544e-17	inositol phosphate-mediated signaling
GO:0009615	B	22635	251	225	6	0.0399412	1	0	response to virus
GO:0036293	B	22635	129	225	4	0.0400389	1	0	response to decreased oxygen levels
GO:0009804	B	22635	76	225	3	0.0401206	1	2.32729e-220	coumarin metabolic process
GO:0009805	B	22635	76	225	3	0.0401206	1	2.32729e-220	coumarin biosynthetic process
GO:0007190	B	22635	32	225	2	0.040134	1	1.19321e-104	activation of adenylate cyclase activity
GO:0034284	B	22635	252	225	6	0.0405907	1	0	response to monosaccharide
GO:0032440	M	22635	189	225	5	0.0408355	1	0	2-alkenal reductase [NAD(P)] activity
GO:0070482	B	22635	130	225	4	0.0410006	1	0	response to oxygen levels
GO:0055076	B	22635	191	225	5	0.0424019	1	0	transition metal ion homeostasis
GO:0005089	M	22635	33	225	2	0.0424495	1	1.74207e-107	Rho guanyl-nucleotide exchange factor activity
GO:0052547	B	22635	78	225	3	0.0428035	1	2.74673e-225	regulation of peptidase activity
GO:0010154	B	22635	1004	225	16	0.0433667	1	0	fruit development
GO:0031347	B	22635	767	225	13	0.0436105	1	0	regulation of defense response
GO:0046916	B	22635	133	225	4	0.0439639	1	0	cellular transition metal ion homeostasis
GO:0030003	B	22635	325	225	7	0.0444058	1	0	cellular cation homeostasis
GO:0016209	M	22635	258	225	6	0.0446285	1	0	antioxidant activity
GO:0048359	B	22635	34	225	2	0.0448137	1	2.62058e-110	mucilage metabolic process involved in seed coat development
GO:0009816	B	22635	80	225	3	0.045574	1	3.41185e-230	defense response to bacterium, incompatible interaction
GO:0032879	B	22635	543	225	10	0.0456744	1	0	regulation of localization
GO:0009755	B	22635	1340	225	20	0.0458474	1	0	hormone-mediated signaling pathway
GO:0043067	B	22635	696	225	12	0.0461736	1	0	regulation of programmed cell death
GO:0009934	B	22635	35	225	2	0.0472256	1	4.05823e-113	regulation of meristem structural organization
GO:0043434	B	22635	35	225	2	0.0472256	1	4.05823e-113	response to peptide hormone
GO:0044390	M	22635	35	225	2	0.0472256	1	4.05823e-113	ubiquitin-like protein conjugating enzyme binding
GO:0045762	B	22635	35	225	2	0.0472256	1	4.05823e-113	positive regulation of adenylate cyclase activity
GO:0030801	B	22635	35	225	2	0.0472256	1	4.05823e-113	positive regulation of cyclic nucleotide metabolic process
GO:0030804	B	22635	35	225	2	0.0472256	1	4.05823e-113	positive regulation of cyclic nucleotide biosynthetic process
GO:0030810	B	22635	35	225	2	0.0472256	1	4.05823e-113	positive regulation of nucleotide biosynthetic process
GO:0030816	B	22635	35	225	2	0.0472256	1	4.05823e-113	positive regulation of cAMP metabolic process
GO:0030819	B	22635	35	225	2	0.0472256	1	4.05823e-113	positive regulation of cAMP biosynthetic process
GO:1900373	B	22635	35	225	2	0.0472256	1	4.05823e-113	positive regulation of purine nucleotide biosynthetic process
GO:0031224	C	22635	10769	225	120	0.0474828	1	0	intrinsic component of membrane
GO:1901701	B	22635	1431	225	21	0.0479708	1	0	cellular response to oxygen-containing compound
GO:0033115	C	22635	5	225	1	0.0487277	1	2.02055e-20	cyanelle thylakoid membrane
GO:0050388	M	22635	5	225	1	0.0487277	1	2.02055e-20	uronate dehydrogenase activity
GO:2000068	B	22635	5	225	1	0.0487277	1	2.02055e-20	regulation of defense response to insect
GO:0050590	M	22635	5	225	1	0.0487277	1	2.02055e-20	desacetoxyvindoline 4-hydroxylase activity
GO:0052654	M	22635	5	225	1	0.0487277	1	2.02055e-20	L-leucine transaminase activity
GO:0052655	M	22635	5	225	1	0.0487277	1	2.02055e-20	L-valine transaminase activity
GO:0052656	M	22635	5	225	1	0.0487277	1	2.02055e-20	L-isoleucine transaminase activity
GO:0004126	M	22635	5	225	1	0.0487277	1	2.02055e-20	cytidine deaminase activity
GO:0004128	M	22635	5	225	1	0.0487277	1	2.02055e-20	cytochrome-b5 reductase activity, acting on NAD(P)H
GO:0006216	B	22635	5	225	1	0.0487277	1	2.02055e-20	cytidine catabolic process
GO:0006884	B	22635	5	225	1	0.0487277	1	2.02055e-20	cell volume homeostasis
GO:0008963	M	22635	5	225	1	0.0487277	1	2.02055e-20	phospho-N-acetylmuramoyl-pentapeptide-transferase activity
GO:0009930	C	22635	5	225	1	0.0487277	1	2.02055e-20	longitudinal side of cell surface
GO:0009972	B	22635	5	225	1	0.0487277	1	2.02055e-20	cytidine deamination
GO:0010581	B	22635	5	225	1	0.0487277	1	2.02055e-20	regulation of starch biosynthetic process
GO:0060148	B	22635	5	225	1	0.0487277	1	2.02055e-20	positive regulation of posttranscriptional gene silencing
GO:0045471	B	22635	5	225	1	0.0487277	1	2.02055e-20	response to ethanol
GO:0045485	M	22635	5	225	1	0.0487277	1	2.02055e-20	omega-6 fatty acid desaturase activity
GO:0047036	M	22635	5	225	1	0.0487277	1	2.02055e-20	codeinone reductase (NADPH) activity
GO:0080142	B	22635	5	225	1	0.0487277	1	2.02055e-20	regulation of salicylic acid biosynthetic process
GO:0047939	M	22635	5	225	1	0.0487277	1	2.02055e-20	L-glucuronate reductase activity
GO:0015203	M	22635	5	225	1	0.0487277	1	2.02055e-20	polyamine transmembrane transporter activity
GO:0032450	M	22635	5	225	1	0.0487277	1	2.02055e-20	maltose alpha-glucosidase activity
GO:0000272	B	22635	199	225	5	0.0490273	1	0	polysaccharide catabolic process
GO:1901652	B	22635	36	225	2	0.049684	1	6.46444e-116	response to peptide
GO:0051349	B	22635	36	225	2	0.049684	1	6.46444e-116	positive regulation of lyase activity
GO:0009960	B	22635	36	225	2	0.049684	1	6.46444e-116	endosperm development
GO:0019758	B	22635	200	225	5	0.049896	1	0	glycosinolate biosynthetic process
GO:0019761	B	22635	200	225	5	0.049896	1	0	glucosinolate biosynthetic process
GO:0016144	B	22635	200	225	5	0.049896	1	0	S-glycoside biosynthetic process
GO:1900544	B	22635	37	225	2	0.0521876	1	1.05839e-118	positive regulation of purine nucleotide metabolic process
GO:0035265	B	22635	37	225	2	0.0521876	1	1.05839e-118	organ growth
GO:0045981	B	22635	37	225	2	0.0521876	1	1.05839e-118	positive regulation of nucleotide metabolic process
GO:0051179	B	22635	7452	225	86	0.0529228	1	0	localization
GO:0002831	B	22635	142	225	4	0.0535571	1	0	regulation of response to biotic stimulus
GO:0006865	B	22635	411	225	8	0.0537868	1	0	amino acid transport
GO:0009888	B	22635	1707	225	24	0.0540425	1	0	tissue development
GO:0010075	B	22635	271	225	6	0.0542132	1	0	regulation of meristem growth
GO:0016706	M	22635	86	225	3	0.0544026	1	8.77799e-245	oxidoreductase activity, acting on paired donors, with incorporation or reduction of molecular oxygen, 2-oxoglutarate as one donor, and incorporation of one atom each of oxygen into both donors
GO:0005199	M	22635	38	225	2	0.0547354	1	1.77974e-121	structural constituent of cell wall
GO:0042973	M	22635	38	225	2	0.0547354	1	1.77974e-121	glucan endo-1,3-beta-D-glucosidase activity
GO:0080031	M	22635	38	225	2	0.0547354	1	1.77974e-121	methyl salicylate esterase activity
GO:0080050	B	22635	38	225	2	0.0547354	1	1.77974e-121	regulation of seed development
GO:0031281	B	22635	38	225	2	0.0547354	1	1.77974e-121	positive regulation of cyclase activity
GO:0048653	B	22635	144	225	4	0.0558313	1	0	anther development
GO:0055080	B	22635	416	225	8	0.0569234	1	0	cation homeostasis
GO:0016021	C	22635	10736	225	119	0.0570723	1	0	integral component of membrane
GO:0046686	B	22635	800	225	13	0.0571989	1	0	response to cadmium ion
GO:0045761	B	22635	39	225	2	0.0573262	1	3.07165e-124	regulation of adenylate cyclase activity
GO:0048509	B	22635	345	225	7	0.0576071	1	0	regulation of meristem development
GO:0050505	M	22635	6	225	1	0.0581858	1	5.35719e-24	hydroquinone glucosyltransferase activity
GO:0004020	M	22635	6	225	1	0.0581858	1	5.35719e-24	adenylylsulfate kinase activity
GO:0004665	M	22635	6	225	1	0.0581858	1	5.35719e-24	prephenate dehydrogenase (NADP+) activity
GO:0008977	M	22635	6	225	1	0.0581858	1	5.35719e-24	prephenate dehydrogenase (NAD+) activity
GO:0009843	C	22635	6	225	1	0.0581858	1	5.35719e-24	cyanelle thylakoid
GO:0010080	B	22635	6	225	1	0.0581858	1	5.35719e-24	regulation of floral meristem growth
GO:0010441	B	22635	6	225	1	0.0581858	1	5.35719e-24	guard cell development
GO:0010442	B	22635	6	225	1	0.0581858	1	5.35719e-24	guard cell morphogenesis
GO:0010451	B	22635	6	225	1	0.0581858	1	5.35719e-24	floral meristem growth
GO:0010618	B	22635	6	225	1	0.0581858	1	5.35719e-24	aerenchyma formation
GO:0043546	M	22635	6	225	1	0.0581858	1	5.35719e-24	molybdopterin cofactor binding
GO:0046087	B	22635	6	225	1	0.0581858	1	5.35719e-24	cytidine metabolic process
GO:0030089	C	22635	6	225	1	0.0581858	1	5.35719e-24	phycobilisome
GO:1900377	B	22635	6	225	1	0.0581858	1	5.35719e-24	negative regulation of secondary metabolite biosynthetic process
GO:0009411	B	22635	346	225	7	0.0583246	1	0	response to UV
GO:0009723	B	22635	493	225	9	0.0587683	1	0	response to ethylene
GO:0016137	B	22635	277	225	6	0.0590272	1	0	glycoside metabolic process
GO:0098869	B	22635	210	225	5	0.0590807	1	0	cellular oxidant detoxification
GO:0005249	M	22635	40	225	2	0.0599589	1	5.4375e-127	voltage-gated potassium channel activity
GO:0080032	M	22635	40	225	2	0.0599589	1	5.4375e-127	methyl jasmonate esterase activity
GO:0030001	B	22635	887	225	14	0.0602154	1	0	metal ion transport
GO:1990748	B	22635	212	225	5	0.0610261	1	0	cellular detoxification
GO:0043478	B	22635	149	225	4	0.0617414	1	0	pigment accumulation in response to UV light
GO:0043479	B	22635	149	225	4	0.0617414	1	0	pigment accumulation in tissues in response to UV light
GO:0043480	B	22635	149	225	4	0.0617414	1	0	pigment accumulation in tissues
GO:0043481	B	22635	149	225	4	0.0617414	1	0	anthocyanin accumulation in tissues in response to UV light
GO:0055044	C	22635	1389	225	20	0.0617542	1	0	symplast
GO:0009506	C	22635	1389	225	20	0.0617542	1	0	plasmodesma
GO:0051234	B	22635	6444	225	75	0.0620801	1	0	establishment of localization
GO:0034219	B	22635	91	225	3	0.0623365	1	8.40673e-257	carbohydrate transmembrane transport
GO:0010588	B	22635	41	225	2	0.0626325	1	9.86668e-130	cotyledon vascular tissue pattern formation
GO:0010941	B	22635	733	225	12	0.0631834	1	0	regulation of cell death
GO:0006810	B	22635	6069	225	71	0.0636967	1	0	transport
GO:0015926	M	22635	92	225	3	0.0639844	1	3.43071e-259	glucosidase activity
GO:0043476	B	22635	151	225	4	0.0641945	1	0	pigment accumulation
GO:0008514	M	22635	216	225	5	0.0650251	1	0	organic anion transmembrane transporter activity
GO:0003993	M	22635	42	225	2	0.0653459	1	1.83412e-132	acid phosphatase activity
GO:0080030	M	22635	42	225	2	0.0653459	1	1.83412e-132	methyl indole-3-acetate esterase activity
GO:0004252	M	22635	152	225	4	0.0654401	1	0	serine-type endopeptidase activity
GO:0070301	B	22635	152	225	4	0.0654401	1	0	cellular response to hydrogen peroxide
GO:0050691	B	22635	7	225	1	0.0675502	1	1.65718e-27	regulation of defense response to virus by host
GO:2000574	B	22635	7	225	1	0.0675502	1	1.65718e-27	regulation of microtubule motor activity
GO:2000582	B	22635	7	225	1	0.0675502	1	1.65718e-27	positive regulation of ATP-dependent microtubule motor activity, plus-end-directed
GO:2000580	B	22635	7	225	1	0.0675502	1	1.65718e-27	regulation of ATP-dependent microtubule motor activity, plus-end-directed
GO:2000576	B	22635	7	225	1	0.0675502	1	1.65718e-27	positive regulation of microtubule motor activity
GO:0019139	M	22635	7	225	1	0.0675502	1	1.65718e-27	cytokinin dehydrogenase activity
GO:0051959	M	22635	7	225	1	0.0675502	1	1.65718e-27	dynein light intermediate chain binding
GO:0019474	B	22635	7	225	1	0.0675502	1	1.65718e-27	L-lysine catabolic process to acetyl-CoA
GO:0019477	B	22635	7	225	1	0.0675502	1	1.65718e-27	L-lysine catabolic process
GO:0052317	B	22635	7	225	1	0.0675502	1	1.65718e-27	camalexin metabolic process
GO:0019695	B	22635	7	225	1	0.0675502	1	1.65718e-27	choline metabolic process
GO:0003959	M	22635	7	225	1	0.0675502	1	1.65718e-27	NADPH dehydrogenase activity
GO:0004450	M	22635	7	225	1	0.0675502	1	1.65718e-27	isocitrate dehydrogenase (NADP+) activity
GO:0070813	B	22635	7	225	1	0.0675502	1	1.65718e-27	hydrogen sulfide metabolic process
GO:0070814	B	22635	7	225	1	0.0675502	1	1.65718e-27	hydrogen sulfide biosynthetic process
GO:0005868	C	22635	7	225	1	0.0675502	1	1.65718e-27	cytoplasmic dynein complex
GO:0006554	B	22635	7	225	1	0.0675502	1	1.65718e-27	lysine catabolic process
GO:0006809	B	22635	7	225	1	0.0675502	1	1.65718e-27	nitric oxide biosynthetic process
GO:0042178	B	22635	7	225	1	0.0675502	1	1.65718e-27	xenobiotic catabolic process
GO:0010120	B	22635	7	225	1	0.0675502	1	1.65718e-27	camalexin biosynthetic process
GO:0010222	B	22635	7	225	1	0.0675502	1	1.65718e-27	stem vascular tissue pattern formation
GO:0010439	B	22635	7	225	1	0.0675502	1	1.65718e-27	regulation of glucosinolate biosynthetic process
GO:0043667	C	22635	7	225	1	0.0675502	1	1.65718e-27	pollen wall
GO:0043668	C	22635	7	225	1	0.0675502	1	1.65718e-27	exine
GO:0046440	B	22635	7	225	1	0.0675502	1	1.65718e-27	L-lysine metabolic process
GO:0046864	B	22635	7	225	1	0.0675502	1	1.65718e-27	isoprenoid transport
GO:0046865	B	22635	7	225	1	0.0675502	1	1.65718e-27	terpenoid transport
GO:0015669	B	22635	7	225	1	0.0675502	1	1.65718e-27	gas transport
GO:0015671	B	22635	7	225	1	0.0675502	1	1.65718e-27	oxygen transport
GO:0032366	B	22635	7	225	1	0.0675502	1	1.65718e-27	intracellular sterol transport
GO:0023014	B	22635	432	225	8	0.0677318	1	0	signal transduction by protein phosphorylation
GO:0048638	B	22635	432	225	8	0.0677318	1	0	regulation of developmental growth
GO:0050253	M	22635	43	225	2	0.068098	1	3.49077e-135	retinyl-palmitate esterase activity
GO:0005088	M	22635	43	225	2	0.068098	1	3.49077e-135	Ras guanyl-nucleotide exchange factor activity
GO:0010191	B	22635	43	225	2	0.068098	1	3.49077e-135	mucilage metabolic process
GO:0010214	B	22635	43	225	2	0.068098	1	3.49077e-135	seed coat development
GO:0022892	M	22635	1497	225	21	0.0701154	1	0	substrate-specific transporter activity
GO:0010200	B	22635	511	225	9	0.0701397	1	0	response to chitin
GO:0009825	B	22635	156	225	4	0.0705477	1	0	multidimensional cell growth
GO:0051119	M	22635	96	225	3	0.0707749	1	1.0594e-268	sugar transmembrane transporter activity
GO:0015696	B	22635	96	225	3	0.0707749	1	1.0594e-268	ammonium transport
GO:0080022	B	22635	44	225	2	0.0708879	1	6.7986e-138	primary root development
GO:0071407	B	22635	748	225	12	0.0711281	1	0	cellular response to organic cyclic compound
GO:0051336	B	22635	291	225	6	0.0712244	1	0	regulation of hydrolase activity
GO:0035266	B	22635	291	225	6	0.0712244	1	0	meristem growth
GO:0048443	B	22635	223	225	5	0.0723688	1	0	stamen development
GO:0048466	B	22635	223	225	5	0.0723688	1	0	androecium development
GO:0005911	C	22635	1417	225	20	0.072405	1	0	cell-cell junction
GO:0010103	B	22635	158	225	4	0.0731762	1	0	stomatal complex morphogenesis
GO:0030162	B	22635	158	225	4	0.0731762	1	0	regulation of proteolysis
GO:0043255	B	22635	45	225	2	0.0737144	1	1.35424e-140	regulation of carbohydrate biosynthetic process
GO:0051213	M	22635	159	225	4	0.074509	1	0	dioxygenase activity
GO:0000165	B	22635	368	225	7	0.0755123	1	0	MAPK cascade
GO:0050801	B	22635	519	225	9	0.0756067	1	0	ion homeostasis
GO:0010431	B	22635	226	225	5	0.0756499	1	0	seed maturation
GO:0043473	B	22635	160	225	4	0.075854	1	0	pigmentation
GO:0120036	B	22635	99	225	3	0.0760718	1	8.70853e-276	plasma membrane bounded cell projection organization
GO:0031279	B	22635	46	225	2	0.0765767	1	2.75765e-143	regulation of cyclase activity
GO:0016712	M	22635	8	225	1	0.076822	1	5.85887e-31	oxidoreductase activity, acting on paired donors, with incorporation or reduction of molecular oxygen, reduced flavin or flavoprotein as one donor, and incorporation of one atom of oxygen
GO:0016720	M	22635	8	225	1	0.076822	1	5.85887e-31	delta12-fatty acid dehydrogenase activity
GO:0016794	M	22635	8	225	1	0.076822	1	5.85887e-31	diphosphoric monoester hydrolase activity
GO:0003860	M	22635	8	225	1	0.076822	1	5.85887e-31	3-hydroxyisobutyryl-CoA hydrolase activity
GO:0003968	M	22635	8	225	1	0.076822	1	5.85887e-31	RNA-directed 5'-3' RNA polymerase activity
GO:0022833	M	22635	8	225	1	0.076822	1	5.85887e-31	mechanically gated channel activity
GO:0008381	M	22635	8	225	1	0.076822	1	5.85887e-31	mechanically-gated ion channel activity
GO:0008728	M	22635	8	225	1	0.076822	1	5.85887e-31	GTP diphosphokinase activity
GO:0008893	M	22635	8	225	1	0.076822	1	5.85887e-31	guanosine-3',5'-bis(diphosphate) 3'-diphosphatase activity
GO:0009099	B	22635	8	225	1	0.076822	1	5.85887e-31	valine biosynthetic process
GO:0009399	B	22635	8	225	1	0.076822	1	5.85887e-31	nitrogen fixation
GO:0009700	B	22635	8	225	1	0.076822	1	5.85887e-31	indole phytoalexin biosynthetic process
GO:0010455	B	22635	8	225	1	0.076822	1	5.85887e-31	positive regulation of cell fate commitment
GO:0045505	M	22635	8	225	1	0.076822	1	5.85887e-31	dynein intermediate chain binding
GO:0046217	B	22635	8	225	1	0.076822	1	5.85887e-31	indole phytoalexin metabolic process
GO:0015976	B	22635	8	225	1	0.076822	1	5.85887e-31	carbon utilization
GO:0048833	B	22635	8	225	1	0.076822	1	5.85887e-31	specification of floral organ number
GO:0006995	B	22635	47	225	2	0.0794737	1	5.73772e-146	cellular response to nitrogen starvation
GO:0042126	B	22635	47	225	2	0.0794737	1	5.73772e-146	nitrate metabolic process
GO:0042128	B	22635	47	225	2	0.0794737	1	5.73772e-146	nitrate assimilation
GO:0010675	B	22635	47	225	2	0.0794737	1	5.73772e-146	regulation of cellular carbohydrate metabolic process
GO:0042546	B	22635	603	225	10	0.0797045	1	0	cell wall biogenesis
GO:0071229	B	22635	1010	225	15	0.0797427	1	0	cellular response to acid chemical
GO:0010038	B	22635	1011	225	15	0.0802559	1	0	response to metal ion
GO:0016627	M	22635	302	225	6	0.0817536	1	0	oxidoreductase activity, acting on the CH-CH group of donors
GO:0006790	B	22635	1099	225	16	0.0823365	1	0	sulfur compound metabolic process
GO:0042060	B	22635	48	225	2	0.0824044	1	1.21928e-148	wound healing
GO:0031012	C	22635	48	225	2	0.0824044	1	1.21928e-148	extracellular matrix
GO:0015850	B	22635	48	225	2	0.0824044	1	1.21928e-148	organic hydroxy compound transport
GO:0048826	B	22635	48	225	2	0.0824044	1	1.21928e-148	cotyledon morphogenesis
GO:0050660	M	22635	166	225	4	0.0841789	1	0	flavin adenine dinucleotide binding
GO:0016705	M	22635	379	225	7	0.0851148	1	0	oxidoreductase activity, acting on paired donors, with incorporation or reduction of molecular oxygen
GO:0007265	B	22635	104	225	3	0.0852745	1	1.65404e-287	Ras protein signal transduction
GO:0005215	M	22635	1886	225	25	0.0855047	1	0	transporter activity
GO:0016647	M	22635	9	225	1	0.0860019	1	2.33039e-34	oxidoreductase activity, acting on the CH-NH group of donors, oxygen as acceptor
GO:0001172	B	22635	9	225	1	0.0860019	1	2.33039e-34	transcription, RNA-templated
GO:0004084	M	22635	9	225	1	0.0860019	1	2.33039e-34	branched-chain-amino-acid transaminase activity
GO:0071466	B	22635	9	225	1	0.0860019	1	2.33039e-34	cellular response to xenobiotic stimulus
GO:0006552	B	22635	9	225	1	0.0860019	1	2.33039e-34	leucine catabolic process
GO:0006805	B	22635	9	225	1	0.0860019	1	2.33039e-34	xenobiotic metabolic process
GO:0089701	C	22635	9	225	1	0.0860019	1	2.33039e-34	U2AF
GO:0009842	C	22635	9	225	1	0.0860019	1	2.33039e-34	cyanelle
GO:0010215	B	22635	9	225	1	0.0860019	1	2.33039e-34	cellulose microfibril organization
GO:0010480	B	22635	9	225	1	0.0860019	1	2.33039e-34	microsporocyte differentiation
GO:0045793	B	22635	9	225	1	0.0860019	1	2.33039e-34	positive regulation of cell size
GO:0046209	B	22635	9	225	1	0.0860019	1	2.33039e-34	nitric oxide metabolic process
GO:0015918	B	22635	9	225	1	0.0860019	1	2.33039e-34	sterol transport
GO:0005509	M	22635	380	225	7	0.0860209	1	0	calcium ion binding
GO:0030054	C	22635	1450	225	20	0.0864909	1	0	cell junction
GO:1901659	B	22635	308	225	6	0.0878444	1	0	glycosyl compound biosynthetic process
GO:0048513	B	22635	2981	225	37	0.0895796	1	0	animal organ development
GO:0010087	B	22635	170	225	4	0.0899675	1	0	phloem or xylem histogenesis
GO:0016645	M	22635	51	225	2	0.0913897	1	1.32227e-156	oxidoreductase activity, acting on the CH-NH group of donors
GO:0005267	M	22635	51	225	2	0.0913897	1	1.32227e-156	potassium channel activity
GO:0072341	M	22635	51	225	2	0.0913897	1	1.32227e-156	modified amino acid binding
GO:0042542	B	22635	388	225	7	0.0934685	1	0	response to hydrogen peroxide
GO:0012501	B	22635	868	225	13	0.0936058	1	0	programmed cell death
GO:2001057	B	22635	52	225	2	0.0944461	1	3.04455e-159	reactive nitrogen species metabolic process
GO:0009081	B	22635	52	225	2	0.0944461	1	3.04455e-159	branched-chain amino acid metabolic process
GO:0050366	M	22635	10	225	1	0.095091	1	1.02996e-37	tyramine N-feruloyltransferase activity
GO:0034035	B	22635	10	225	1	0.095091	1	1.02996e-37	purine ribonucleoside bisphosphate metabolic process
GO:0004089	M	22635	10	225	1	0.095091	1	1.02996e-37	carbonate dehydratase activity
GO:0004300	M	22635	10	225	1	0.095091	1	1.02996e-37	enoyl-CoA hydratase activity
GO:0038127	B	22635	10	225	1	0.095091	1	1.02996e-37	ERBB signaling pathway
GO:0006571	B	22635	10	225	1	0.095091	1	1.02996e-37	tyrosine biosynthetic process
GO:0007173	B	22635	10	225	1	0.095091	1	1.02996e-37	epidermal growth factor receptor signaling pathway
GO:0009044	M	22635	10	225	1	0.095091	1	1.02996e-37	xylan 1,4-beta-xylosidase activity
GO:0042807	C	22635	10	225	1	0.095091	1	1.02996e-37	central vacuole
GO:0046133	B	22635	10	225	1	0.095091	1	1.02996e-37	pyrimidine ribonucleoside catabolic process
GO:0046556	M	22635	10	225	1	0.095091	1	1.02996e-37	alpha-L-arabinofuranosidase activity
GO:0015204	M	22635	10	225	1	0.095091	1	1.02996e-37	urea transmembrane transporter activity
GO:0015969	B	22635	10	225	1	0.095091	1	1.02996e-37	guanosine tetraphosphate metabolic process
GO:0016328	C	22635	10	225	1	0.095091	1	1.02996e-37	lateral plasma membrane
GO:0019757	B	22635	247	225	5	0.100813	1	0	glycosinolate metabolic process
GO:0019760	B	22635	247	225	5	0.100813	1	0	glucosinolate metabolic process
GO:0016143	B	22635	247	225	5	0.100813	1	0	S-glycoside metabolic process
GO:0065009	B	22635	1221	225	17	0.10173	1	0	regulation of molecular function
GO:0022611	B	22635	179	225	4	0.103666	1	0	dormancy process
GO:0010162	B	22635	179	225	4	0.103666	1	0	seed dormancy process
GO:0006022	B	22635	55	225	2	0.103787	1	4.16168e-167	aminoglycan metabolic process
GO:0034220	B	22635	884	225	13	0.103883	1	0	ion transmembrane transport
GO:0016442	C	22635	11	225	1	0.10409	1	5.00755e-41	RISC complex
GO:2000031	B	22635	11	225	1	0.10409	1	5.00755e-41	regulation of salicylic acid mediated signaling pathway
GO:0018106	B	22635	11	225	1	0.10409	1	5.00755e-41	peptidyl-histidine phosphorylation
GO:2000904	B	22635	11	225	1	0.10409	1	5.00755e-41	regulation of starch metabolic process
GO:0071918	B	22635	11	225	1	0.10409	1	5.00755e-41	urea transmembrane transport
GO:0009405	B	22635	11	225	1	0.10409	1	5.00755e-41	pathogenesis
GO:0009815	M	22635	11	225	1	0.10409	1	5.00755e-41	1-aminocyclopropane-1-carboxylate oxidase activity
GO:0010453	B	22635	11	225	1	0.10409	1	5.00755e-41	regulation of cell fate commitment
GO:0046135	B	22635	11	225	1	0.10409	1	5.00755e-41	pyrimidine nucleoside catabolic process
GO:0080046	M	22635	11	225	1	0.10409	1	5.00755e-41	quercetin 4'-O-glucosyltransferase activity
GO:0080170	B	22635	11	225	1	0.10409	1	5.00755e-41	hydrogen peroxide transmembrane transport
GO:0031332	C	22635	11	225	1	0.10409	1	5.00755e-41	RNAi effector complex
GO:0015112	M	22635	11	225	1	0.10409	1	5.00755e-41	nitrate transmembrane transporter activity
GO:0015840	B	22635	11	225	1	0.10409	1	5.00755e-41	urea transport
GO:0048832	B	22635	11	225	1	0.10409	1	5.00755e-41	specification of plant organ number
GO:0009056	B	22635	4427	225	52	0.104374	1	0	catabolic process
GO:0006979	B	22635	970	225	14	0.10499	1	0	response to oxidative stress
GO:0010043	B	22635	115	225	3	0.107066	1	6.19961705616E-313	response to zinc ion
GO:0030030	B	22635	115	225	3	0.107066	1	6.19961705616E-313	cell projection organization
GO:0015144	M	22635	115	225	3	0.107066	1	6.19961705616E-313	carbohydrate transmembrane transporter activity
GO:0050790	B	22635	1060	225	15	0.108059	1	0	regulation of catalytic activity
GO:0099402	B	22635	642	225	10	0.108529	1	0	plant organ development
GO:0007275	B	22635	7819	225	87	0.108743	1	0	multicellular organism development
GO:0051339	B	22635	57	225	2	0.110148	1	2.60557e-172	regulation of lyase activity
GO:0044425	C	22635	11304	225	122	0.110439	1	0	membrane part
GO:1901476	M	22635	117	225	3	0.111242	1	1.6591713E-317	carbohydrate transporter activity
GO:0009595	B	22635	117	225	3	0.111242	1	1.6591713E-317	detection of biotic stimulus
GO:0048589	B	22635	1152	225	16	0.111782	1	0	developmental growth
GO:0046395	B	22635	565	225	9	0.112004	1	0	carboxylic acid catabolic process
GO:0016054	B	22635	565	225	9	0.112004	1	0	organic acid catabolic process
GO:0016653	M	22635	12	225	1	0.113	1	2.65606e-44	oxidoreductase activity, acting on NAD(P)H, heme protein as acceptor
GO:0003825	M	22635	12	225	1	0.113	1	2.65606e-44	alpha,alpha-trehalose-phosphate synthase (UDP-forming) activity
GO:0004324	M	22635	12	225	1	0.113	1	2.65606e-44	ferredoxin-NADP+ reductase activity
GO:0008725	M	22635	12	225	1	0.113	1	2.65606e-44	DNA-3-methyladenine glycosylase activity
GO:0009097	B	22635	12	225	1	0.113	1	2.65606e-44	isoleucine biosynthetic process
GO:0009098	B	22635	12	225	1	0.113	1	2.65606e-44	leucine biosynthetic process
GO:0009703	M	22635	12	225	1	0.113	1	2.65606e-44	nitrate reductase (NADH) activity
GO:0009897	C	22635	12	225	1	0.113	1	2.65606e-44	external side of plasma membrane
GO:0010088	B	22635	12	225	1	0.113	1	2.65606e-44	phloem development
GO:0046244	B	22635	12	225	1	0.113	1	2.65606e-44	salicylic acid catabolic process
GO:0030076	C	22635	12	225	1	0.113	1	2.65606e-44	light-harvesting complex
GO:0016151	M	22635	12	225	1	0.113	1	2.65606e-44	nickel cation binding
GO:0032578	C	22635	12	225	1	0.113	1	2.65606e-44	aleurone grain membrane
GO:0052541	B	22635	58	225	2	0.113367	1	6.69338e-175	plant-type cell wall cellulose metabolic process
GO:0009838	B	22635	58	225	2	0.113367	1	6.69338e-175	abscission
GO:0003002	B	22635	408	225	7	0.113608	1	0	regionalization
GO:0009932	B	22635	409	225	7	0.114671	1	0	cell tip growth
GO:0016765	M	22635	188	225	4	0.118258	1	0	transferase activity, transferring alkyl or aryl (other than methyl) groups
GO:0071669	B	22635	737	225	11	0.118594	1	0	plant-type cell wall organization or biogenesis
GO:0033993	B	22635	1427	225	19	0.11948	1	0	response to lipid
GO:0120039	B	22635	60	225	2	0.119875	1	4.64874e-180	plasma membrane bounded cell projection morphogenesis
GO:0048812	B	22635	60	225	2	0.119875	1	4.64874e-180	neuron projection morphogenesis
GO:0055114	B	22635	2604	225	32	0.120826	1	0	oxidation-reduction process
GO:0051536	M	22635	190	225	4	0.121616	1	0	iron-sulfur cluster binding
GO:0051540	M	22635	190	225	4	0.121616	1	0	metal cluster binding
GO:0006875	B	22635	190	225	4	0.121616	1	0	cellular metal ion homeostasis
GO:0000103	B	22635	13	225	1	0.121822	1	1.52627e-47	sulfate assimilation
GO:0017110	M	22635	13	225	1	0.121822	1	1.52627e-47	nucleoside-diphosphatase activity
GO:0003905	M	22635	13	225	1	0.121822	1	1.52627e-47	alkylbase DNA N-glycosylase activity
GO:0004448	M	22635	13	225	1	0.121822	1	1.52627e-47	isocitrate dehydrogenase activity
GO:0071712	B	22635	13	225	1	0.121822	1	1.52627e-47	ER-associated misfolded protein catabolic process
GO:0006549	B	22635	13	225	1	0.121822	1	1.52627e-47	isoleucine metabolic process
GO:0006567	B	22635	13	225	1	0.121822	1	1.52627e-47	threonine catabolic process
GO:0090358	B	22635	13	225	1	0.121822	1	1.52627e-47	positive regulation of tryptophan metabolic process
GO:0008940	M	22635	13	225	1	0.121822	1	1.52627e-47	nitrate reductase activity
GO:0043733	M	22635	13	225	1	0.121822	1	1.52627e-47	DNA-3-methylbase glycosylase activity
GO:0060271	B	22635	13	225	1	0.121822	1	1.52627e-47	cilium assembly
GO:0044364	B	22635	13	225	1	0.121822	1	1.52627e-47	disruption of cells of other organism
GO:0030597	M	22635	13	225	1	0.121822	1	1.52627e-47	RNA glycosylase activity
GO:0030598	M	22635	13	225	1	0.121822	1	1.52627e-47	rRNA N-glycosylase activity
GO:0031640	B	22635	13	225	1	0.121822	1	1.52627e-47	killing of cells of other organism
GO:0015385	M	22635	13	225	1	0.121822	1	1.52627e-47	sodium:proton antiporter activity
GO:0015846	B	22635	13	225	1	0.121822	1	1.52627e-47	polyamine transport
GO:0032365	B	22635	13	225	1	0.121822	1	1.52627e-47	intracellular lipid transport
GO:0097305	B	22635	1257	225	17	0.122906	1	0	response to alcohol
GO:0030817	B	22635	61	225	2	0.123164	1	1.25614e-182	regulation of cAMP biosynthetic process
GO:0048858	B	22635	61	225	2	0.123164	1	1.25614e-182	cell projection morphogenesis
GO:0006084	B	22635	191	225	4	0.12331	1	0	acetyl-CoA metabolic process
GO:0003682	M	22635	418	225	7	0.124471	1	0	chromatin binding
GO:0010073	B	22635	419	225	7	0.125586	1	0	meristem maintenance
GO:0031348	B	22635	341	225	6	0.12559	1	0	negative regulation of defense response
GO:0048767	B	22635	341	225	6	0.12559	1	0	root hair elongation
GO:0030814	B	22635	62	225	2	0.126474	1	3.45001e-185	regulation of cAMP metabolic process
GO:0080043	M	22635	62	225	2	0.126474	1	3.45001e-185	quercetin 3-O-glucosyltransferase activity
GO:0055085	B	22635	1798	225	23	0.127415	1	0	transmembrane transport
GO:0071702	B	22635	2715	225	33	0.129056	1	0	organic substance transport
GO:0005982	B	22635	268	225	5	0.12963	1	0	starch metabolic process
GO:0046527	M	22635	268	225	5	0.12963	1	0	glucosyltransferase activity
GO:0030802	B	22635	63	225	2	0.129805	1	9.6288e-188	regulation of cyclic nucleotide biosynthetic process
GO:0080044	M	22635	63	225	2	0.129805	1	9.6288e-188	quercetin 7-O-glucosyltransferase activity
GO:1900371	B	22635	63	225	2	0.129805	1	9.6288e-188	regulation of purine nucleotide biosynthetic process
GO:0000302	B	22635	585	225	9	0.130425	1	0	response to reactive oxygen species
GO:0016731	M	22635	14	225	1	0.130556	1	9.44556e-51	oxidoreductase activity, acting on iron-sulfur proteins as donors, NAD or NADP as acceptor
GO:0033240	B	22635	14	225	1	0.130556	1	9.44556e-51	positive regulation of cellular amine metabolic process
GO:0099111	B	22635	14	225	1	0.130556	1	9.44556e-51	microtubule-based transport
GO:2000033	B	22635	14	225	1	0.130556	1	9.44556e-51	regulation of seed dormancy process
GO:0019755	B	22635	14	225	1	0.130556	1	9.44556e-51	one-carbon compound transport
GO:0071324	B	22635	14	225	1	0.130556	1	9.44556e-51	cellular response to disaccharide stimulus
GO:0090357	B	22635	14	225	1	0.130556	1	9.44556e-51	regulation of tryptophan metabolic process
GO:0042349	M	22635	14	225	1	0.130556	1	9.44556e-51	guiding stereospecific synthesis activity
GO:0010970	B	22635	14	225	1	0.130556	1	9.44556e-51	transport along microtubule
GO:0045764	B	22635	14	225	1	0.130556	1	9.44556e-51	positive regulation of cellular amino acid metabolic process
GO:0046857	M	22635	14	225	1	0.130556	1	9.44556e-51	oxidoreductase activity, acting on other nitrogenous compounds as donors, with NAD or NADP as acceptor
GO:0080113	B	22635	14	225	1	0.130556	1	9.44556e-51	regulation of seed growth
GO:0031540	B	22635	14	225	1	0.130556	1	9.44556e-51	regulation of anthocyanin biosynthetic process
GO:0097599	M	22635	14	225	1	0.130556	1	9.44556e-51	xylanase activity
GO:0001135	M	22635	64	225	2	0.133157	1	2.73012e-190	transcription factor activity, RNA polymerase II transcription factor recruiting
GO:0006171	B	22635	64	225	2	0.133157	1	2.73012e-190	cAMP biosynthetic process
GO:0009269	B	22635	64	225	2	0.133157	1	2.73012e-190	response to desiccation
GO:0043562	B	22635	64	225	2	0.133157	1	2.73012e-190	cellular response to nitrogen levels
GO:0030799	B	22635	64	225	2	0.133157	1	2.73012e-190	regulation of cyclic nucleotide metabolic process
GO:0048731	B	22635	5087	225	58	0.133493	1	0	system development
GO:0016799	M	22635	65	225	2	0.136528	1	7.86221e-193	hydrolase activity, hydrolyzing N-glycosyl compounds
GO:0030808	B	22635	65	225	2	0.136528	1	7.86221e-193	regulation of nucleotide biosynthetic process
GO:0052689	M	22635	273	225	5	0.136993	1	0	carboxylic ester hydrolase activity
GO:0055065	B	22635	274	225	5	0.138487	1	0	metal ion homeostasis
GO:0033009	C	22635	15	225	1	0.139204	1	6.26336e-54	nucleomorph
GO:0001906	B	22635	15	225	1	0.139204	1	6.26336e-54	cell killing
GO:0019336	B	22635	15	225	1	0.139204	1	6.26336e-54	phenol-containing compound catabolic process
GO:0052692	M	22635	15	225	1	0.139204	1	6.26336e-54	raffinose alpha-galactosidase activity
GO:1904264	M	22635	15	225	1	0.139204	1	6.26336e-54	ubiquitin protein ligase activity involved in ERAD pathway
GO:0090355	B	22635	15	225	1	0.139204	1	6.26336e-54	positive regulation of auxin metabolic process
GO:0010052	B	22635	15	225	1	0.139204	1	6.26336e-54	guard cell differentiation
GO:0060147	B	22635	15	225	1	0.139204	1	6.26336e-54	regulation of posttranscriptional gene silencing
GO:0044782	B	22635	15	225	1	0.139204	1	6.26336e-54	cilium organization
GO:0030151	M	22635	15	225	1	0.139204	1	6.26336e-54	molybdenum ion binding
GO:0032352	B	22635	15	225	1	0.139204	1	6.26336e-54	positive regulation of hormone metabolic process
GO:0098656	B	22635	352	225	6	0.139691	1	0	anion transmembrane transport
GO:0048585	B	22635	595	225	9	0.140204	1	0	negative regulation of response to stimulus
GO:0034614	B	22635	202	225	4	0.142596	1	0	cellular response to reactive oxygen species
GO:0006073	B	22635	681	225	10	0.142605	1	0	cellular glucan metabolic process
GO:0032990	B	22635	67	225	2	0.143326	1	6.82526e-198	cell part morphogenesis
GO:0035383	B	22635	203	225	4	0.144406	1	0	thioester metabolic process
GO:0006637	B	22635	203	225	4	0.144406	1	0	acyl-CoA metabolic process
GO:0051716	B	22635	6377	225	71	0.145028	1	0	cellular response to stimulus
GO:0001134	M	22635	68	225	2	0.146752	1	2.05653e-200	transcription factor activity, transcription factor recruiting
GO:0006109	B	22635	68	225	2	0.146752	1	2.05653e-200	regulation of carbohydrate metabolic process
GO:0008422	M	22635	68	225	2	0.146752	1	2.05653e-200	beta-glucosidase activity
GO:0046058	B	22635	68	225	2	0.146752	1	2.05653e-200	cAMP metabolic process
GO:0033095	C	22635	16	225	1	0.147767	1	4.43031e-57	aleurone grain
GO:0036513	C	22635	16	225	1	0.147767	1	4.43031e-57	Derlin-1 retrotranslocation complex
GO:0005451	M	22635	16	225	1	0.147767	1	4.43031e-57	monovalent cation:proton antiporter activity
GO:0006097	B	22635	16	225	1	0.147767	1	4.43031e-57	glyoxylate cycle
GO:0071668	B	22635	16	225	1	0.147767	1	4.43031e-57	plant-type cell wall assembly
GO:0010962	B	22635	16	225	1	0.147767	1	4.43031e-57	regulation of glucan biosynthetic process
GO:0044420	C	22635	16	225	1	0.147767	1	4.43031e-57	extracellular matrix component
GO:0046487	B	22635	16	225	1	0.147767	1	4.43031e-57	glyoxylate metabolic process
GO:0016165	M	22635	16	225	1	0.147767	1	4.43031e-57	linoleate 13S-lipoxygenase activity
GO:1900426	B	22635	16	225	1	0.147767	1	4.43031e-57	positive regulation of defense response to bacterium
GO:0016363	C	22635	16	225	1	0.147767	1	4.43031e-57	nuclear matrix
GO:0009739	B	22635	205	225	4	0.148053	1	0	response to gibberellin
GO:0042538	B	22635	205	225	4	0.148053	1	0	hyperosmotic salinity response
GO:0010374	B	22635	205	225	4	0.148053	1	0	stomatal complex development
GO:0048878	B	22635	687	225	10	0.148296	1	0	chemical homeostasis
GO:0031175	B	22635	69	225	2	0.150194	1	6.28797e-203	neuron projection development
GO:0007389	B	22635	606	225	9	0.151384	1	0	pattern specification process
GO:0009705	C	22635	136	225	3	0.153758	1	0	plant-type vacuole membrane
GO:0009734	B	22635	284	225	5	0.153821	1	0	auxin-activated signaling pathway
GO:0048507	B	22635	694	225	10	0.155081	1	0	meristem development
GO:0033554	B	22635	2584	225	31	0.15514	1	0	cellular response to stress
GO:0032781	B	22635	17	225	1	0.156244	1	3.32974e-60	positive regulation of ATPase activity
GO:0000304	B	22635	17	225	1	0.156244	1	3.32974e-60	response to singlet oxygen
GO:0034702	C	22635	17	225	1	0.156244	1	3.32974e-60	ion channel complex
GO:0004499	M	22635	17	225	1	0.156244	1	3.32974e-60	N,N-dimethylaniline monooxygenase activity
GO:0004557	M	22635	17	225	1	0.156244	1	3.32974e-60	alpha-galactosidase activity
GO:0071218	B	22635	17	225	1	0.156244	1	3.32974e-60	cellular response to misfolded protein
GO:0006102	B	22635	17	225	1	0.156244	1	3.32974e-60	isocitrate metabolic process
GO:0006591	B	22635	17	225	1	0.156244	1	3.32974e-60	ornithine metabolic process
GO:0072529	B	22635	17	225	1	0.156244	1	3.32974e-60	pyrimidine-containing compound catabolic process
GO:0008574	M	22635	17	225	1	0.156244	1	3.32974e-60	ATP-dependent microtubule motor activity, plus-end-directed
GO:0009095	B	22635	17	225	1	0.156244	1	3.32974e-60	aromatic amino acid family biosynthetic process, prephenate pathway
GO:0043433	B	22635	17	225	1	0.156244	1	3.32974e-60	negative regulation of sequence-specific DNA binding transcription factor activity
GO:0048226	C	22635	17	225	1	0.156244	1	3.32974e-60	Casparian strip
GO:0031965	C	22635	71	225	2	0.157127	1	6.13729e-208	nuclear membrane
GO:0048569	B	22635	697	225	10	0.158036	1	0	post-embryonic animal organ development
GO:0044042	B	22635	698	225	10	0.159027	1	0	glucan metabolic process
GO:0046189	B	22635	211	225	4	0.159203	1	0	phenol-containing compound biosynthetic process
GO:0080147	B	22635	367	225	6	0.160047	1	0	root hair cell development
GO:0000325	C	22635	213	225	4	0.162987	1	0	plant-type vacuole
GO:0009926	B	22635	213	225	4	0.162987	1	0	auxin polar transport
GO:0008219	B	22635	962	225	13	0.163253	1	0	cell death
GO:0035304	B	22635	140	225	3	0.163288	1	0	regulation of protein dephosphorylation
GO:0052546	B	22635	73	225	2	0.164118	1	6.33606e-213	cell wall pectin metabolic process
GO:0052652	B	22635	73	225	2	0.164118	1	6.33606e-213	cyclic purine nucleotide metabolic process
GO:0032885	B	22635	18	225	1	0.164638	1	2.64989e-63	regulation of polysaccharide biosynthetic process
GO:0018202	B	22635	18	225	1	0.164638	1	2.64989e-63	peptidyl-histidine modification
GO:0004575	M	22635	18	225	1	0.164638	1	2.64989e-63	sucrose alpha-glucosidase activity
GO:0070726	B	22635	18	225	1	0.164638	1	2.64989e-63	cell wall assembly
GO:0071786	B	22635	18	225	1	0.164638	1	2.64989e-63	endoplasmic reticulum tubular network organization
GO:1990939	M	22635	18	225	1	0.164638	1	2.64989e-63	ATP-dependent microtubule motor activity
GO:0010492	B	22635	18	225	1	0.164638	1	2.64989e-63	maintenance of shoot apical meristem identity
GO:0030286	C	22635	18	225	1	0.164638	1	2.64989e-63	dynein complex
GO:0046912	M	22635	18	225	1	0.164638	1	2.64989e-63	transferase activity, transferring acyl groups, acyl groups converted into alkyl on transfer
GO:0031354	C	22635	18	225	1	0.164638	1	2.64989e-63	intrinsic component of plastid outer membrane
GO:0031355	C	22635	18	225	1	0.164638	1	2.64989e-63	integral component of plastid outer membrane
GO:0031358	C	22635	18	225	1	0.164638	1	2.64989e-63	intrinsic component of chloroplast outer membrane
GO:0031359	C	22635	18	225	1	0.164638	1	2.64989e-63	integral component of chloroplast outer membrane
GO:0019932	B	22635	142	225	3	0.168118	1	0	second-messenger-mediated signaling
GO:0043900	B	22635	216	225	4	0.168724	1	0	regulation of multi-organism process
GO:0008544	B	22635	623	225	9	0.169505	1	0	epidermis development
GO:0050661	M	22635	75	225	2	0.171164	1	6.90838e-218	NADP binding
GO:0016730	M	22635	19	225	1	0.172948	1	2.22611e-66	oxidoreductase activity, acting on iron-sulfur proteins as donors
GO:0050688	B	22635	19	225	1	0.172948	1	2.22611e-66	regulation of defense response to virus
GO:2000889	B	22635	19	225	1	0.172948	1	2.22611e-66	cellodextrin metabolic process
GO:0002833	B	22635	19	225	1	0.172948	1	2.22611e-66	positive regulation of response to biotic stimulus
GO:0052315	B	22635	19	225	1	0.172948	1	2.22611e-66	phytoalexin biosynthetic process
GO:0004564	M	22635	19	225	1	0.172948	1	2.22611e-66	beta-fructofuranosidase activity
GO:0070298	B	22635	19	225	1	0.172948	1	2.22611e-66	negative regulation of phosphorelay signal transduction system
GO:0005365	M	22635	19	225	1	0.172948	1	2.22611e-66	myo-inositol transmembrane transporter activity
GO:0022829	M	22635	19	225	1	0.172948	1	2.22611e-66	wide pore channel activity
GO:0006570	B	22635	19	225	1	0.172948	1	2.22611e-66	tyrosine metabolic process
GO:0006656	B	22635	19	225	1	0.172948	1	2.22611e-66	phosphatidylcholine biosynthetic process
GO:0008889	M	22635	19	225	1	0.172948	1	2.22611e-66	glycerophosphodiester phosphodiesterase activity
GO:0009403	B	22635	19	225	1	0.172948	1	2.22611e-66	toxin biosynthetic process
GO:0010105	B	22635	19	225	1	0.172948	1	2.22611e-66	negative regulation of ethylene-activated signaling pathway
GO:0010225	B	22635	19	225	1	0.172948	1	2.22611e-66	response to UV-C
GO:0045493	B	22635	19	225	1	0.172948	1	2.22611e-66	xylan catabolic process
GO:0047372	M	22635	19	225	1	0.172948	1	2.22611e-66	acylglycerol lipase activity
GO:0015288	M	22635	19	225	1	0.172948	1	2.22611e-66	porin activity
GO:0015798	B	22635	19	225	1	0.172948	1	2.22611e-66	myo-inositol transport
GO:0016075	B	22635	19	225	1	0.172948	1	2.22611e-66	rRNA catabolic process
GO:1901617	B	22635	712	225	10	0.173227	1	0	organic hydroxy compound biosynthetic process
GO:0016020	C	22635	14669	225	153	0.174372	1	0	membrane
GO:0030048	B	22635	76	225	2	0.174706	1	2.32729e-220	actin filament-based movement
GO:0006605	B	22635	1064	225	14	0.175033	1	0	protein targeting
GO:0015103	M	22635	145	225	3	0.17544	1	0	inorganic anion transmembrane transporter activity
GO:0071365	B	22635	298	225	5	0.176408	1	0	cellular response to auxin stimulus
GO:0035303	B	22635	147	225	3	0.18037	1	0	regulation of dephosphorylation
GO:0019344	B	22635	222	225	4	0.180408	1	0	cysteine biosynthetic process
GO:0016126	B	22635	222	225	4	0.180408	1	0	sterol biosynthetic process
GO:0019725	B	22635	633	225	9	0.180621	1	0	cellular homeostasis
GO:1901605	B	22635	806	225	11	0.180666	1	0	alpha-amino acid metabolic process
GO:0016602	C	22635	20	225	1	0.181176	1	1.96862e-69	CCAAT-binding factor complex
GO:0098554	C	22635	20	225	1	0.181176	1	1.96862e-69	cytoplasmic side of endoplasmic reticulum membrane
GO:0016717	M	22635	20	225	1	0.181176	1	1.96862e-69	oxidoreductase activity, acting on paired donors, with oxidation of a pair of donors resulting in the reduction of molecular oxygen to two molecules of water
GO:0002229	B	22635	20	225	1	0.181176	1	1.96862e-69	defense response to oomycetes
GO:0004088	M	22635	20	225	1	0.181176	1	1.96862e-69	carbamoyl-phosphate synthase (glutamine-hydrolyzing) activity
GO:0071458	C	22635	20	225	1	0.181176	1	1.96862e-69	integral component of cytoplasmic side of endoplasmic reticulum membrane
GO:0090354	B	22635	20	225	1	0.181176	1	1.96862e-69	regulation of auxin metabolic process
GO:0010337	B	22635	20	225	1	0.181176	1	1.96862e-69	regulation of salicylic acid metabolic process
GO:0030203	B	22635	20	225	1	0.181176	1	1.96862e-69	glycosaminoglycan metabolic process
GO:0030705	B	22635	20	225	1	0.181176	1	1.96862e-69	cytoskeleton-dependent intracellular transport
GO:0009826	B	22635	634	225	9	0.18175	1	0	unidimensional cell growth
GO:0071470	B	22635	78	225	2	0.181824	1	2.74673e-225	cellular response to osmotic stress
GO:0009718	B	22635	78	225	2	0.181824	1	2.74673e-225	anthocyanin-containing compound biosynthetic process
GO:0043269	B	22635	302	225	5	0.183083	1	0	regulation of ion transport
GO:0048438	B	22635	551	225	8	0.184428	1	0	floral whorl development
GO:0005976	B	22635	1165	225	15	0.184966	1	0	polysaccharide metabolic process
GO:0072350	B	22635	79	225	2	0.185399	1	9.6197e-228	tricarboxylic acid metabolic process
GO:0009707	C	22635	79	225	2	0.185399	1	9.6197e-228	chloroplast outer membrane
GO:0051049	B	22635	469	225	7	0.187431	1	0	regulation of transport
GO:0009737	B	22635	1079	225	14	0.188006	1	0	response to abscisic acid
GO:0009069	B	22635	305	225	5	0.18815	1	0	serine family amino acid metabolic process
GO:0009791	B	22635	3022	225	35	0.188237	1	0	post-embryonic development
GO:0048666	B	22635	80	225	2	0.188984	1	3.41185e-230	neuron development
GO:0009416	B	22635	1624	225	20	0.189081	1	0	response to light stimulus
GO:0016778	M	22635	21	225	1	0.189323	1	1.82803e-72	diphosphotransferase activity
GO:0009820	B	22635	21	225	1	0.189323	1	1.82803e-72	alkaloid metabolic process
GO:0006575	B	22635	306	225	5	0.189851	1	0	cellular modified amino acid metabolic process
GO:0006694	B	22635	306	225	5	0.189851	1	0	steroid biosynthetic process
GO:0009190	B	22635	81	225	2	0.192579	1	1.22527e-232	cyclic nucleotide biosynthetic process
GO:0007165	B	22635	4368	225	49	0.192947	1	0	signal transduction
GO:0040008	B	22635	561	225	8	0.196874	1	0	regulation of growth
GO:0032881	B	22635	22	225	1	0.197389	1	1.7784e-75	regulation of polysaccharide metabolic process
GO:0016553	B	22635	22	225	1	0.197389	1	1.7784e-75	base conversion or substitution editing
GO:0000822	M	22635	22	225	1	0.197389	1	1.7784e-75	inositol hexakisphosphate binding
GO:2000034	B	22635	22	225	1	0.197389	1	1.7784e-75	regulation of seed maturation
GO:0002097	B	22635	22	225	1	0.197389	1	1.7784e-75	tRNA wobble base modification
GO:0005578	C	22635	22	225	1	0.197389	1	1.7784e-75	proteinaceous extracellular matrix
GO:0006551	B	22635	22	225	1	0.197389	1	1.7784e-75	leucine metabolic process
GO:0010025	B	22635	22	225	1	0.197389	1	1.7784e-75	wax biosynthetic process
GO:0044426	C	22635	22	225	1	0.197389	1	1.7784e-75	cell wall part
GO:0032350	B	22635	22	225	1	0.197389	1	1.7784e-75	regulation of hormone metabolic process
GO:1901681	M	22635	83	225	2	0.199795	1	1.63944e-237	sulfur compound binding
GO:0043069	B	22635	312	225	5	0.200167	1	0	negative regulation of programmed cell death
GO:0006534	B	22635	232	225	4	0.200453	1	0	cysteine metabolic process
GO:0098771	B	22635	313	225	5	0.201905	1	0	inorganic ion homeostasis
GO:0065008	B	22635	2294	225	27	0.203093	1	0	regulation of biological quality
GO:0048646	B	22635	1645	225	20	0.204559	1	0	anatomical structure formation involved in morphogenesis
GO:0050918	B	22635	23	225	1	0.205375	1	1.80883e-78	positive chemotaxis
GO:0019954	B	22635	23	225	1	0.205375	1	1.80883e-78	asexual reproduction
GO:0004558	M	22635	23	225	1	0.205375	1	1.80883e-78	alpha-1,4-glucosidase activity
GO:0004715	M	22635	23	225	1	0.205375	1	1.80883e-78	non-membrane spanning protein tyrosine kinase activity
GO:0071782	C	22635	23	225	1	0.205375	1	1.80883e-78	endoplasmic reticulum tubular network
GO:0008762	M	22635	23	225	1	0.205375	1	1.80883e-78	UDP-N-acetylmuramate dehydrogenase activity
GO:0010183	B	22635	23	225	1	0.205375	1	1.80883e-78	pollen tube guidance
GO:0045431	M	22635	23	225	1	0.205375	1	1.80883e-78	flavonol synthase activity
GO:0031624	M	22635	23	225	1	0.205375	1	1.80883e-78	ubiquitin conjugating enzyme binding
GO:0015791	B	22635	23	225	1	0.205375	1	1.80883e-78	polyol transport
GO:0032436	B	22635	23	225	1	0.205375	1	1.80883e-78	positive regulation of proteasomal ubiquitin-dependent protein catabolic process
GO:0009845	B	22635	315	225	5	0.205397	1	0	seed germination
GO:0016651	M	22635	157	225	3	0.205552	1	0	oxidoreductase activity, acting on NAD(P)H
GO:0017171	M	22635	235	225	4	0.206594	1	0	serine hydrolase activity
GO:0008236	M	22635	235	225	4	0.206594	1	0	serine-type peptidase activity
GO:0060918	B	22635	235	225	4	0.206594	1	0	auxin transport
GO:0046578	B	22635	85	225	2	0.207042	1	2.30167e-242	regulation of Ras protein signal transduction
GO:0046165	B	22635	399	225	6	0.207355	1	0	alcohol biosynthetic process
GO:0015297	M	22635	158	225	3	0.208115	1	0	antiporter activity
GO:0015291	M	22635	318	225	5	0.210672	1	0	secondary active transmembrane transporter activity
GO:0051056	B	22635	86	225	2	0.210677	1	8.77799e-245	regulation of small GTPase mediated signal transduction
GO:0051322	B	22635	86	225	2	0.210677	1	8.77799e-245	anaphase
GO:0004702	M	22635	86	225	2	0.210677	1	8.77799e-245	signal transducer, downstream of receptor, with serine/threonine kinase activity
GO:0005085	M	22635	86	225	2	0.210677	1	8.77799e-245	guanyl-nucleotide exchange factor activity
GO:0010305	B	22635	86	225	2	0.210677	1	8.77799e-245	leaf vascular tissue pattern formation
GO:0010053	B	22635	573	225	8	0.212253	1	0	root epidermal cell differentiation
GO:0071705	B	22635	2592	225	30	0.212962	1	0	nitrogen compound transport
GO:1901800	B	22635	24	225	1	0.213281	1	1.91987e-81	positive regulation of proteasomal protein catabolic process
GO:0051645	B	22635	24	225	1	0.213281	1	1.91987e-81	Golgi localization
GO:0052314	B	22635	24	225	1	0.213281	1	1.91987e-81	phytoalexin metabolic process
GO:0005337	M	22635	24	225	1	0.213281	1	1.91987e-81	nucleoside transmembrane transporter activity
GO:0006566	B	22635	24	225	1	0.213281	1	1.91987e-81	threonine metabolic process
GO:0090599	M	22635	24	225	1	0.213281	1	1.91987e-81	alpha-glucosidase activity
GO:0010223	B	22635	24	225	1	0.213281	1	1.91987e-81	secondary shoot formation
GO:0010346	B	22635	24	225	1	0.213281	1	1.91987e-81	shoot axis formation
GO:0060151	B	22635	24	225	1	0.213281	1	1.91987e-81	peroxisome localization
GO:0046323	B	22635	24	225	1	0.213281	1	1.91987e-81	glucose import
GO:0015081	M	22635	24	225	1	0.213281	1	1.91987e-81	sodium ion transmembrane transporter activity
GO:0015166	M	22635	24	225	1	0.213281	1	1.91987e-81	polyol transmembrane transporter activity
GO:0009527	C	22635	87	225	2	0.214317	1	3.38678e-247	plastid outer membrane
GO:0015079	M	22635	87	225	2	0.214317	1	3.38678e-247	potassium ion transmembrane transporter activity
GO:0010583	B	22635	161	225	3	0.215843	1	0	response to cyclopentenone
GO:0009070	B	22635	241	225	4	0.219037	1	0	serine family amino acid biosynthetic process
GO:0009311	B	22635	323	225	5	0.219559	1	0	oligosaccharide metabolic process
GO:0002239	B	22635	25	225	1	0.22111	1	2.12271e-84	response to oomycetes
GO:0004525	M	22635	25	225	1	0.22111	1	2.12271e-84	ribonuclease III activity
GO:0070297	B	22635	25	225	1	0.22111	1	2.12271e-84	regulation of phosphorelay signal transduction system
GO:0010104	B	22635	25	225	1	0.22111	1	2.12271e-84	regulation of ethylene-activated signaling pathway
GO:0010166	B	22635	25	225	1	0.22111	1	2.12271e-84	wax metabolic process
GO:0043462	B	22635	25	225	1	0.22111	1	2.12271e-84	regulation of ATPase activity
GO:0015179	M	22635	25	225	1	0.22111	1	2.12271e-84	L-amino acid transmembrane transporter activity
GO:0032296	M	22635	25	225	1	0.22111	1	2.12271e-84	double-stranded RNA-specific ribonuclease activity
GO:0009612	B	22635	89	225	2	0.221616	1	5.2175e-252	response to mechanical stimulus
GO:0009914	B	22635	243	225	4	0.223229	1	0	hormone transport
GO:0009933	B	22635	326	225	5	0.224947	1	0	meristem structural organization
GO:0032880	B	22635	90	225	2	0.225273	1	2.08274e-254	regulation of protein localization
GO:0009187	B	22635	90	225	2	0.225273	1	2.08274e-254	cyclic nucleotide metabolic process
GO:0007166	B	22635	671	225	9	0.225667	1	0	cell surface receptor signaling pathway
GO:0023052	B	22635	5115	225	56	0.225999	1	0	signaling
GO:1902531	B	22635	245	225	4	0.227442	1	0	regulation of intracellular signal transduction
GO:0033612	M	22635	26	225	1	0.228861	1	2.44098e-87	receptor serine/threonine kinase binding
GO:0002213	B	22635	26	225	1	0.228861	1	2.44098e-87	defense response to insect
GO:0006032	B	22635	26	225	1	0.228861	1	2.44098e-87	chitin catabolic process
GO:0006515	B	22635	26	225	1	0.228861	1	2.44098e-87	protein quality control by the ubiquitin-proteasome system
GO:0009514	C	22635	26	225	1	0.228861	1	2.44098e-87	glyoxysome
GO:0010232	B	22635	26	225	1	0.228861	1	2.44098e-87	vascular transport
GO:0010233	B	22635	26	225	1	0.228861	1	2.44098e-87	phloem transport
GO:0046620	B	22635	26	225	1	0.228861	1	2.44098e-87	regulation of organ growth
GO:1900424	B	22635	26	225	1	0.228861	1	2.44098e-87	regulation of defense response to bacterium
GO:0016702	M	22635	91	225	2	0.228934	1	8.40673e-257	oxidoreductase activity, acting on single donors with incorporation of molecular oxygen, incorporation of two atoms of oxygen
[truncated: 1,388 more rows]

## Sheet: 05-Up_regNO3
ID		Pop.total	Pop.term	Study.total	Study.term	p	p.adjusted	p.min	name
[truncated: 2,452 more rows]

## Sheet: 06-Down_regNH4
ID		Pop.total	Pop.term	Study.total	Study.term	p	p.adjusted	p.min	name
[truncated: 1,447 more rows]

[truncated: 2 more sheets: 07-Down_regNO3, 08-Down_regNO3andNH4]
