# Supplementary material for: Nitrate and Ammonium Affect the Overall Maize Response to Nitrogen Availability by Triggering Specific and Common Transcriptional Signatures in Roots
Source: Int J Mol Sci. 2020 Jan 20;21(2):686. doi: 10.3390/ijms21020686 (PMC7013554; doi:10.3390/ijms21020686)
Supplement: Supplementary file 1 [file ijms-21-00686-s001.zip › SUPPLEMENTARY MATERIALS_Ravazzolo_et_al_2019_IJMS/Table S2.xlsx]

## Sheet: Table S2
	RPKM
test_id	+NO3-	-N	+NH4+	Cluster
ENSRNA049453841	4.47102	0	15.9719	1
ENSRNA049457201	1145.46	689.259	739.221	5
ENSRNA049458448	58.5128	0	34.4229	3
ENSRNA049459026	15.527	24.1236	0	6
ENSRNA049459300	33.1884	20.2704	20.1256	5
ENSRNA049461612	18.1002	0	16.182	3
ENSRNA049462348	161.411	89.6941	109.066	5
ENSRNA049468238	87.3123	49.4515	40.951	5
ENSRNA049468582	0	7.16804	7.01932	7
ENSRNA049469023	0.918996	0	0.445468	3
ENSRNA049470306	14.06	0	11.1688	3
ENSRNA049473609	10.8637	9.32619	0	6
ENSRNA049474917	75.3338	33.6295	99.806	2
ENSRNA049478218	3.00628	8.62064	3.40483	8
ENSRNA049478221	16969.9	9281.52	22581.2	2
ENSRNA049478252	298.086	70.658	398.82	2
ENSRNA049478260	3.59005	0	0	5
ENSRNA049478262	11.2432	67.3065	5.1726	8
ENSRNA049478392	3948.29	2223.75	2959.53	3
ENSRNA049479518	53.3803	52.0096	0	6
GRMZM5G814594	0.511564	0	0.0565952	5
GRMZM5G822401	0.682043	0.981165	6.2859	1
GRMZM5G834298	3.64	3.30248	26.761	1
GRMZM5G834666	7.81186	3.17022	4.90142	5
GRMZM5G889036	11.2401	5.74054	9.67439	3
Zm00001d000502	3.9716	0.885898	2.97119	3
Zm00001d000508	250.18	135.619	1418.63	1
Zm00001d000640	34.6527	12.8003	23.4291	3
Zm00001d000804	9.85611	6.54904	14.4817	1
Zm00001d000824	180.143	45.8897	152.411	3
Zm00001d000825	46.516	9.35265	42.09	3
Zm00001d000849	2.63084	3.13853	10.2049	1
Zm00001d000913	2.21038	4.14828	3.54111	7
Zm00001d000919	11.1793	13.8361	65.7747	1
Zm00001d000942	2.1165	1.35353	8.1646	1
Zm00001d001076	570.162	383.034	888.21	1
Zm00001d001349	1.09324	0.839467	5.31244	1
Zm00001d001373	0.429323	0.226254	0.675828	2
Zm00001d001419	0.662628	0	0.17864	5
Zm00001d001472	26.6811	24.2201	8.34853	6
Zm00001d001482	7.86719	4.9658	10.5022	2
Zm00001d001545	1.9481	2.17605	6.11129	1
Zm00001d001575	74.5247	117.338	36.8597	6
Zm00001d001628	2.8889	1.31246	1.28671	5
Zm00001d001700	3.30436	3.18676	11.1936	1
Zm00001d001771	5.31336	2.06624	3.36523	3
Zm00001d001774	2.20483	0.394797	3.42803	2
Zm00001d001791	2.47762	1.03045	1.817	3
Zm00001d001804	2.31111	5.49175	3.29718	8
Zm00001d001856	150.227	151.303	346.254	1
Zm00001d001857	3.96819	3.02417	18.414	1
Zm00001d001862	1.56132	0.959235	5.18764	1
Zm00001d001871	6.45086	4.78795	22.7421	1
Zm00001d001883	16.8682	17.7225	43.3754	1
Zm00001d001924	0.156291	0.068663	0.608041	1
Zm00001d001936	1.48836	0.117012	0.228809	5
Zm00001d001943	29.2046	3.28788	7.92186	5
Zm00001d001944	3.51903	1.81597	0.773492	5
Zm00001d001947	20.205	12.7168	12.9029	5
Zm00001d001984	27.8079	17.527	32.6982	2
Zm00001d001994	10.3458	11.8891	4.95916	6
Zm00001d002006	271.852	506.208	718.062	7
Zm00001d002020	1.69034	8.53983	8.84929	7
Zm00001d002025	10.1258	8.71396	31.9403	1
Zm00001d002068	10.2329	10.0632	4.4475	6
Zm00001d002132	103.587	124.133	41.9905	6
Zm00001d002158	19.7173	10.9691	46.5485	1
Zm00001d002159	81.491	41.2502	103.618	2
Zm00001d002168	0.974975	3.00276	1.94252	8
Zm00001d002275	100.329	155.667	206.233	7
Zm00001d002342	6.76008	3.54139	2.93716	5
Zm00001d002369	6.35655	5.37227	14.561	1
Zm00001d002378	0.316225	2.50347	4.27239	7
Zm00001d002409	9.87504	17.1218	11.6892	8
Zm00001d002410	15.6308	18.6947	37.4087	1
Zm00001d002415	6.5987	2.76431	13.9247	1
Zm00001d002435	2.66892	5.22279	14.6078	1
Zm00001d002436	2.71976	6.89709	13.6301	7
Zm00001d002446	3.5908	1.93515	2.6487	3
Zm00001d002452	3.47748	8.69394	7.30434	7
Zm00001d002456	15.509	14.239	31.2669	1
Zm00001d002498	0.541994	2.01123	3.14995	7
Zm00001d002500	58.0639	25.374	33.0726	5
Zm00001d002540	65.3392	51.9444	103.985	1
Zm00001d002543	145.253	79.1861	96.282	5
Zm00001d002545	2.3143	3.26617	8.93099	1
Zm00001d002546	160.843	104.008	80.2114	5
Zm00001d002549	7.95066	3.81588	18.3997	1
Zm00001d002564	1.58949	0.301307	1.26053	3
Zm00001d002592	1.40853	0.685681	2.97059	1
Zm00001d002614	3.86562	7.63065	5.24208	8
Zm00001d002625	6.84085	6.89702	17.5548	1
Zm00001d002629	5.69134	9.59289	7.8947	8
Zm00001d002680	1.78048	1.65172	5.43717	1
Zm00001d002704	171.654	265.278	358.772	7
Zm00001d002705	8.91202	6.55987	14.9498	1
Zm00001d002736	0.976281	2.85156	1.01499	8
Zm00001d002738	13.9535	7.33165	14.5712	2
Zm00001d002797	19.5999	16.1976	37.3613	1
Zm00001d002816	3.94821	0.721773	1.19912	5
Zm00001d002821	10.6207	5.96801	24.1737	1
Zm00001d002822	5.20155	4.41128	10.589	1
Zm00001d002835	17.7645	11.333	18.9587	2
Zm00001d002836	2.14623	1.40459	4.15388	1
Zm00001d002847	1.74507	1.84383	40.7513	1
Zm00001d002850	48.1154	73.5995	86.1617	7
Zm00001d002896	4.38727	4.77447	16.108	1
Zm00001d002898	92.384	25.5916	51.0028	5
Zm00001d002966	6.46829	3.37656	3.68401	5
Zm00001d002974	2.16949	3.34374	8.74943	1
Zm00001d003017	9.5955	7.75355	21.1865	1
Zm00001d003024	2.53031	1.49027	6.39263	1
Zm00001d003048	4.72723	5.9434	17.2334	1
Zm00001d003064	13.3279	10.7239	30.8034	1
Zm00001d003099	3.069	1.56019	1.87417	5
Zm00001d003112	20.9113	15.6708	57.4586	1
Zm00001d003116	20.9894	9.97752	20.8044	3
Zm00001d003144	1.20244	0.389245	1.12853	3
Zm00001d003176	4.6101	7.95157	9.27589	7
Zm00001d003183	1.23833	4.25928	3.11183	8
Zm00001d003185	3.2488	6.64445	17.7228	1
Zm00001d003186	19.4517	31.2268	63.6175	1
Zm00001d003190	161.729	96.9601	227.309	2
Zm00001d003193	3.4239	2.27897	7.81396	1
Zm00001d003195	23.5523	13.6749	38.7166	1
Zm00001d003209	7.31065	3.62296	9.9126	2
Zm00001d003247	41.1053	16.2094	31.9833	3
Zm00001d003248	28.4498	26.3073	61.1122	1
Zm00001d003283	1.01834	0.825247	3.36619	1
Zm00001d003312	14.0661	10.667	25.1819	1
Zm00001d003317	0.894921	5.35369	3.28378	8
Zm00001d003358	1.6716	0.395465	0.130162	5
Zm00001d003365	12.5266	4.59652	3.64563	5
Zm00001d003380	0.268285	4.5839	13.9011	7
Zm00001d003403	0.862975	0.164338	0.398099	5
Zm00001d003414	1.40677	4.23448	2.49912	8
Zm00001d003446	26.617	15.4063	27.6965	2
Zm00001d003485	1.28648	0	0	5
Zm00001d003508	3.68741	4.24259	9.50236	1
Zm00001d003524	9.01144	7.20324	18.2148	1
Zm00001d003555	17.4359	9.48431	32.6873	1
Zm00001d003583	0.207285	1.77111	1.48461	7
Zm00001d003668	2.86764	1.22702	2.20305	3
Zm00001d003750	3.61432	3.51585	7.88438	1
Zm00001d003757	4.70169	0.451532	3.97707	3
Zm00001d003763	9.18869	23.01	13.2732	8
Zm00001d003839	11.0168	8.35717	15.9709	1
Zm00001d003841	9.42316	20.7446	12.5498	8
Zm00001d003861	21.2385	57.8023	55.6694	7
Zm00001d003865	33.2947	21.3123	27.2391	3
Zm00001d003939	3.40246	2.12382	6.08503	1
Zm00001d003954	0.177012	2.07589	1.73685	7
Zm00001d004006	73.8756	80.8963	196.365	1
Zm00001d004007	13.4249	14.9593	40.5146	1
Zm00001d004021	2.13803	1.90557	5.19509	1
Zm00001d004072	0.333436	0.994565	0.549584	8
Zm00001d004126	2.42409	12.174	9.04382	7
Zm00001d004335	4.96006	9.1542	16.7918	7
Zm00001d004340	29.6534	45.2245	39.7954	7
Zm00001d004361	1.73268	1.48213	4.99568	1
Zm00001d004366	1.29106	0.757427	5.01614	1
Zm00001d004401	1.64988	2.44935	9.71335	1
Zm00001d004413	183.61	205.525	542.442	1
Zm00001d004443	2.79544	0.973764	0.583753	5
Zm00001d004448	5.39896	3.00122	3.2088	5
Zm00001d004534	14.5991	7.68593	6.73746	5
Zm00001d004559	6.57619	13.1229	11.7096	7
Zm00001d004589	4.86943	1.1265	4.09967	3
Zm00001d004620	12.6931	7.1526	6.69123	5
Zm00001d004700	184.471	78.7483	147.329	3
Zm00001d004706	3.91197	1.50106	3.00348	3
Zm00001d004708	9.86628	7.64495	15.9925	1
Zm00001d004721	438.03	922.782	968.844	7
Zm00001d004731	19.0898	25.9307	61.0501	1
Zm00001d004768	188.244	131.085	267.199	1
Zm00001d004784	9.08452	16.2563	13.7821	7
Zm00001d004800	2.31225	0.711578	2.13079	3
Zm00001d004855	101.066	179.731	75.6814	8
Zm00001d004882	0.728108	2.34108	3.0037	7
Zm00001d004905	1.24894	0.140088	0.123812	5
Zm00001d004906	1.55603	0.135049	0.300656	5
Zm00001d004921	37.0429	28.3668	176.826	1
Zm00001d004936	115.48	103.237	196.366	1
Zm00001d004957	6.29657	3.25091	2.3178	5
Zm00001d005002	33.8053	42.7296	142.08	1
Zm00001d005012	3.51146	3.29142	7.58022	1
Zm00001d005018	10.846	8.2984	28.2956	1
Zm00001d005023	131.021	69.4581	73.0153	5
Zm00001d005089	43.1808	45.7595	20.0468	6
Zm00001d005148	1.13162	4.7962	3.21162	8
Zm00001d005193	44.8526	38.3823	83.9181	1
Zm00001d005270	12.9946	9.73827	21.9218	1
Zm00001d005306	7.18243	7.87257	15.1157	1
Zm00001d005315	14.936	17.8901	49.6378	1
Zm00001d005392	7.00111	5.88051	20.8964	1
Zm00001d005421	255.094	153.908	171.22	5
Zm00001d005470	3.87733	1.05966	1.63707	5
Zm00001d005472	44.7501	25.311	26.4532	5
Zm00001d005495	15.3361	10.4012	20.2804	2
Zm00001d005570	16.0525	30.8866	15.0735	8
Zm00001d005578	8.95617	4.88219	10.0723	2
Zm00001d005598	0.648005	1.89942	2.05253	7
Zm00001d005629	1.18447	4.3313	6.41221	7
Zm00001d005645	29.7574	24.2783	50.9175	1
Zm00001d005687	43.0447	31.9931	65.5648	1
Zm00001d005813	1.58253	0.32185	0.849504	3
Zm00001d005867	6.48148	2.62188	5.90682	3
Zm00001d005897	3.09065	1.31706	0.645782	5
Zm00001d005908	0.282373	0.377332	3.66353	1
Zm00001d005934	1.07563	0.252445	1.21561	2
Zm00001d005941	0.703073	0.752534	3.48722	1
Zm00001d005951	5.34644	2.957	7.97099	2
Zm00001d005969	37.0786	34.9114	68.4539	1
Zm00001d005998	24.6797	19.7508	61.3075	1
Zm00001d006016	9.48367	4.3708	31.4243	1
Zm00001d006065	39.9304	37.7821	78.2565	1
Zm00001d006096	45.0594	36.6763	71.5968	1
Zm00001d006119	10.9145	3.15268	6.39285	3
Zm00001d006158	6.22301	4.38457	25.9657	1
Zm00001d006199	9.53229	5.05151	12.5324	2
Zm00001d006213	125.666	75.6617	73.7284	5
Zm00001d006256	4.36223	3.74978	26.9356	1
Zm00001d006293	7.21333	12.7958	9.20841	8
Zm00001d006330	2.6973	1.63266	4.69845	1
Zm00001d006331	4.63927	6.54861	14.1079	1
Zm00001d006342	24.2059	21.91	49.0967	1
Zm00001d006351	1.08585	0.0959925	0.246596	5
Zm00001d006360	38.3377	24.2533	43.7891	2
Zm00001d006368	9.57077	5.49737	10.0348	2
Zm00001d006371	9.24602	15.2107	13.0396	7
Zm00001d006374	138.786	94.4993	239.396	1
Zm00001d006375	0.358917	1.29319	0.838581	8
Zm00001d006389	12.453	11.589	23.1069	1
Zm00001d006463	1.87435	0.461644	0.661246	5
Zm00001d006493	8.14601	15.654	8.3824	8
Zm00001d006536	1.19806	0.148715	0.212886	5
Zm00001d006555	90.2967	52.4303	56.0426	5
Zm00001d006574	4.14559	1.49604	1.48765	5
Zm00001d006591	1.6861	1.43825	5.79432	1
Zm00001d006606	2.16018	2.53077	5.87691	1
Zm00001d006608	4.60703	2.22678	3.87146	3
Zm00001d006623	42.7655	23.5756	30.395	5
Zm00001d006651	164.516	276.36	148.24	8
Zm00001d006731	15.4403	19.2786	52.2407	1
Zm00001d006733	0.267995	2.12551	2.89537	7
Zm00001d006755	0.281446	0.793738	1.23261	7
Zm00001d006759	9.87527	9.01134	19.3482	1
Zm00001d006791	1.52032	0.88235	3.78671	1
Zm00001d006793	1.99746	0.938445	4.02694	1
Zm00001d006807	26.3568	55.441	26.2971	8
Zm00001d006828	9.70323	14.7258	10.0159	8
Zm00001d006860	46.7398	36.2821	86.7169	1
Zm00001d006875	4.74362	10.6436	5.45591	8
Zm00001d006920	4.76897	8.12176	4.5923	8
Zm00001d006937	3.1533	4.97461	1.12532	6
Zm00001d006942	34.2386	33.2491	88.1567	1
Zm00001d006947	0.43611	0.391954	12.2319	1
Zm00001d006948	0.0762704	0.0728864	0.525445	1
Zm00001d007016	2.59606	1.57767	2.60805	3
Zm00001d007018	18.5157	7.65286	24.8696	2
Zm00001d007033	1.48597	0.89278	4.74483	1
Zm00001d007037	25.8162	21.6376	74.6413	1
Zm00001d007049	4.85369	5.08027	146.725	1
Zm00001d007077	27.9	28.7153	73.6682	1
Zm00001d007079	4.85384	3.89301	13.0664	1
Zm00001d007097	10.1566	4.13494	25.7164	1
Zm00001d007153	182.118	150.018	327.186	1
Zm00001d007157	12.8607	5.92681	4.39421	5
Zm00001d007161	12.8842	5.65525	10.9508	3
Zm00001d007167	0.439851	1.25807	0.858078	8
Zm00001d007180	1.18027	0.480793	2.36044	1
Zm00001d007187	3.40803	1.40432	7.54558	1
Zm00001d007199	0.972679	1.1086	4.69402	1
Zm00001d007255	7.89216	4.61676	5.39738	5
Zm00001d007277	9.36052	14.5621	17.6918	7
Zm00001d007341	9.18077	2.57279	2.23628	5
Zm00001d007357	19.7277	16.2799	35.0987	1
Zm00001d007395	0.57923	2.86183	1.37922	8
Zm00001d007401	4.56673	2.82986	7.10889	1
Zm00001d007430	0.876994	3.555	5.20976	7
Zm00001d007445	4.90056	4.22243	17.1216	1
Zm00001d007486	9.2607	4.31734	7.17098	3
Zm00001d007603	4.22313	2.39233	3.4567	3
Zm00001d007688	3.76301	6.22136	5.73388	7
Zm00001d007697	0.382699	0.441474	2.79052	1
Zm00001d007718	54.6401	12.39	55.5021	3
Zm00001d007753	18.0655	8.92798	67.4203	1
Zm00001d007765	24.9763	13.049	80.7366	1
Zm00001d007773	3.6159	1.2226	1.8349	5
Zm00001d007789	51.5685	39.6662	73.9593	1
Zm00001d007802	11.6514	10.8558	27.3996	1
Zm00001d007822	8.95782	4.08872	10.2141	2
Zm00001d007840	0.568746	0.282582	1.63456	1
Zm00001d007864	17.7164	9.61348	8.53892	5
Zm00001d007884	534.174	356.414	430.258	3
Zm00001d007902	73.0555	120.934	104.065	7
Zm00001d007915	8.41308	5.69295	12.9106	1
Zm00001d007918	0.556452	1.88523	1.78792	7
Zm00001d007962	8.86746	3.85576	5.34905	5
Zm00001d007973	0.372223	1.37142	0.671628	8
Zm00001d008017	11.3372	6.88734	37.0232	1
Zm00001d008035	6.68076	8.16469	3.74898	6
Zm00001d008073	5.01422	2.06159	15.5358	1
Zm00001d008108	1.48767	4.53354	3.15342	8
Zm00001d008173	114.447	106.536	44.8963	6
Zm00001d008181	22.9301	19.4943	50.6081	1
Zm00001d008216	37.5816	57.1948	36.4356	8
Zm00001d008248	3.41183	12.5496	9.95825	7
Zm00001d008271	31.1323	27.9759	66.4269	1
Zm00001d008288	10.7699	9.0175	69.6028	1
Zm00001d008295	16.663	26.7791	15.3193	8
Zm00001d008327	65.9044	65.5839	32.8097	6
Zm00001d008331	7.86987	17.3339	11.7511	8
Zm00001d008338	1.90238	1.54189	4.14911	1
Zm00001d008377	17.1439	7.61524	17.7047	3
Zm00001d008422	20.7371	17.6652	35.9013	1
Zm00001d008455	8.65211	6.15498	17.9947	1
Zm00001d008462	1.6964	0.332263	0.414779	5
Zm00001d008467	0.779456	0.228831	0.258628	5
Zm00001d008468	0.972213	0.419875	0.595394	5
Zm00001d008477	9.05273	3.66231	9.29671	3
Zm00001d008488	33.1967	15.7421	39.7016	2
Zm00001d008500	91.9548	88.3116	206.022	1
Zm00001d008523	109.741	202.512	273.603	7
Zm00001d008548	1.91424	1.02589	30.7264	1
Zm00001d008587	11.9455	26.0326	14.2091	8
Zm00001d008594	243.636	129.926	135.11	5
Zm00001d008620	122.112	56.4152	78.1851	5
Zm00001d008651	2.14071	4.89978	53.3444	1
Zm00001d008721	8.66077	4.25099	7.5744	3
Zm00001d008733	6.61457	10.9083	5.30675	8
Zm00001d008739	29.2525	43.8788	48.5128	7
Zm00001d008795	4.31693	3.53688	12.8495	1
Zm00001d008808	2.43298	7.58208	5.35418	8
Zm00001d008816	5.08244	3.77518	13.2511	1
Zm00001d008817	5.09649	2.82241	4.46594	3
Zm00001d008842	6.04923	2.52242	3.70815	5
Zm00001d008844	1.82104	1.47086	5.61434	1
Zm00001d008923	41.2782	29.0848	162.282	1
Zm00001d008952	1.07294	0.101597	1.30869	2
Zm00001d008957	3.36349	3.0388	8.29598	1
Zm00001d008961	16.0985	9.49437	35.8882	1
Zm00001d008983	0.797896	0.150686	0.268956	5
Zm00001d008984	28.9794	49.5487	27.4516	8
Zm00001d009010	24.1733	51.6998	24.4802	8
Zm00001d009017	16.0776	24.7937	27.4942	7
Zm00001d009032	1.51511	8.41423	7.77168	7
Zm00001d009037	0.228134	2.60828	1.07412	8
Zm00001d009084	0.870454	0.903224	10.0209	1
Zm00001d009085	3.25182	2.41371	5.62322	1
Zm00001d009097	4.23694	1.63052	2.05338	5
Zm00001d009103	108.194	79.8395	474.026	1
Zm00001d009106	0.547078	0	0.778335	2
Zm00001d009108	8.52368	8.0041	17.5282	1
Zm00001d009112	1.74891	1.82689	8.86174	1
Zm00001d009118	113.525	77.2711	699.617	1
Zm00001d009138	128.438	80.0409	110.98	3
Zm00001d009140	2.09829	5.23879	12.1317	7
Zm00001d009160	6.1606	3.25159	18.1305	1
Zm00001d009174	2.25549	0.857262	4.54768	1
Zm00001d009187	3.67437	1.62522	2.70136	3
Zm00001d009193	39.4307	63.1002	63.1833	7
Zm00001d009243	16.7233	27.5446	24.1061	7
Zm00001d009309	12.8099	5.75162	10.5625	3
Zm00001d009311	0.747033	0.196223	0.656988	3
Zm00001d009328	4.0339	5.18349	12.2239	1
Zm00001d009351	8.66768	2.17963	8.50582	3
Zm00001d009394	8.80578	6.01543	15.1413	1
Zm00001d009403	30.9653	67.073	34.2593	8
Zm00001d009475	2.56304	1.51153	4.83522	1
Zm00001d009494	33.0261	32.2188	207.964	1
Zm00001d009497	19.9289	13.2061	29.4247	1
Zm00001d009567	121.674	76.2891	93.2753	3
Zm00001d009627	52.3968	48.9814	90.8513	1
Zm00001d009631	13.321	8.2934	17.2025	2
Zm00001d009660	43.633	31.9535	121.227	1
Zm00001d009666	3.5235	4.23587	29.0443	1
Zm00001d009667	4.71189	10.6623	14.6456	7
Zm00001d009686	10.4001	5.51883	10.6227	3
Zm00001d009700	73.8699	44.6169	76.9339	2
Zm00001d009709	9.16034	8.71461	19.8398	1
Zm00001d009760	4.32069	3.50179	6.75029	1
Zm00001d009797	13.4855	4.54329	21.5349	2
Zm00001d009814	0.569474	0.196262	0.196387	5
Zm00001d009823	1.27622	5.23858	2.39888	8
Zm00001d009883	10.3139	7.2794	19.4466	1
Zm00001d009907	17.042	5.74706	12.5532	3
Zm00001d009932	38.9457	21.745	30.0759	3
Zm00001d009938	7.34683	6.5369	21.3064	1
Zm00001d009939	0.629296	0.220522	4.18436	1
Zm00001d009964	3.78081	7.73015	4.39355	8
Zm00001d009969	16.3959	6.40737	23.2085	2
Zm00001d009983	4.00233	2.55912	6.76679	1
Zm00001d009990	167.598	183.974	346.108	1
Zm00001d010039	18.9049	12.5118	29.0459	1
Zm00001d010048	16.7522	15.8752	35.3405	1
Zm00001d010052	7.9595	4.63649	21.5706	1
Zm00001d010061	26.9435	10.3854	7.98398	5
Zm00001d010137	0.83836	0.309602	4.53687	1
Zm00001d010159	12.1086	13.0034	27.0527	1
Zm00001d010169	5.11194	18.1892	11.8789	8
Zm00001d010200	12.579	11.9157	25.8602	1
Zm00001d010218	0.146144	0.240169	9.59588	1
Zm00001d010222	5.41988	9.54626	7.02788	8
Zm00001d010231	5.79312	2.91111	5.54443	3
Zm00001d010243	44.3699	43.2223	80.3752	1
Zm00001d010271	18.5787	19.1037	49.6267	1
Zm00001d010284	7.26771	2.50797	4.73589	3
Zm00001d010375	1.63371	1.57284	35.3243	1
Zm00001d010399	12.0774	9.43087	28.9861	1
Zm00001d010440	0.970737	0.433303	1.97316	1
Zm00001d010446	6.12817	1.89976	2.80843	5
Zm00001d010448	18.5	28.0999	30.6816	7
Zm00001d010478	33.2689	32.4849	99.5324	1
Zm00001d010494	2.34136	7.39117	6.7195	7
Zm00001d010588	105.128	73.7422	274.485	1
Zm00001d010610	5.21107	3.61719	8.28571	1
Zm00001d010614	1146.41	722.459	783.409	5
Zm00001d010616	5.94969	0.555247	1.33743	5
Zm00001d010617	5.10689	4.02831	15.5266	1
Zm00001d010640	7.68259	5.58697	12.4452	1
Zm00001d010662	5.09449	2.38632	23.0834	1
Zm00001d010697	1.45565	0.480122	0.130899	5
Zm00001d010751	6.44431	2.1743	5.52489	3
Zm00001d010798	4.72859	1.64473	3.46414	3
Zm00001d010840	55.6037	33.9143	57.5374	2
Zm00001d010924	17.3191	29.2083	23.2078	8
Zm00001d010945	1.47856	1.00571	3.93251	1
Zm00001d010956	1.6045	0.633359	3.35763	1
Zm00001d010969	10.3273	5.50583	13.1238	2
Zm00001d010987	61.5304	41.2397	89.9242	1
Zm00001d011051	26.0797	21.4745	94.7179	1
Zm00001d011060	34.8796	23.1982	27.9818	3
Zm00001d011066	22.3577	19.6162	49.3209	1
Zm00001d011079	2.28912	0	0	5
Zm00001d011080	40.9285	12.5754	47.8174	2
Zm00001d011113	28.5584	19.0533	19.7919	5
Zm00001d011132	16.6401	9.2192	17.541	2
Zm00001d011208	187.987	115.845	438.953	1
Zm00001d011225	103.83	188.178	91.6502	8
Zm00001d011228	4.04578	3.09712	14.2819	1
Zm00001d011288	5.44936	8.98376	10.4521	7
Zm00001d011297	32.5036	18.5321	34.9312	2
Zm00001d011315	0.0565661	0.0673736	0.706498	1
Zm00001d011331	34.5001	21.7507	39.794	2
Zm00001d011363	17.1222	14.1518	41.4756	1
Zm00001d011393	3.46914	1.02764	1.35213	5
Zm00001d011418	8.22827	12.879	45.7377	1
Zm00001d011426	53.2282	45.4747	82.0715	1
Zm00001d011428	2.34795	0.918931	3.68777	2
Zm00001d011458	4.3209	2.96145	9.33987	1
Zm00001d011461	6.11326	5.06736	21.6759	1
Zm00001d011507	5.46815	2.01273	2.22008	5
Zm00001d011512	15.5495	13.2702	29.0195	1
Zm00001d011527	0.885765	0.587968	2.84928	1
Zm00001d011573	5.16405	8.75353	9.38595	7
Zm00001d011606	34.8418	30.361	63.0776	1
Zm00001d011610	10.3174	19.1106	81.8183	1
Zm00001d011611	58.4288	41.2302	147.91	1
Zm00001d011614	1.34876	0.985203	3.79842	1
Zm00001d011616	1.04172	0.332297	1.19005	2
Zm00001d011625	21.5214	11.9515	30.161	2
Zm00001d011628	2.28075	0.959611	2.48497	2
Zm00001d011638	14.7734	34.8695	101.736	1
Zm00001d011642	99.4638	129.716	55.2499	6
Zm00001d011643	5.89401	4.16309	9.66429	1
Zm00001d011649	16.9141	9.1705	14.9478	3
Zm00001d011657	42.4933	24.2588	29.278	5
Zm00001d011679	0.385446	1.92524	0.787318	8
Zm00001d011720	2.02297	2.19298	7.44259	1
Zm00001d011753	6.64386	2.38778	8.40471	2
Zm00001d011778	8.90861	2.80445	8.01441	3
Zm00001d011789	11.9579	5.47193	8.23823	3
Zm00001d011799	2.70814	6.16064	6.65593	7
Zm00001d011819	0.743194	0.596996	1.76426	1
Zm00001d011840	5.09259	2.04329	5.7265	2
Zm00001d011987	5.97547	1.27554	0.420866	5
Zm00001d012010	0.371025	0	1.20627	1
Zm00001d012015	25.9	14.6973	20.702	3
Zm00001d012033	19.0724	23.3476	11.4538	6
Zm00001d012090	7.15066	2.63892	6.27846	3
Zm00001d012128	7.45005	3.75388	13.2018	1
Zm00001d012142	25.4045	27.5668	56.6481	1
Zm00001d012166	6.88792	8.1272	3.51657	6
Zm00001d012206	14.16	13.512	27.8695	1
Zm00001d012221	47.4927	41.2038	124.839	1
Zm00001d012240	14.7953	20.9928	10.1209	6
Zm00001d012257	2.84493	1.49709	8.89602	1
Zm00001d012263	14.8741	14.9514	34.4282	1
Zm00001d012274	9.17615	21.2448	9.52249	8
Zm00001d012277	31.9372	51.8565	42.4116	8
Zm00001d012321	0.319678	0.162566	2.70226	1
Zm00001d012322	0.117325	0.410513	9.41105	1
Zm00001d012325	1.47483	0.585563	0.903391	5
Zm00001d012362	4.8269	4.52939	11.2197	1
Zm00001d012378	3.68831	9.6562	11.6121	7
Zm00001d012395	21.9574	37.5132	17.7117	8
Zm00001d012415	2.51786	0.43711	1.07967	5
Zm00001d012452	10.469	8.22698	15.8383	1
Zm00001d012476	15.4245	25.9412	19.1186	8
Zm00001d012527	7.69831	4.03908	52.2942	1
Zm00001d012564	28.7825	23.2355	51.2578	1
Zm00001d012574	0.228891	0.489809	1.61632	1
Zm00001d012591	2.45173	0.629706	3.04234	2
Zm00001d012597	21.3708	21.7453	44.3037	1
Zm00001d012602	8.77059	3.46089	7.62298	3
Zm00001d012604	2.17876	1.52155	4.37924	1
Zm00001d012712	7.92156	4.30615	19.2032	1
Zm00001d012766	8.68027	4.11739	5.83858	5
Zm00001d012785	3.3086	3.67041	12.9605	1
Zm00001d012820	62.0666	35.8993	53.6664	3
Zm00001d012821	108.092	90.7502	367.039	1
Zm00001d012832	24.915	17.5435	39.4476	1
Zm00001d012883	2.29915	0.763567	1.50895	3
Zm00001d012909	16.2542	16.7335	59.1683	1
Zm00001d012939	6.27289	2.2558	4.56417	3
Zm00001d013003	17.688	11.8509	85.8525	1
Zm00001d013005	42.1962	38.8953	87.259	1
Zm00001d013033	3.58263	2.15985	17.8261	1
Zm00001d013035	3.03798	2.72219	6.16358	1
Zm00001d013046	15.5835	16.9166	60.1866	1
Zm00001d013053	17.2071	9.87811	18.5462	2
Zm00001d013089	1.65606	6.63842	3.42953	8
Zm00001d013098	23.5464	36.0446	40.0151	7
Zm00001d013107	10.92	7.76337	24.92	1
Zm00001d013127	3.03138	1.5379	3.725	2
Zm00001d013193	55.4201	41.7451	264.168	1
Zm00001d013195	19.443	23.3795	11.8555	6
Zm00001d013210	17.2625	8.24679	17.8311	3
Zm00001d013220	11.92	11.3048	39.0336	1
Zm00001d013222	40.0611	25.4892	43.9557	2
Zm00001d013230	2.21242	2.89542	8.68325	1
Zm00001d013231	3.4617	4.13213	15.0557	1
Zm00001d013245	261.296	405.923	402.613	7
Zm00001d013254	11.3468	23.7453	39.2265	7
Zm00001d013325	14.3127	14.0898	30.3643	1
Zm00001d013400	1.00135	3.04176	3.76864	7
Zm00001d013549	40.5237	29.9466	62.3362	1
Zm00001d013566	14.414	17.584	8.04859	6
Zm00001d013644	155.197	325.32	208.186	8
Zm00001d013652	25.2749	40.3994	32.4316	8
Zm00001d013705	3.14438	1.39999	2.54055	3
Zm00001d013709	21.5837	11.4835	17.1489	3
Zm00001d013786	63.4935	46.0698	139.617	1
Zm00001d013787	12.3503	7.50783	22.7469	1
Zm00001d013797	12.4933	7.37546	12.3275	3
Zm00001d013809	38.6402	32.1702	91.5789	1
Zm00001d013810	20.0126	37.9445	91.4249	1
Zm00001d013830	5.73269	4.1301	10.4555	1
Zm00001d013863	9.32801	9.14588	19.0361	1
Zm00001d013873	54.1101	73.8348	31.9985	6
Zm00001d013997	2.79451	1.45493	4.22247	2
Zm00001d014001	1.32749	0.382742	0.728716	5
Zm00001d014046	11.3679	7.71029	18.7141	1
Zm00001d014090	129.349	151.659	67.1017	6
Zm00001d014109	28.1985	18.1133	56.1318	1
Zm00001d014114	14.4648	22.0318	11.5883	8
Zm00001d014135	2.07346	1.32356	4.13692	1
Zm00001d014152	7.53993	12.2726	6.95804	8
Zm00001d014243	2.89681	6.29445	8.95849	7
Zm00001d014258	337.241	343.149	1169.43	1
Zm00001d014271	4.40843	1.28667	4.22426	3
Zm00001d014282	154.613	89.5486	100.121	5
Zm00001d014324	17.5473	13.8457	41.9564	1
Zm00001d014325	2.5027	0.309775	0.696786	5
Zm00001d014328	1.59482	2.16778	5.58648	1
Zm00001d014329	1.98003	4.72577	6.14668	7
Zm00001d014341	2.49971	2.20021	6.13984	1
Zm00001d014355	202.747	123.679	109.79	5
Zm00001d014446	2.65569	5.1665	4.80193	7
Zm00001d014447	0.401275	1.22311	2.54137	7
Zm00001d014493	61.5921	49.7541	123.006	1
Zm00001d014494	0.485476	0	5.87449	1
Zm00001d014499	5.64897	5.69125	20.148	1
Zm00001d014525	68.3747	63.637	119.119	1
Zm00001d014559	1.28067	0	0.260023	5
Zm00001d014582	16.2277	10.561	25.9792	1
Zm00001d014603	0.266277	1.34858	0.951798	8
Zm00001d014608	40.4143	20.4941	117.399	1
Zm00001d014609	9.88839	9.70565	31.9505	1
Zm00001d014613	22.6418	12.3559	29.1255	2
Zm00001d014692	22.0879	17.91	37.2781	1
Zm00001d014781	2.99773	1.64394	10.5858	1
Zm00001d014789	2.29758	2.06516	7.3693	1
Zm00001d014793	1.70265	0.754718	1.32504	3
Zm00001d014804	4.75772	1.82297	6.74359	2
Zm00001d014852	8.07139	2.49529	31.3486	1
Zm00001d014928	0.413936	1.75104	0.763633	8
Zm00001d014989	5.5536	12.951	13.3477	7
Zm00001d015091	124.554	83.3782	314.619	1
Zm00001d015133	19.9116	93.0406	154.076	7
Zm00001d015164	2.08443	1.79148	4.56216	1
Zm00001d015201	5.09645	3.68668	10.3311	1
Zm00001d015213	14.3083	6.52997	8.5751	5
Zm00001d015297	10.7326	18.0782	17.4269	7
Zm00001d015301	229.349	235.998	121.798	6
Zm00001d015319	9.62472	7.87443	16.7918	1
Zm00001d015326	2.67953	5.15065	5.48462	7
Zm00001d015420	88.0316	66.5552	127.983	1
Zm00001d015426	74.6763	144.805	134.933	7
Zm00001d015515	12.6372	7.32405	51.6346	1
Zm00001d015589	14.9048	8.36763	10.6836	5
Zm00001d015609	2.32103	1.62957	3.74913	1
Zm00001d015616	1.52572	0.696814	2.47986	2
Zm00001d015618	42.5439	69.719	57.6146	8
Zm00001d015638	20.8128	20.2611	51.2233	1
Zm00001d015665	1.4145	2.87534	1.94577	8
Zm00001d015670	0.972229	0	1.28883	2
Zm00001d015700	6.74199	1.97322	3.7927	5
Zm00001d015702	5.82314	1.03436	1.29541	5
Zm00001d015746	0.521784	0.933817	5.63464	1
Zm00001d015783	2.70265	0.895835	2.48353	3
Zm00001d015884	1.35628	0.441298	1.49534	2
Zm00001d015905	50.4858	32.2836	14.0055	4
Zm00001d015921	34.5323	71.911	33.9928	8
Zm00001d015963	0.794245	2.51042	2.60454	7
Zm00001d015964	3.47982	2.77876	9.34133	1
Zm00001d015971	9.50422	8.48697	17.9449	1
Zm00001d015985	8.20003	7.38605	16.3151	1
Zm00001d016022	0.682294	5.12714	2.45414	8
Zm00001d016024	0.358886	1.95664	0.971598	8
Zm00001d016054	0.585951	3.2468	3.34778	7
Zm00001d016063	17.471	17.832	35.7338	1
Zm00001d016070	2.05478	0.968438	1.86644	3
Zm00001d016075	10.8609	10.3119	22.5102	1
Zm00001d016119	4.76749	1.17307	2.83947	3
Zm00001d016121	16.6401	6.20185	14.461	3
Zm00001d016175	1.31909	2.80269	1.99277	8
Zm00001d016177	2.69663	13.04	12.828	7
Zm00001d016223	0.583955	1.8477	1.49728	7
Zm00001d016242	4.317	3.73989	12.7596	1
Zm00001d016255	9.29381	2.11714	1.46176	5
Zm00001d016274	121.438	194.916	99.0221	8
Zm00001d016278	33.9806	26.2641	52.4189	1
Zm00001d016285	3.459	1.15834	1.69797	5
Zm00001d016298	2.48481	1.1955	5.02291	1
Zm00001d016299	21.9063	19.1835	59.1685	1
Zm00001d016396	1.87749	0.418885	0.390958	5
Zm00001d016401	2.90616	0	13.0117	1
Zm00001d016456	4.41049	3.18644	9.51455	1
Zm00001d016471	1.82425	2.77396	14.2513	1
Zm00001d016477	6.7736	7.31459	14.6561	1
Zm00001d016483	7.96009	9.03045	30.0577	1
Zm00001d016553	61.1975	96.5264	88.8187	7
Zm00001d016586	5.58414	6.92847	16.5257	1
Zm00001d016601	8.63413	17.3763	18.1044	7
Zm00001d016625	223.609	99.2214	164.791	3
Zm00001d016659	63.7528	98.6264	80.3105	8
Zm00001d016662	23.2764	18.4877	38.5347	1
Zm00001d016664	7.83699	9.0224	29.9071	1
Zm00001d016679	11.2431	10.1595	20.7717	1
Zm00001d016705	111.354	63.604	504.295	1
Zm00001d016707	0.678924	0.595063	4.21495	1
Zm00001d016708	43.4602	34.9828	66.1744	1
Zm00001d016760	18.5197	8.86233	57.521	1
Zm00001d016765	13.2815	19.9079	16.3102	8
Zm00001d016771	4.31905	3.89863	9.26185	1
Zm00001d016783	22.3563	24.6617	55.7446	1
Zm00001d016850	8.2006	5.53747	18.1772	1
Zm00001d016860	28.1635	26.0436	55.9982	1
Zm00001d016866	18.6604	17.2438	45.2707	1
Zm00001d016911	9.01367	7.74352	19.1818	1
Zm00001d016922	12.5187	11.7377	31.0497	1
Zm00001d016950	2.01368	4.79579	13.9035	1
Zm00001d016963	54.3024	42.5612	95.1272	1
Zm00001d017019	39.3901	13.4964	33.828	3
Zm00001d017025	0.219446	0.10851	1.14719	1
Zm00001d017060	138.391	187.312	616.904	1
Zm00001d017077	4.71252	10.5942	8.57454	7
Zm00001d017084	2.28949	6.19082	16.0925	1
Zm00001d017097	1.22856	0.427086	1.49772	2
Zm00001d017103	22.5951	24.7302	50.0648	1
Zm00001d017120	80.865	77.228	186.187	1
Zm00001d017158	7.7494	7.40683	3.17645	6
Zm00001d017240	15.2631	13.0733	49.5534	1
Zm00001d017247	5.26839	13.3274	11.6518	7
Zm00001d017249	0.644629	2.81132	3.23104	7
Zm00001d017279	2.70859	6.60906	7.48918	7
Zm00001d017375	4.47374	1.17089	1.4229	5
Zm00001d017377	16.7228	4.64052	9.32771	5
Zm00001d017380	0.232264	0.262819	3.59437	1
Zm00001d017381	0.781404	1.82275	47.2896	1
Zm00001d017418	0.313222	0.952623	0.956536	7
Zm00001d017420	2.39461	1.76228	4.16352	1
Zm00001d017425	31.1645	18.4359	44.1822	2
Zm00001d017429	1.39483	3.21834	1.95707	8
Zm00001d017468	58.2582	45.276	90.6338	1
Zm00001d017495	23.2774	33.2748	14.5144	6
Zm00001d017502	63.4416	44.1635	185.07	1
Zm00001d017516	4.27117	18.2945	19.1022	7
Zm00001d017539	4.93101	3.73374	8.4594	1
Zm00001d017547	17.323	3.88532	11.5391	3
Zm00001d017557	32.5288	9.18739	17.4097	5
Zm00001d017597	1.49958	0.485378	0.266969	5
Zm00001d017607	0.476468	1.36338	3.52159	1
Zm00001d017622	3.02847	0.393426	5.4232	2
Zm00001d017682	8.99506	3.45579	14.2678	2
Zm00001d017702	2.05769	0.701498	1.0642	5
Zm00001d017712	3.96649	7.61676	7.17598	7
Zm00001d017718	11.7236	14.3043	6.17027	6
Zm00001d017719	110.345	71.3081	56.9178	5
Zm00001d017728	1.60288	0.531952	1.18797	3
Zm00001d017762	16.198	16.1312	32.5562	1
Zm00001d017767	8.6251	15.7274	7.70085	8
Zm00001d017770	5.90423	10.2641	8.6417	7
Zm00001d017780	11.5269	11.3376	23.8694	1
Zm00001d017786	3.93645	1.95296	6.45285	2
Zm00001d017810	13.9608	15.056	38.4207	1
Zm00001d017825	6.44989	1.20459	2.87283	5
Zm00001d017829	14.2377	12.8926	24.4647	1
Zm00001d017840	135.622	68.3428	126.244	3
Zm00001d017880	24.2876	17.0202	44.4261	1
Zm00001d017882	152.803	131.5	299.655	1
Zm00001d017912	32.4563	40.763	84.0406	1
Zm00001d017951	6.50066	12.3787	11.9406	7
Zm00001d017964	3.20296	1.83034	3.1204	3
Zm00001d018029	55.2768	34.59	38.1189	5
Zm00001d018033	0.704142	0.525093	1.50061	1
Zm00001d018037	46.5366	27.1211	42.6136	3
Zm00001d018064	0.308298	1.35816	32.7367	1
Zm00001d018080	33.5056	21.0746	25.6173	3
Zm00001d018105	0.571322	1.13932	6.95668	1
Zm00001d018106	0.707846	1.13491	8.49133	1
Zm00001d018131	33.2986	27.6149	62.0249	1
Zm00001d018161	16.3465	0.820326	16.7096	3
Zm00001d018195	19.8549	9.47693	28.1022	2
Zm00001d018203	1.29574	3.15913	2.14377	8
Zm00001d018206	4.05845	1.44327	16.7811	1
Zm00001d018214	17.9483	10.653	11.8793	5
Zm00001d018229	8.17146	6.7759	16.2142	1
Zm00001d018277	41.2086	52.413	25.9502	6
Zm00001d018281	5.98967	2.46051	2.21989	5
Zm00001d018290	20.024	19.2256	38.9439	1
Zm00001d018298	5.75706	2.06757	1.21636	5
Zm00001d018336	23.8845	32.978	15.8897	6
Zm00001d018342	25.1266	16.6627	32.0982	2
Zm00001d018404	43.4104	74.9444	69.7354	7
Zm00001d018414	10.8728	9.43954	25.0222	1
Zm00001d018415	72.9599	78.3416	39.0992	6
Zm00001d018422	0.49709	3.88498	2.41939	8
Zm00001d018428	6.01063	6.01082	12.8253	1
Zm00001d018429	9.45736	11.2377	62.4686	1
Zm00001d018430	0.825307	0.704943	3.78146	1
Zm00001d018445	70.7708	38.6887	62.5917	3
Zm00001d018447	3.86882	1.58611	1.8588	5
Zm00001d018498	18.352	24.5082	56.5594	1
Zm00001d018526	27.8943	29.7768	63.7582	1
Zm00001d018529	25.7755	20.1401	56.1755	1
Zm00001d018603	1.78013	7.1672	5.91669	7
Zm00001d018619	0.94877	1.5113	0.27075	6
Zm00001d018621	19.9657	34.0015	16.4611	8
Zm00001d018624	20.8758	25.1758	12.662	6
Zm00001d018627	64.5302	99.5239	107.084	7
Zm00001d018656	0.368535	1.50162	1.63561	7
Zm00001d018668	173.465	120.099	265.332	1
Zm00001d018696	21.8574	11.0962	10.0171	5
Zm00001d018698	5.55248	2.49345	2.11354	5
Zm00001d018704	114.222	52.1409	147.155	2
Zm00001d018710	0.921954	2.03892	1.33694	8
Zm00001d018716	1.32251	2.90956	3.70446	7
Zm00001d018727	10.145	2.4461	17.8307	2
Zm00001d018751	1.61256	0.352603	0.801777	5
Zm00001d018791	0.642155	2.03199	1.59827	7
Zm00001d018798	33.2526	35.3585	65.7367	1
Zm00001d018799	69.0485	109.513	186.54	7
Zm00001d018800	1.90656	3.53271	5.51602	7
Zm00001d018803	1.42168	0.500118	1.46173	3
Zm00001d018809	56.2705	41.1522	126	1
Zm00001d018811	0	0	0.914227	1
Zm00001d018821	5.51881	3.55028	11.1222	1
Zm00001d018857	6.27266	1.59767	6.93411	2
Zm00001d018915	1.73563	0.553668	1.89063	2
Zm00001d018964	6.94761	4.53094	21.9678	1
Zm00001d018965	10.1943	6.94796	42.3235	1
Zm00001d018966	13.4669	9.07192	83.2163	1
Zm00001d018969	26.2785	27.7673	54.5582	1
Zm00001d018973	30.8973	27.8817	87.2425	1
Zm00001d019044	2.0132	0.477239	1.11023	3
Zm00001d019045	99.2147	53.5988	54.3534	5
Zm00001d019078	28.8007	12.7261	104.279	1
Zm00001d019145	4.27134	2.40404	3.2815	3
Zm00001d019150	3.37133	0.872173	3.54337	3
Zm00001d019163	34.9654	12.4886	43.4152	2
Zm00001d019207	14.4573	14.6952	83.7026	1
Zm00001d019225	20.2021	18.3329	54.2917	1
Zm00001d019228	2.10526	0.610446	1.12442	5
Zm00001d019270	0.111622	0	0.666779	1
Zm00001d019277	6.57892	4.4536	17.8425	1
Zm00001d019280	186.913	100.384	187.822	3
Zm00001d019398	0.994194	5.53605	7.35446	7
Zm00001d019450	1.20838	0.362781	0.723838	3
Zm00001d019457	9.40374	18.2792	31.8744	7
Zm00001d019497	28.9772	0.423477	0.700974	5
Zm00001d019527	14.7291	8.20943	14.2566	3
Zm00001d019550	51.8285	53.4585	110.387	1
Zm00001d019560	33.4209	44.1638	19.4781	6
Zm00001d019565	1023.98	520.99	586.005	5
Zm00001d019698	12.2962	10.9313	26.1699	1
Zm00001d019721	5.1232	4.27739	8.98553	1
Zm00001d019985	5.79971	2.87557	4.60291	3
Zm00001d020006	0.154675	0.106525	1.77156	1
Zm00001d020014	12.4071	10.2172	25.8168	1
Zm00001d020025	23.6653	15.3838	89.5843	1
Zm00001d020052	15.5085	29.7648	18.3591	8
Zm00001d020069	24.7319	43.0937	33.3711	8
Zm00001d020101	0.243579	0.173791	0.987304	1
Zm00001d020134	1.04494	1.02402	9.10074	1
Zm00001d020136	6.20972	3.08259	11.1085	1
Zm00001d020137	12.816	5.82525	15.3823	2
Zm00001d020163	1.15048	0.292202	0.625562	5
Zm00001d020208	4.97893	4.13238	10.6735	1
Zm00001d020225	21.2253	24.1322	45.7693	1
Zm00001d020231	0.23346	0	0.561768	1
Zm00001d020233	8.93594	6.04859	14.0774	1
Zm00001d020272	0.898895	0.90594	7.2316	1
Zm00001d020316	0.171855	1.26645	4.1906	1
Zm00001d020325	32.5493	49.2239	43.9626	7
Zm00001d020345	52.794	35.0499	45.7321	3
Zm00001d020380	16.4404	15.6513	41.0693	1
Zm00001d020383	17.3094	4.92656	4.42543	5
Zm00001d020396	35.5935	22.9175	50.5706	2
Zm00001d020400	3.7259	7.53296	6.49403	7
Zm00001d020401	138.861	336.669	310.596	7
Zm00001d020429	3.46843	2.86523	13.6171	1
Zm00001d020454	3.47021	6.49811	9.17806	7
Zm00001d020471	10.6865	8.91345	17.0959	1
Zm00001d020492	5.57169	0.93197	5.51807	3
Zm00001d020495	1.48891	0	0.14181	5
Zm00001d020500	2.35766	1.18447	2.32799	3
Zm00001d020519	11.7251	11.3967	34.2228	1
Zm00001d020521	1.08675	0.808329	2.20045	1
Zm00001d020530	15.6559	9.24304	22.4213	2
Zm00001d020550	51.2296	28.2142	24.1097	5
Zm00001d020552	33.9553	19.1418	52.7603	2
Zm00001d020572	3.92892	2.3754	6.0369	1
Zm00001d020583	7.9683	5.18661	14.3738	1
Zm00001d020584	92.5707	46.1648	72.417	3
Zm00001d020627	25.0158	10.2698	13.7826	5
Zm00001d020628	7.76225	3.28995	2.84749	5
Zm00001d020631	0.928219	1.36183	4.74838	1
Zm00001d020674	1.36241	0.182411	0.430009	5
Zm00001d020692	0.439873	0.755627	3.84608	1
Zm00001d020697	23.2267	15.8232	46.3461	1
Zm00001d020702	3.25457	1.54816	22.8858	1
Zm00001d020703	0.820499	2.83342	5.91112	7
Zm00001d020714	0.792763	0.513542	5.00831	1
Zm00001d020771	48.8591	77.4898	73.3515	7
Zm00001d020780	13.7508	17.5241	39.6473	1
Zm00001d020808	10.6987	4.71071	8.08268	3
Zm00001d020823	1.1794	1.00165	10.7325	1
Zm00001d020872	19.8707	8.45923	48.7573	1
Zm00001d020886	1.92394	0.238982	0.906185	5
Zm00001d020926	6.41801	2.33543	10.0986	2
Zm00001d020954	43.8014	18.7363	26.2073	5
Zm00001d020960	0.736026	1.31498	1.25394	7
Zm00001d020961	10.2039	17.1561	32.1211	7
Zm00001d020963	108.612	162.812	133.396	8
Zm00001d020977	25.7587	12.9434	24.9497	3
Zm00001d021006	23.0267	14.3975	45.9192	1
Zm00001d021069	6.98711	3.56394	7.88548	2
Zm00001d021073	4.40782	4.71329	10.935	1
Zm00001d021075	0.566142	0.175402	0.636882	2
Zm00001d021119	9.85517	15.7216	156.318	1
Zm00001d021140	0.415043	0.345118	1.25451	1
Zm00001d021141	13.5878	4.18084	9.05555	3
Zm00001d021168	0.241792	0.662128	13.5507	1
Zm00001d021173	3.22035	1.67624	2.84203	3
Zm00001d021216	2.39756	2.3157	7.54695	1
Zm00001d021219	2.00296	4.30727	1.99276	8
Zm00001d021246	8.15069	5.1475	20.9906	1
Zm00001d021249	0.062181	0.252363	8.0125	1
Zm00001d021272	7.94769	2.90137	2.91807	5
Zm00001d021291	6.21695	6.28216	20.4246	1
Zm00001d021299	34.0954	36.8062	78.111	1
Zm00001d021321	0.264424	1.50646	3.33788	7
Zm00001d021336	118.591	73.9154	70.3108	5
Zm00001d021389	32.153	32.4351	65.7198	1
Zm00001d021390	22.4213	24.2901	48.5811	1
Zm00001d021413	60.8836	47.6422	180.181	1
Zm00001d021420	21.6438	18.7159	43.5072	1
Zm00001d021494	3.22994	2.47171	6.84775	1
Zm00001d021562	0.114167	0.131617	1.42086	1
Zm00001d021579	16.7925	16.6534	36.342	1
Zm00001d021591	3.53212	1.1359	1.87452	5
Zm00001d021638	9.00583	4.82437	2.50928	5
Zm00001d021653	3.54728	0.996285	1.10639	5
Zm00001d021654	17.2827	31.7781	23.2718	8
Zm00001d021656	10.9839	9.34385	22.229	1
Zm00001d021674	10.1447	3.92431	4.32854	5
Zm00001d021677	2.11111	0.740344	3.61971	2
Zm00001d021682	6.50464	5.82265	22.0161	1
Zm00001d021688	1.0147	0.265317	0.894483	3
Zm00001d021698	27.5786	27.9907	55.4292	1
Zm00001d021700	5.74349	15.1084	14.949	7
Zm00001d021732	0.00817969	0.240659	5.81603	1
Zm00001d021739	41.0922	36.4203	77.5592	1
Zm00001d021753	0.273684	1.75164	1.49522	7
Zm00001d021770	68.6823	31.3512	66.1157	3
Zm00001d021772	67.0801	32.5794	154.076	1
Zm00001d021779	2.76391	6.09944	42.1619	1
Zm00001d021781	2.5328	4.23991	19.0319	1
Zm00001d021839	35.0564	21.9163	44.5511	2
Zm00001d021843	11.912	7.86289	114.946	1
Zm00001d021891	392.24	642.07	403.73	8
Zm00001d021901	6.43441	2.33851	5.86124	3
Zm00001d021936	14.9729	24.5074	17.8905	8
Zm00001d021946	1.57914	1.28205	6.2655	1
Zm00001d021988	2.46743	7.37056	2.91811	8
Zm00001d022044	0.539649	0.239658	1.74963	1
Zm00001d022062	109.168	40.9269	108.64	3
Zm00001d022072	5.00968	9.16142	11.1265	7
Zm00001d022081	11.2787	12.1105	151.235	1
Zm00001d022084	23.3375	20.6476	119.543	1
Zm00001d022085	12.3463	20.0661	12.4033	8
Zm00001d022104	0.944847	0.380301	2.26468	1
Zm00001d022112	18.1305	8.14358	10.8528	5
Zm00001d022122	2.01621	0.967247	1.66608	3
Zm00001d022126	2.47029	7.9335	6.74876	7
Zm00001d022139	164.632	83.9643	300.879	1
Zm00001d022144	12.5872	14.8631	6.68715	6
Zm00001d022192	8.42117	3.58563	9.74824	2
Zm00001d022215	1.44142	4.72308	3.01388	8
Zm00001d022225	12.3022	11.5192	30.7751	1
Zm00001d022228	87.3881	203.936	200.31	7
Zm00001d022245	2.04668	5.36326	2.0356	8
Zm00001d022249	0.370071	0	0.927271	1
Zm00001d022250	1.17852	2.78837	1.70302	8
Zm00001d022254	84.3584	61.0295	116.975	1
Zm00001d022277	3.40162	1.36626	5.21372	2
Zm00001d022279	4.57911	12.0773	13.706	7
Zm00001d022280	5.50466	39.7371	19.5594	8
Zm00001d022281	3.03663	9.5383	6.0737	8
Zm00001d022282	22.3268	57.5231	55.7095	7
Zm00001d022283	6.84178	62.6885	27.6337	8
Zm00001d022284	3.58731	9.4907	8.36553	7
Zm00001d022289	6.51412	22.8367	17.5432	7
Zm00001d022290	0.717043	2.53799	2.74815	7
Zm00001d022302	86.4503	131.492	141.035	7
Zm00001d022314	2.94523	2.20429	9.92453	1
Zm00001d022415	16.5992	18.6977	61.7787	1
Zm00001d022420	7.66202	2.21591	8.50986	2
Zm00001d022428	3.93496	8.71383	4.84851	8
Zm00001d022437	3.9779	0.751	4.49029	2
Zm00001d022457	16.04	8.73441	13.551	3
Zm00001d022461	13.3112	10.2475	170.667	1
Zm00001d022468	1.54995	1.54623	4.52193	1
Zm00001d022472	0.333217	0	1.02827	1
Zm00001d022485	6.02492	10.6011	14.6549	7
Zm00001d022493	8.43954	12.3982	25.8004	1
Zm00001d022517	14.7849	13.0971	24.9891	1
Zm00001d022518	59.6617	49.0548	91.849	1
Zm00001d022524	3.81369	3.32629	9.17037	1
Zm00001d022581	66.3809	61.576	154.138	1
Zm00001d022594	17.9864	31.4414	31.839	7
Zm00001d022600	12.2103	8.86682	16.9609	1
Zm00001d022624	20.4744	5.36109	6.18816	5
Zm00001d022628	42.4073	25.9169	36.0864	3
Zm00001d022636	4.49422	3.33749	21.0019	1
Zm00001d022669	51.5655	10.0193	19.3517	5
Zm00001d022886	22.472	13.6875	45.7558	1
Zm00001d022891	0	0.534155	0.116362	8
Zm00001d022965	6.02051	0.814044	9.28902	2
Zm00001d022990	0.232403	0	0.496466	2
Zm00001d023060	11.4754	7.47594	25.4918	1
Zm00001d023150	1.06804	1.24684	9.51399	1
Zm00001d023249	2.30231	1.43975	4.82763	1
Zm00001d023258	9.09685	13.7245	16.9704	7
Zm00001d023273	0.193393	0.101223	0.453296	1
Zm00001d023294	1.23264	0.38047	1.40255	2
Zm00001d023298	13.6277	7.73637	11.8602	3
Zm00001d023379	118.033	138.056	321.821	1
Zm00001d023384	3.47025	1.40717	4.61665	2
Zm00001d023392	1.51264	4.01599	1.91851	8
Zm00001d023402	1.68105	0.410509	1.31958	3
Zm00001d023437	45.6343	92.2463	87.3671	7
Zm00001d023588	0.287143	1.04426	0.563211	8
Zm00001d023669	11.4486	10.3614	26.464	1
Zm00001d023677	23.3985	14.0027	18.2446	3
Zm00001d023680	127.969	83.9472	109.337	3
Zm00001d023694	37.4	38.4615	99.9138	1
Zm00001d023713	0.921717	0	0	5
Zm00001d023774	15.8794	6.46198	17.4129	2
Zm00001d023779	42.597	26.6177	42.4449	3
Zm00001d023811	10.2412	2.8156	1.83719	5
Zm00001d023828	6.18599	1.98462	3.2722	5
Zm00001d023830	46.7433	41.3224	113.204	1
Zm00001d023859	66.8248	53.6021	193.324	1
Zm00001d023887	5.14017	5.73401	1.49816	6
Zm00001d023923	3.08349	7.08283	4.10336	8
Zm00001d023945	0.156958	0.683226	0.337584	8
Zm00001d024037	0.0650471	0.205552	2.01178	1
Zm00001d024083	6.82841	3.7606	20.9701	1
Zm00001d024170	6.92666	14.7137	6.2208	8
Zm00001d024379	108.975	71.4839	98.8001	3
Zm00001d024392	0.352823	1.41734	0.251716	8
Zm00001d024436	0.7418	0	0.0823613	5
Zm00001d024497	10.1594	6.01802	8.62382	3
Zm00001d024514	0.116709	0.887272	0.201427	8
Zm00001d024522	0.975512	0.205781	0.498231	5
Zm00001d024546	4.92505	2.66697	3.90159	3
Zm00001d024572	14.2513	10.0738	23.5594	1
Zm00001d024633	445.073	160.147	236.487	5
Zm00001d024674	24.3277	13.9491	26.5154	2
Zm00001d024702	24.7356	27.1945	131.969	1
Zm00001d024738	1.97637	5.79622	6.83456	7
Zm00001d024740	1.67483	6.36731	6.01119	7
Zm00001d024745	1.4758	1.02655	4.09082	1
Zm00001d024763	75.0779	142.228	137.219	7
Zm00001d024772	21.3251	14.9621	38.3216	1
Zm00001d024778	403.783	285.454	1045.2	1
Zm00001d024784	17.1592	33.9316	19.6772	8
Zm00001d024839	61.9057	110.809	155.206	7
Zm00001d024843	1.23356	0.794239	3.08819	1
Zm00001d024853	2.96788	4.31145	13.1642	1
Zm00001d024885	0.614675	0.0653368	0.0212416	5
Zm00001d024916	1.96272	5.23796	4.1913	7
Zm00001d024925	144.272	85.3473	66.6015	5
Zm00001d024939	7.72763	18.2984	7.9879	8
Zm00001d024960	6.10868	4.5471	64.6933	1
Zm00001d024961	3.68416	0.62073	1.08801	5
Zm00001d024962	0.632328	0.185923	0.285919	5
Zm00001d024982	17.4426	42.264	18.3743	8
Zm00001d024996	26.1518	10.0716	92.0009	1
Zm00001d025025	33.5931	32.6406	66.1719	1
Zm00001d025047	15.7833	7.61616	21.1563	2
Zm00001d025057	15.5314	33.505	46.9749	7
Zm00001d025059	0.79423	1.38597	13.2835	1
Zm00001d025067	3.82259	1.65302	1.53684	5
Zm00001d025081	150.254	111.853	353.506	1
Zm00001d025136	0.685979	0.160425	0.179633	5
Zm00001d025195	18.5339	31.4766	30.6666	7
Zm00001d025205	36.715	57.3727	28.4002	8
Zm00001d025263	8.26246	7.39214	15.6015	1
Zm00001d025278	36.0622	23.1078	42.3841	2
Zm00001d025296	3.8957	1.10532	5.66453	2
Zm00001d025379	1.4105	0.368326	0.817402	3
Zm00001d025401	112.902	249.598	433.662	7
Zm00001d025412	15.8838	24.6056	27.3436	7
Zm00001d025421	7.02231	7.29588	16.2759	1
Zm00001d025446	1.66256	7.17647	3.83524	8
Zm00001d025451	0.480446	0	0.0999603	5
Zm00001d025474	21.7732	34.3586	73.8544	1
Zm00001d025509	85.9771	50.6324	84.8536	3
Zm00001d025519	5.29	2.02928	1.64743	5
Zm00001d025541	1.33897	0.308595	0.394957	5
Zm00001d025545	7.0023	7.65741	21.1962	1
Zm00001d025547	1.15192	4.60702	1.71589	8
Zm00001d025654	32.7038	2.66623	5.98603	5
Zm00001d025659	2.74688	1.05587	3.9359	2
Zm00001d025665	2.90841	2.70028	13.4167	1
Zm00001d025727	9.19273	5.84589	17.6457	1
Zm00001d025738	0.479561	0.452521	1.27684	1
Zm00001d025752	19.9725	11.9521	51.0159	1
Zm00001d025753	1.11584	0.271485	2.8319	1
Zm00001d025771	38.2961	25.4072	31.3909	3
Zm00001d025799	16.9145	10.7419	40.5534	1
Zm00001d025831	3.91086	8.7152	19.4092	7
Zm00001d025860	23.5273	25.9268	137.392	1
Zm00001d025887	10.9244	9.30551	22.4647	1
Zm00001d025916	12.7376	12.3501	73.9384	1
Zm00001d025920	1.2001	0.6255	3.09589	1
Zm00001d025922	40.7305	66.675	87.8903	7
Zm00001d025943	6.2077	10.2431	8.51674	8
Zm00001d025980	5.56088	2.74331	6.8221	2
Zm00001d026010	43.074	25.6586	38.2221	3
Zm00001d026040	0.75445	0.567652	3.48378	1
Zm00001d026047	23.4672	15.3408	47.3898	1
Zm00001d026056	9.69163	6.73674	29.8842	1
Zm00001d026060	2.52655	1.85807	6.68351	1
Zm00001d026083	13.4549	21.3109	13.9392	8
Zm00001d026097	50.1725	33.0849	53.5104	2
Zm00001d026127	2.06891	3.69163	2.6241	8
Zm00001d026139	4.9745	2.28228	6.14587	2
Zm00001d026169	1.90558	6.95177	8.16628	7
Zm00001d026191	2.38719	1.54104	5.39129	1
Zm00001d026194	17.077	15.4154	32.6891	1
Zm00001d026205	2.88609	11.218	5.54288	8
Zm00001d026222	7.95217	8.65933	4.07947	6
Zm00001d026224	7.50776	2.56943	4.63542	3
Zm00001d026262	2.48294	7.74078	3.31519	8
Zm00001d026269	18.7645	16.4298	45.4518	1
Zm00001d026271	0.032026	0	0.727884	1
Zm00001d026277	3.56298	3.22736	13.3444	1
Zm00001d026285	2.84784	2.25875	6.00197	1
Zm00001d026306	13.7694	40.871	26.4041	8
Zm00001d026337	5.30664	4.35688	10.3851	1
Zm00001d026343	420.056	231.197	232.198	5
Zm00001d026354	27.186	58.2491	52.2248	7
Zm00001d026357	0.148433	1.59414	1.00155	8
Zm00001d026379	2.51769	1.11556	3.90802	2
Zm00001d026395	2.02086	9.09441	4.58381	8
Zm00001d026398	19.629	8.78593	11.6524	5
Zm00001d026405	11.0599	8.30601	15.8599	1
Zm00001d026412	8.43373	2.90248	0.163239	5
Zm00001d026413	109.909	100.717	39.9936	6
Zm00001d026487	24.7889	21.9268	49.2834	1
Zm00001d026489	5.97092	2.78835	7.48437	2
Zm00001d026501	13.5914	4.93134	6.99464	5
Zm00001d026505	7.50836	2.85717	13.6024	2
Zm00001d026542	3.34671	0.0981634	0.29941	5
Zm00001d026554	7.09896	3.28598	9.50331	2
Zm00001d026559	39.5793	32.1124	64.717	1
Zm00001d026576	3.5266	1.10822	2.35154	3
Zm00001d026605	2.90082	6.12181	8.17342	7
Zm00001d026619	117.597	141.762	310.344	1
Zm00001d026623	93.1804	161.292	93.7381	8
Zm00001d026632	38.6363	11.9462	56.7041	2
Zm00001d026642	119.928	222.813	182.859	8
Zm00001d026649	8.59552	7.64995	22.461	1
Zm00001d026652	0.904877	0.541934	1.94388	1
Zm00001d026662	14.5008	6.99538	24.1305	2
Zm00001d026671	89.2433	78.8183	145.714	1
Zm00001d026703	23.8667	21.5603	56.4313	1
Zm00001d026769	0	0.462485	0.593993	7
Zm00001d027048	9.18106	2.89571	6.85798	3
Zm00001d027085	0.507408	1.58085	0	8
Zm00001d027096	0.869281	0	0.416224	3
Zm00001d027281	67.9583	39.8991	60.3501	3
Zm00001d027291	31.9313	14.823	43.1098	2
Zm00001d027302	10.5367	10.1752	24.8204	1
Zm00001d027323	44.37	23.1618	34.2306	3
Zm00001d027330	36.6567	66.0763	21.6782	8
Zm00001d027342	232.635	139.743	158.175	5
Zm00001d027387	15.8331	4.81429	12.3557	3
Zm00001d027394	101.616	65.6606	62.9347	5
Zm00001d027405	21.3838	7.86207	18.8707	3
Zm00001d027415	1.58067	0.779278	2.62442	2
Zm00001d027423	8.69365	1.48995	3.32163	5
Zm00001d027428	0.697999	3.79493	1.59322	8
Zm00001d027434	12.8755	11.718	30.8332	1
Zm00001d027439	26.5982	40.3612	34.706	8
Zm00001d027454	11.1559	5.3379	11.559	3
Zm00001d027461	5.13114	3.5485	9.97458	1
Zm00001d027471	18.9299	10.6481	13.2622	5
Zm00001d027511	0.674709	11.0427	11.1407	7
Zm00001d027520	33.8525	19.1741	39.7842	2
Zm00001d027524	46.6798	7.81597	8.85573	5
Zm00001d027525	1.18531	0.253788	0.551828	5
Zm00001d027530	1.60443	0.227224	0.629128	5
Zm00001d027533	15.3969	8.28747	27.386	1
Zm00001d027537	9.16073	16.5859	7.8589	8
Zm00001d027539	104.934	64.3133	69.8248	5
Zm00001d027540	148.227	95.1024	117.543	3
Zm00001d027557	13.1572	10.4976	123.397	1
Zm00001d027595	627.142	600.808	304.523	6
Zm00001d027596	13.2606	10.5958	26.8182	1
Zm00001d027622	1.71529	3.6489	8.65293	1
Zm00001d027623	1.69828	0.460036	0.436227	5
Zm00001d027645	17.4357	26.727	17.5152	8
Zm00001d027649	1.32383	0.891711	3.382	1
Zm00001d027656	3.11928	2.87002	8.03331	1
Zm00001d027676	3.04199	4.72974	12.2676	1
Zm00001d027700	6.80755	14.903	15.9796	7
Zm00001d027708	2.37479	3.21614	14.5044	1
Zm00001d027727	67.7436	43.6365	86.6916	2
Zm00001d027734	23.9432	13.4345	26.6344	2
Zm00001d027812	6.66618	5.86153	21.4993	1
Zm00001d027852	6.69034	11.8427	6.32427	8
Zm00001d027855	75.7325	147.182	60.9801	8
Zm00001d027893	8.24434	16.3901	16.5581	7
Zm00001d027900	2.24439	0.627337	4.32751	2
Zm00001d027924	55.5772	38.3913	151.991	1
Zm00001d027928	2.90212	0.836302	0.750841	5
Zm00001d027982	26.1861	18.0043	56.3673	1
Zm00001d027987	12.1184	10.8712	34.7915	1
Zm00001d027995	3.76009	8.87061	10.9553	7
Zm00001d027996	134.29	204.521	153.5	8
Zm00001d028025	44.2562	43.7035	19.3227	6
Zm00001d028055	8.65237	5.73027	31.1458	1
Zm00001d028064	24.2121	22.4569	65.7439	1
Zm00001d028071	19.7119	17.2631	42.1141	1
Zm00001d028103	0.540318	0.879036	3.90785	1
Zm00001d028129	5.39296	2.08192	2.92723	5
Zm00001d028140	24.4558	19.895	39.9739	1
Zm00001d028162	6.46845	24.9238	21.9427	7
Zm00001d028164	37.0838	75.9631	59.2495	8
Zm00001d028170	6.0913	2.19384	3.6291	5
Zm00001d028194	45.275	68.7676	57.4207	8
Zm00001d028199	11.3752	6.14342	24.7154	1
Zm00001d028214	26.934	44.8661	51.0419	7
Zm00001d028226	3.30958	0.884191	1.51742	5
Zm00001d028230	10.8045	28.2116	55.3061	7
Zm00001d028249	28.0815	48.4385	44.3842	7
Zm00001d028299	37.2577	68.4698	68.5206	7
Zm00001d028303	4.87917	2.26629	3.30586	3
Zm00001d028304	2.02344	1.26295	4.60661	1
Zm00001d028307	3.01086	2.37809	12.9207	1
Zm00001d028311	1.92853	0.501346	0.753382	5
Zm00001d028317	17.1617	10.2092	9.11844	5
Zm00001d028337	10.9088	5.11516	6.84568	5
Zm00001d028344	2.88513	13.4554	19.0161	7
Zm00001d028348	0.281799	3.66618	1.29198	8
Zm00001d028354	10.4822	16.4047	11.0095	8
Zm00001d028360	46.5537	20.0418	36.6956	3
Zm00001d028363	18.6248	33.4474	21.2073	8
Zm00001d028370	32.719	31.2285	61.8729	1
Zm00001d028391	1.74278	0.614846	1.58257	3
Zm00001d028457	2.75006	0.898416	4.21988	2
Zm00001d028536	55.6239	54.2793	113.738	1
Zm00001d028557	26.7771	12.8968	24.4246	3
Zm00001d028574	1.37392	0.399669	0.594807	5
Zm00001d028649	9.25753	5.12734	10.2003	2
Zm00001d028651	2.16386	0.82086	9.53735	1
Zm00001d028686	2.39756	1.31108	5.21509	1
Zm00001d028693	49.0766	43.4191	436.483	1
Zm00001d028718	2.98208	0.336141	2.80464	3
Zm00001d028733	14.8757	17.8696	39.0114	1
Zm00001d028742	10.4003	10.3654	21.3711	1
Zm00001d028744	1.78205	0.87475	3.97599	1
Zm00001d028748	14.8086	13.0746	31.6423	1
Zm00001d028759	230.401	224.745	589.365	1
Zm00001d028774	10.1368	15.5081	10.619	8
Zm00001d028778	6.70094	2.74435	3.04857	5
Zm00001d028803	0.436036	1.0415	0.987825	7
Zm00001d028814	86.1892	39.3817	116.663	2
Zm00001d028815	36.2534	24.6583	83.5565	1
Zm00001d028816	4.82019	1.60005	19.1951	1
Zm00001d028919	0.844059	0.278879	0.330372	5
Zm00001d028930	2.20439	0.910414	5.41629	1
Zm00001d028966	70.1297	69.56	155.944	1
Zm00001d028986	1.36845	1.04499	3.63721	1
Zm00001d028998	306.022	176.817	388.531	2
Zm00001d029031	1.12157	0.617253	1.89273	1
Zm00001d029047	76.6433	117.348	78.9478	8
Zm00001d029066	9.75185	7.61122	26.1815	1
Zm00001d029083	43.5163	21.0363	28.4972	5
Zm00001d029098	1.47404	0	0.0469583	5
Zm00001d029102	20.5727	12.352	20.4991	3
Zm00001d029126	9.78253	8.82677	18.4245	1
Zm00001d029149	7.21494	9.17718	19.9608	1
Zm00001d029151	8.93097	21.2541	34.4287	7
Zm00001d029172	0	0	0.836334	1
Zm00001d029272	32.8508	31.3816	77.1162	1
Zm00001d029274	64.3182	116.962	126.181	7
Zm00001d029275	25.9884	31.6193	85.4801	1
Zm00001d029279	37.2328	29.3112	103.742	1
Zm00001d029287	1.47793	0.264309	0.380317	5
Zm00001d029339	7.81063	6.62181	13.6494	1
Zm00001d029356	34.2172	35.7909	86.733	1
Zm00001d029371	35.9086	19.1478	74.4205	1
Zm00001d029373	1.08459	0.38692	1.34081	2
Zm00001d029391	1.03757	0.183839	0.232568	5
Zm00001d029397	1.72737	4.80829	20.2289	1
Zm00001d029410	20.9147	5.40672	9.11734	5
Zm00001d029420	7.38031	6.56433	13.5383	1
Zm00001d029475	3.07144	1.14223	3.11017	3
Zm00001d029506	8.38957	3.83662	11.7414	2
Zm00001d029529	25.3994	12.8302	20.1429	3
Zm00001d029546	121.927	15.1978	78.2813	3
Zm00001d029558	12.1876	13.9213	34.0833	1
Zm00001d029566	9.11862	21.3662	17.5677	7
Zm00001d029580	5.2146	11.5791	10.1105	7
Zm00001d029582	27.3022	42.1294	39.1473	7
Zm00001d029601	20.3844	7.32571	10.2308	5
Zm00001d029628	89.1614	59.0924	191.158	1
Zm00001d029654	11.5232	9.74369	25.7419	1
Zm00001d029688	35.3176	31.7113	64.2295	1
Zm00001d029699	3.9832	8.64632	17.8055	7
Zm00001d029703	2.17453	2.44139	6.92438	1
Zm00001d029705	7.99472	6.7081	13.8692	1
Zm00001d029707	1.55733	5.4896	1.86546	8
Zm00001d029708	5.08023	1.37658	4.91197	3
Zm00001d029744	36.6996	12.5019	15.9699	5
Zm00001d029756	76.2133	56.0878	159.578	1
Zm00001d029783	6.1877	2.22291	21.0245	1
Zm00001d029785	3.98286	2.85491	10.1379	1
Zm00001d029814	11.4783	25.1007	21.4633	7
Zm00001d029816	8.18483	22.6932	24.8162	7
Zm00001d029842	1.57031	0.503288	1.80547	2
Zm00001d029903	37.3772	64.7116	33.1686	8
Zm00001d029913	26.297	19.5493	50.1016	1
Zm00001d029923	90.0117	48.4499	64.67	3
Zm00001d029932	27.3563	17.7566	22.7131	3
Zm00001d029950	24.8901	15.8482	16.3834	5
Zm00001d029963	31.598	17.831	41.4449	2
Zm00001d030040	18.9673	19.4177	39.4435	1
Zm00001d030086	4.59951	3.15765	13.5129	1
Zm00001d030095	0.990673	3.66887	3.25044	7
Zm00001d030106	20.4499	15.1866	40.1144	1
Zm00001d030108	9.57294	13.8759	45.233	1
Zm00001d030109	6.6348	4.66862	11.3893	1
Zm00001d030121	2.39226	7.90151	7.97674	7
Zm00001d030129	7.46946	3.43033	3.68104	5
Zm00001d030148	40.5426	70.514	55.7718	8
Zm00001d030152	12.6921	11.041	21.173	1
Zm00001d030171	2.82744	2.5843	6.16153	1
Zm00001d030172	0.388694	0.768171	16.1498	1
Zm00001d030222	3.82651	1.62027	3.23459	3
Zm00001d030230	26.7692	34.6444	16.4094	6
Zm00001d030304	7.31039	6.16576	21.2916	1
Zm00001d030310	27.9174	17.5587	13.059	5
Zm00001d030317	17.3854	9.16989	18.1811	2
Zm00001d030345	37.1515	22.774	36.5102	3
Zm00001d030348	16.8502	37.7172	56.0465	7
Zm00001d030391	4.85833	8.32424	6.62574	8
Zm00001d030498	351.703	310.745	708.789	1
Zm00001d030530	2.01918	0.21579	0.596195	5
Zm00001d030544	2.83427	3.08083	13.4724	1
Zm00001d030548	5.12796	10.1816	4.94102	8
Zm00001d030551	28.6532	61.169	36.8361	8
Zm00001d030555	0.559473	1.41031	0.990469	8
Zm00001d030557	238.83	259.246	761.379	1
Zm00001d030577	8.34915	3.98463	19.1985	1
Zm00001d030610	2.16086	0	0	5
Zm00001d030656	31.4862	53.8611	39.7355	8
Zm00001d030670	7.98627	2.90605	2.04851	5
Zm00001d030767	4.38677	1.75365	2.99787	3
Zm00001d030795	7.6687	11.9648	14.9342	7
Zm00001d030832	8.9871	17.3749	9.84936	8
Zm00001d030845	1.47637	3.52238	3.1044	7
Zm00001d030877	0.867682	2.3732	1.96365	7
Zm00001d030892	12.782	13.3823	25.4557	1
Zm00001d030902	36.1838	21.2311	60.0876	1
Zm00001d030915	11.8304	6.22968	47.2956	1
Zm00001d030938	1.0154	0	0.498331	3
Zm00001d030942	4.62327	2.16937	4.64865	3
Zm00001d030981	1.40406	0.444417	0.378539	5
Zm00001d030985	6.71069	5.73417	15.6428	1
Zm00001d031049	3.70917	5.12375	40.0371	1
Zm00001d031078	1.00839	3.04481	3.12926	7
Zm00001d031127	133.812	87.1343	305.536	1
Zm00001d031184	4.70012	1.47835	4.22474	3
Zm00001d031222	19.1059	13.9946	28.681	1
Zm00001d031267	28.4477	32.5879	148.887	1
Zm00001d031275	11.1229	5.97821	10.8246	3
Zm00001d031315	37.6634	31.8153	154.902	1
Zm00001d031399	0.0655229	0	0.835018	1
Zm00001d031412	27.9068	8.06054	16.1211	3
Zm00001d031423	18.5855	12.5203	39.0043	1
Zm00001d031447	32.312	48.9345	69.6196	7
Zm00001d031510	18.4452	8.23701	14.8149	3
Zm00001d031545	12.9753	9.37815	20.5364	1
Zm00001d031556	2.89764	0.538709	1.222	5
Zm00001d031587	1.59993	1.35629	3.78037	1
Zm00001d031657	169.722	100.269	122.292	5
Zm00001d031676	36.1295	36.5105	79.1009	1
Zm00001d031677	18.5488	18.5923	73.3819	1
Zm00001d031700	10.1294	17.8871	12.5946	8
Zm00001d031732	50.3938	92.1082	71.256	8
Zm00001d031749	9.1285	20.8191	14.042	8
Zm00001d031754	1.76769	1.34745	4.12749	1
Zm00001d031769	0.437111	0.681559	3.23943	1
Zm00001d031802	1.77709	1.877	6.51135	1
Zm00001d031822	1.48601	6.67737	4.91307	7
Zm00001d031895	1.41391	4.71462	19.0486	1
Zm00001d031926	1.38841	5.62109	9.79485	7
Zm00001d031971	5.41164	5.78372	16.4054	1
Zm00001d032000	42.5384	50.6752	22.3919	6
Zm00001d032024	3.25106	2.74251	20.0081	1
Zm00001d032069	3.48428	3.3869	7.95891	1
Zm00001d032081	14.5492	7.71801	6.31191	5
Zm00001d032083	93.4204	182.027	128.027	8
Zm00001d032115	8.31164	3.31059	4.01187	5
Zm00001d032155	4.90704	3.00622	12.1499	1
Zm00001d032190	21.8025	11.5094	12.4793	5
Zm00001d032245	7.49566	6.27245	12.6281	1
Zm00001d032272	8.73471	6.09355	12.822	1
Zm00001d032279	39.6305	54.7202	149.871	1
Zm00001d032283	18.3566	14.7101	46.3032	1
Zm00001d032295	8.54973	2.22993	8.49574	3
Zm00001d032306	1.22855	2.80554	1.89912	8
Zm00001d032311	23.3508	13.4401	23.8924	3
Zm00001d032368	4.78055	1.36201	0.678324	5
Zm00001d032382	7.59164	30.9292	0	8
Zm00001d032386	141.249	149.87	420.061	1
Zm00001d032423	241.255	135.037	423.111	1
Zm00001d032432	0.153043	0.775609	0.205354	8
Zm00001d032458	0.885371	0.982528	9.35325	1
Zm00001d032470	8.66463	7.48882	14.0076	1
Zm00001d032480	192.495	267.911	120.436	6
Zm00001d032517	72.5284	47.8025	93.253	2
Zm00001d032527	35.693	20.5061	18.8357	5
Zm00001d032550	8.91779	4.55629	11.788	2
Zm00001d032552	32.8626	27.331	201.836	1
Zm00001d032554	4.34378	3.29684	7.14802	1
Zm00001d032563	36.565	87.2895	81.0282	7
Zm00001d032570	31.3565	55.9639	84.6171	7
Zm00001d032603	24.1324	26.8887	64.4359	1
Zm00001d032608	5.42446	2.74993	8.47698	2
Zm00001d032618	16.351	7.10173	8.9871	5
Zm00001d032663	13.5852	4.46943	6.79416	5
Zm00001d032664	8.21152	3.29533	5.7719	3
Zm00001d032679	14.8509	14.2905	31.1438	1
Zm00001d032685	13.3253	15.7679	32.1167	1
Zm00001d032691	96.8171	44.8499	60.2673	5
Zm00001d032724	1.04634	0.560493	1.8722	1
Zm00001d032732	9.0591	5.88566	13.8907	1
Zm00001d032740	0.252474	0	0.650651	1
Zm00001d032745	0.904251	1.78685	1.31616	8
Zm00001d032787	1.03547	2.58424	1.7371	8
Zm00001d032810	155.454	133.049	506.811	1
Zm00001d032821	98.8699	204.606	137.733	8
Zm00001d032825	0.628453	0.357575	7.49604	1
Zm00001d032849	13.9179	11.9465	56.701	1
Zm00001d032850	4.70295	7.12653	18.4035	1
Zm00001d032854	7.67633	1.98264	8.36357	2
Zm00001d032858	0.13147	0.0791533	0.923437	1
Zm00001d032873	19.7218	15.6471	48.9448	1
Zm00001d032882	3.42462	11.3254	6.76969	8
Zm00001d032883	6.03739	10.7753	3.42488	8
Zm00001d032884	4.62678	13.4153	8.72933	8
Zm00001d032897	57.7339	38.4151	53.0133	3
Zm00001d032933	6.20028	6.44946	2.87478	6
Zm00001d032946	4.45944	9.94043	9.67232	7
Zm00001d032950	112.984	250.733	187.58	8
Zm00001d032973	2.10122	1.33891	4.07407	1
Zm00001d032981	2.07814	4.05262	4.03781	7
Zm00001d032992	30.6575	35.1873	83.3105	1
Zm00001d033055	14.1279	21.3834	20.6477	7
Zm00001d033090	5.97443	8.24495	26.3876	1
Zm00001d033091	7.01737	10.3001	21.0772	1
Zm00001d033112	19.2835	23.3932	11.1619	6
Zm00001d033158	48.9008	32.2422	108.26	1
Zm00001d033167	20.0482	11.3876	25.1854	2
Zm00001d033194	4.10721	1.57027	1.6503	5
Zm00001d033233	9.01231	7.26008	26.4118	1
Zm00001d033284	12.0929	6.03079	9.75161	3
Zm00001d033297	9.57636	15.2454	12.7489	8
Zm00001d033347	7.66044	0.321392	0.33474	5
Zm00001d033478	2.09343	0.437972	2.64458	2
Zm00001d033480	87.7285	145.324	90.8111	8
Zm00001d033489	26.5942	22.073	94.3178	1
Zm00001d033517	0.688726	2.67256	3.35169	7
Zm00001d033543	10.005	3.76905	16.4161	2
Zm00001d033568	0.749039	2.40089	1.37115	8
Zm00001d033595	5.79249	22.6974	10.5663	8
Zm00001d033648	11.8718	12.5797	5.81482	6
Zm00001d033654	0.770669	0.360919	1.8018	1
Zm00001d033711	23.2216	10.1437	16.2406	3
Zm00001d033714	1.97914	1.84286	9.07241	1
Zm00001d033747	77.3182	46.2167	80.1901	2
Zm00001d033751	43.4981	65.8012	38.3347	8
Zm00001d033837	16.3274	25.9706	23.9269	7
Zm00001d033839	9.55997	16.8715	21.389	7
Zm00001d033846	10.6666	3.05242	40.5732	1
Zm00001d033848	12.279	20.1333	5.96894	6
Zm00001d033853	19.3639	13.7659	35.0609	1
Zm00001d033855	170.764	288.153	404.369	7
Zm00001d033862	5.1196	5.28623	20.9338	1
Zm00001d033878	0.342455	0.147756	1.74468	1
Zm00001d033906	21.6337	26.3867	70.8681	1
Zm00001d033909	25.9958	9.0969	25.1498	3
Zm00001d033957	0.865696	0.608815	3.05107	1
Zm00001d033966	2.02002	0.450597	1.37827	3
Zm00001d033980	6.85836	3.19113	11.281	2
Zm00001d033981	12.9636	11.5029	29.8369	1
Zm00001d034030	9.95858	12.3204	5.86618	6
Zm00001d034032	28.6667	43.191	34.9863	8
Zm00001d034037	80.8052	73.7806	190.9	1
Zm00001d034089	1.38248	3.04244	2.72786	7
Zm00001d034109	2.55141	1.96902	5.99912	1
Zm00001d034112	4.76821	1.87067	5.32652	2
Zm00001d034145	1.39484	0.764482	3.76678	1
Zm00001d034160	38.2797	25.2389	50.3727	2
Zm00001d034175	26.9055	17.2674	51.9216	1
Zm00001d034197	22.0892	24.4973	136.279	1
Zm00001d034217	8.00585	6.83876	13.9874	1
Zm00001d034257	3.41355	6.49768	3.31045	8
Zm00001d034344	5.00573	3.94179	8.25192	1
Zm00001d034345	110.226	52.267	83.73	3
Zm00001d034356	88.5761	79.8921	188.489	1
Zm00001d034382	8.82765	2.18872	5.13571	3
Zm00001d034407	22.7862	13.4557	30.7655	2
Zm00001d034414	5.63165	46.8064	24.5579	8
Zm00001d034425	1.79317	0.408815	0.923193	5
Zm00001d034427	20.0733	38.1108	56.7774	7
Zm00001d034444	4.50045	2.94667	8.90664	1
Zm00001d034463	3.98418	11.4976	13.1353	7
Zm00001d034497	23.4307	17.8081	57.4393	1
Zm00001d034519	24.8777	43.5114	47.0429	7
Zm00001d034547	27.538	9.94601	14.5612	5
Zm00001d034569	10.167	22.114	10.5793	8
Zm00001d034588	9.72669	5.3371	24.5856	1
Zm00001d034601	33.0032	20.3236	56.5687	1
Zm00001d034621	66.084	44.1819	46.6249	5
Zm00001d034655	3.59959	4.23669	10.461	1
Zm00001d034662	5.62252	5.98438	17.0327	1
Zm00001d034663	15.2821	6.07016	8.6935	5
Zm00001d034673	95.9112	48.5052	130.755	2
Zm00001d034706	0.713123	3.86734	1.90976	8
Zm00001d034713	17.2702	14.373	78.6741	1
Zm00001d034745	33.9022	19.0786	12.7653	5
Zm00001d034782	2.94596	8.57231	8.49429	7
Zm00001d034783	1.03736	0.393576	2.65232	1
Zm00001d034829	1.77654	6.2571	9.40231	7
Zm00001d034838	2.71707	1.88153	4.91364	1
Zm00001d034839	18.4827	9.87237	11.8965	5
Zm00001d034851	18.6986	22.3433	89.1156	1
Zm00001d034869	5.60479	1.52402	6.2508	2
Zm00001d035028	98.8171	109.982	208.781	1
Zm00001d035029	52.3336	40.7425	84.5763	1
Zm00001d035066	12.3494	10.7978	24.7917	1
Zm00001d035115	14.0649	49.0928	129.601	7
Zm00001d035125	2.55013	5.14048	4.05538	8
Zm00001d035129	1.29527	2.91453	1.63949	8
Zm00001d035133	4.52589	2.23755	2.66251	5
Zm00001d035157	81.2538	66.5339	158.509	1
Zm00001d035162	8.22732	4.4786	22.5492	1
Zm00001d035185	12.2458	9.23595	20.009	1
Zm00001d035214	12.2853	10.6917	30.0274	1
Zm00001d035236	1.36411	1.33925	4.38263	1
Zm00001d035246	21.5992	14.006	25.6923	2
Zm00001d035297	9.80159	9.88316	30.8409	1
Zm00001d035300	1.22777	3.36889	0.876138	8
Zm00001d035310	128.517	218.918	106.989	8
Zm00001d035337	52.7018	60.357	29.4594	6
Zm00001d035367	194.266	163.28	493.676	1
Zm00001d035395	2.38246	0.539189	0.745016	5
Zm00001d035400	0.942585	0.0553317	0.0651485	5
Zm00001d035411	9.9446	3.41256	4.27277	5
Zm00001d035434	3.83326	2.4448	5.89033	1
Zm00001d035445	88.2947	82.7671	204.261	1
Zm00001d035447	10.3675	5.01128	4.31821	5
Zm00001d035474	16.4193	7.85066	16.3023	3
Zm00001d035487	9.23697	8.70209	18.8459	1
Zm00001d035604	34.2817	11.493	24.8833	3
Zm00001d035605	70.9549	17.6502	24.7012	5
Zm00001d035659	5.05224	1.3935	3.63732	3
Zm00001d035662	61.9451	27.6516	52.7119	3
Zm00001d035683	318.751	198.116	455.645	2
Zm00001d035684	765.009	387.918	1059.57	2
Zm00001d035756	6.14	1.34654	10.1972	2
Zm00001d035775	4.40245	3.8407	9.65447	1
Zm00001d035854	0.595062	2.9682	39.6209	1
Zm00001d035888	9.70474	2.19332	12.6659	2
Zm00001d035926	7.31336	6.38933	14.8675	1
Zm00001d035962	2.72737	5.93781	7.54962	7
Zm00001d035999	24.3302	36.541	20.9173	8
Zm00001d036037	1.29468	3.35685	2.74107	7
Zm00001d036066	6.7961	0.676782	1.38553	5
Zm00001d036069	11.1954	3.94234	3.94759	5
Zm00001d036072	12.672	5.6948	8.2031	5
Zm00001d036073	28.5502	31.7162	60.2414	1
Zm00001d036118	4.81615	8.20228	1.48802	6
Zm00001d036123	13.9369	25.2575	33.5261	7
Zm00001d036245	19.5676	14.5982	30.2291	1
Zm00001d036255	2.77508	0.427815	3.71442	2
Zm00001d036360	13.7478	17.1849	8.08984	6
Zm00001d036402	1.20827	0.909373	8.16645	1
Zm00001d036409	7.33965	4.32983	50.0069	1
Zm00001d036416	8.66195	10.3269	21.5393	1
Zm00001d036439	2.56961	0.764318	2.71106	3
Zm00001d036440	19.4379	9.43847	17.2878	3
Zm00001d036639	0.703187	0	1.23703	2
Zm00001d036750	0.697386	2.24988	1.79763	7
Zm00001d036761	1.40487	0.935305	5.62052	1
Zm00001d036831	24.2344	30.4113	64.9687	1
Zm00001d036835	57.2462	30.74	47.9963	3
Zm00001d036839	219.2	208.8	592.438	1
Zm00001d036879	14.3787	19.123	37.2965	1
Zm00001d036941	1.58251	1.28707	3.78195	1
Zm00001d036946	46.8854	82.4661	125.293	7
Zm00001d036965	2.79717	3.46677	12.4193	1
Zm00001d037015	1.77639	3.81375	3.74004	7
Zm00001d037018	22.9282	11.3805	15.1681	5
Zm00001d037025	3.67238	4.49201	11.2021	1
Zm00001d037057	5.95985	11.236	17.8496	7
Zm00001d037073	1.76628	0.503442	0.345137	5
Zm00001d037182	1.94374	8.23348	12.7453	7
Zm00001d037242	0.143906	0.666156	1.07956	7
Zm00001d037297	5.89597	3.19235	5.21624	3
Zm00001d037354	23.023	23.6841	51.9314	1
Zm00001d037359	0.490112	2.58019	3.21791	7
Zm00001d037383	1.4697	9.7688	4.38336	8
Zm00001d037384	25.8686	54.318	40.1706	8
Zm00001d037385	2.27041	6.37586	7.6191	7
Zm00001d037397	0.998432	0.365931	0.797587	3
Zm00001d037410	9.93866	21.8363	20.1828	7
Zm00001d037452	91.7386	69.102	269.084	1
Zm00001d037453	33.3739	22.3076	37.5949	2
Zm00001d037464	1.22109	3.87892	2.52785	8
Zm00001d037474	0.472161	0	0.177452	5
Zm00001d037529	0.397772	0.489015	2.41584	1
Zm00001d037536	36.3077	27.003	74.3256	1
Zm00001d037544	8.6356	15.732	19.6573	7
Zm00001d037605	75.6399	63.0088	156.627	1
Zm00001d037628	0.477276	0.0369481	0.0172107	5
Zm00001d037656	17.5801	8.22045	138.04	1
Zm00001d037658	0.183412	0.115486	1.34027	1
Zm00001d037677	25.5234	6.47808	10.4182	5
Zm00001d037684	70.8907	18.6823	148.615	1
Zm00001d037689	29.1413	34.1227	153.278	1
Zm00001d037693	7.21828	6.73733	14.8725	1
Zm00001d037721	0.649819	0.734065	8.02877	1
Zm00001d037724	8.51879	5.20416	81.416	1
Zm00001d037783	1.2982	0.910942	15.5706	1
Zm00001d037797	0.366858	1.39054	3.5713	7
Zm00001d037852	4.68521	4.92885	17.9022	1
Zm00001d037868	0.283745	0.315717	1.93003	1
Zm00001d037870	7.44049	6.48244	15.5544	1
Zm00001d037871	63.0143	96.4029	60.1659	8
Zm00001d037872	6.31914	4.14346	9.01528	2
Zm00001d037894	13.6205	0	0.0796241	5
Zm00001d037913	0.437417	0	0.0996599	5
Zm00001d037939	14.7633	12.9204	27.1028	1
Zm00001d037941	30.8907	22.6199	61.4838	1
Zm00001d038003	194.488	130.376	446.292	1
Zm00001d038023	2.8635	1.37353	4.21428	2
Zm00001d038048	18.5101	47.0549	16.9506	8
Zm00001d038049	19.7572	10.4362	13.0075	5
Zm00001d038065	41.1242	21.7006	20.1068	5
Zm00001d038084	9.04651	8.37915	18.2225	1
Zm00001d038107	18.9549	17.3323	33.9539	1
Zm00001d038146	61.7845	112.449	117.014	7
Zm00001d038165	26.829	23.898	74.4381	1
Zm00001d038167	19.3015	19.2381	52.626	1
Zm00001d038178	2.78084	0.657089	1.63172	3
Zm00001d038186	1.16264	0.370025	1.5307	2
Zm00001d038204	20.2796	15.7813	31.9127	1
Zm00001d038223	4.07984	3.94575	1.75668	6
Zm00001d038224	11.0665	12.0877	30.3245	1
Zm00001d038228	6.81789	13.3621	12.303	7
Zm00001d038240	0.229968	0.780989	0.541845	8
Zm00001d038270	13.3448	7.13132	8.04766	5
Zm00001d038274	2.04337	0.805779	2.06004	3
Zm00001d038282	30.1643	37.4289	17.8885	6
Zm00001d038291	37.1851	10.1148	34.5976	3
Zm00001d038296	4.01383	1.6359	3.43709	3
Zm00001d038300	5.00857	2.22842	8.16916	2
Zm00001d038320	0.101363	0	0.805508	1
Zm00001d038336	1.50695	1.41626	3.38538	1
Zm00001d038352	3.01074	0.963517	1.31649	5
Zm00001d038382	282.077	486.244	463.282	7
Zm00001d038394	1.73597	3.6512	7.29329	7
Zm00001d038407	0.295697	0.812886	0.395623	8
Zm00001d038432	11.9913	11.0509	22.2879	1
Zm00001d038459	2.92678	2.49063	5.70036	1
Zm00001d038471	2.16317	4.76473	6.73084	7
Zm00001d038481	11.1574	12.2994	5.54826	6
Zm00001d038522	11.3487	20.2339	31.3078	7
Zm00001d038523	8.87757	5.07939	13.4641	2
Zm00001d038526	2.71169	1.07517	5.34539	1
Zm00001d038551	1.11335	0.623349	4.73785	1
Zm00001d038555	74.0488	103.686	220.374	1
Zm00001d038558	51.7556	23.2269	31.0122	5
Zm00001d038598	55.4467	136.739	70.9134	8
Zm00001d038608	10.5522	4.79447	6.93652	5
Zm00001d038645	1.65405	4.33453	5.71142	7
Zm00001d038657	3.87915	6.7489	6.6991	7
Zm00001d038690	3.82176	6.83356	2.77592	8
Zm00001d038717	7.71334	3.31435	9.22502	2
Zm00001d038718	5.72224	0.313381	0.830336	5
Zm00001d038734	6.34586	4.80228	14.2033	1
Zm00001d038741	13.3269	2.18655	10.2237	3
Zm00001d038764	1.63969	1.89812	23.2887	1
Zm00001d038772	11.5459	6.11794	51.6086	1
Zm00001d038775	94.6755	101.26	400.141	1
Zm00001d038806	5.14048	1.30004	3.06601	3
Zm00001d038820	0.885696	0.890195	2.5121	1
Zm00001d038843	6.14519	2.39814	10.0479	2
Zm00001d038862	25.3795	27.6854	55.9935	1
Zm00001d038874	3.95234	2.10359	13.2926	1
Zm00001d038891	3.51899	1.66545	4.32022	2
Zm00001d038910	27.2571	12.8894	24.6977	3
Zm00001d038916	11.1641	7.53217	16.46	1
Zm00001d038925	2.07753	3.63985	3.44754	7
Zm00001d038936	5.646	9.64292	9.72005	7
Zm00001d038961	6.78864	8.51939	3.84891	6
Zm00001d038971	2.65608	1.61658	9.7426	1
Zm00001d038999	301.309	185.008	517.202	1
Zm00001d039001	56.3462	53.7475	120.834	1
Zm00001d039014	30.6616	19.3856	30.1926	3
Zm00001d039052	67.6828	54.9993	120.198	1
Zm00001d039065	4.78862	3.5163	26.8546	1
Zm00001d039090	128.533	141.868	73.5084	6
Zm00001d039091	210.329	223.374	115.452	6
Zm00001d039095	0.687375	0.386633	5.27158	1
Zm00001d039111	31.4898	20.8191	43.838	2
Zm00001d039139	0.840308	0.557876	5.38047	1
Zm00001d039156	14.5055	10.6205	20.972	1
Zm00001d039166	70.7967	79.9472	190.3	1
Zm00001d039173	31.6565	16.5746	34.5959	2
Zm00001d039174	0.411125	1.48873	0.993308	8
Zm00001d039240	30.0107	16.0786	21.7696	3
Zm00001d039241	9.1062	4.14224	12.5289	2
Zm00001d039245	2.18271	2.812	7.80312	1
Zm00001d039283	143.543	223.429	242.267	7
Zm00001d039310	1.37983	0.483489	0.728204	5
Zm00001d039347	1.22572	0.686738	6.31118	1
Zm00001d039362	38.314	50.7921	24.2833	6
Zm00001d039391	9.1568	4.94271	7.20885	3
Zm00001d039401	26.8819	27.5472	57.8893	1
Zm00001d039407	38.3564	38.586	85.2771	1
Zm00001d039487	3.99387	10.2456	7.45395	8
Zm00001d039496	20.8943	8.26732	16.4972	3
Zm00001d039499	6.91939	5.17711	15.2993	1
Zm00001d039517	5.15612	12.8088	6.08424	8
Zm00001d039530	13.4525	9.50672	33.3447	1
Zm00001d039533	4.05986	1.86693	6.8076	2
Zm00001d039607	0.74844	0.306329	2.01037	1
Zm00001d039642	1.54485	3.9804	20.3729	1
Zm00001d039682	16.2789	9.58773	9.61785	5
Zm00001d039695	1.95137	6.56137	2.95278	8
Zm00001d039697	5.89286	9.93353	5.68798	8
Zm00001d039698	2.34985	9.41208	3.57786	8
Zm00001d039718	27.4947	33.7189	15.7992	6
Zm00001d039719	18.5519	30.7888	20.8461	8
Zm00001d039764	5.53583	2.23169	2.99897	5
Zm00001d039770	14.1907	6.58403	10.9159	3
Zm00001d039771	7.50072	5.52228	14.604	1
Zm00001d039826	33.7645	23.5548	132.829	1
Zm00001d039842	41.2599	19.7308	32.5524	3
Zm00001d039893	10.6803	6.41164	11.5703	2
Zm00001d039907	1.68435	0.85073	5.43042	1
Zm00001d039908	250.161	122.21	131.367	5
Zm00001d039914	35.8093	20.5346	21.9097	5
Zm00001d039923	0.648771	0.15538	0.0931882	5
Zm00001d039931	9.47807	10.8239	22.7322	1
Zm00001d039969	0.371456	2.60892	1.30334	8
Zm00001d039975	7.24565	8.14728	16.2452	1
Zm00001d039994	11.7127	6.24313	9.00857	3
Zm00001d040004	20.6384	22.8059	56.5872	1
Zm00001d040011	5.22096	2.12047	2.93954	5
Zm00001d040020	2.517	14.4099	6.1757	8
Zm00001d040023	1.24051	0.604127	2.55402	1
Zm00001d040026	0.939214	0.228166	0.975961	3
Zm00001d040027	86.8741	51.3617	303.944	1
Zm00001d040028	289.479	156.832	421.367	2
Zm00001d040035	3.84513	2.01929	6.68318	1
Zm00001d040056	38.7643	24.6171	22.1198	5
Zm00001d040059	15.267	9.25335	15.9382	2
Zm00001d040061	53.4347	84.4509	83.5124	7
Zm00001d040066	4.07522	8.12445	5.93058	8
Zm00001d040094	1.72067	0.774778	1.2979	3
Zm00001d040118	32.8585	28.3056	122.701	1
Zm00001d040163	14.0438	25.6145	17.023	8
Zm00001d040171	2.50029	0.74882	3.95623	2
Zm00001d040190	106.208	167.178	175.133	7
Zm00001d040215	11.2208	6.64049	16.0249	2
Zm00001d040244	18.4347	14.8368	30.1363	1
Zm00001d040245	14.6606	9.07586	36.9732	1
Zm00001d040303	1.71921	1.5828	4.44261	1
Zm00001d040308	18.2684	71.2993	42.5673	8
Zm00001d040312	9.22568	14.6204	8.66794	8
Zm00001d040362	0.672707	0.632288	2.93246	1
Zm00001d040364	424.757	889.512	498.524	8
Zm00001d040422	63.7664	73.629	16.9181	6
Zm00001d040445	10.7397	5.07798	8.22233	3
Zm00001d040465	7.27936	12.6463	7.87721	8
Zm00001d040468	1.9242	0.715297	3.94464	1
Zm00001d040501	13.6671	2.5787	26.4185	2
Zm00001d040504	8.67994	19.4494	9.76019	8
Zm00001d040509	166.285	365.37	230.499	8
Zm00001d040527	14.9622	23.2848	11.8669	8
Zm00001d040571	9.8664	11.3637	27.4308	1
Zm00001d040621	0.679774	0.426074	2.55736	1
Zm00001d040649	0.189434	0.156981	1.48617	1
Zm00001d040651	22.6817	17.077	107.849	1
Zm00001d040659	8.75	4.1527	2.26888	5
Zm00001d040660	15.8693	7.83439	23.1653	2
Zm00001d040682	0.415591	0.351454	5.3313	1
Zm00001d040702	100.129	57.5489	65.5037	5
Zm00001d040705	104.26	55.9846	58.2348	5
Zm00001d040733	2.6906	1.11647	1.11384	5
Zm00001d040805	14.9488	23.3304	29.2177	7
Zm00001d040839	6.00308	3.45613	8.75513	2
Zm00001d040874	15.8732	7.61458	7.74348	5
Zm00001d041056	2.10926	0.528511	1.30323	3
Zm00001d041067	5.14005	0.360739	0.48261	5
Zm00001d041168	23.3421	36.2527	16.6027	8
Zm00001d041173	512.19	1150.8	558.227	8
Zm00001d041180	0.350871	0.410558	1.36764	1
Zm00001d041181	2.74163	5.92213	4.3386	8
Zm00001d041204	20.0111	7.23536	17.5471	3
Zm00001d041269	0.327146	1.01085	0.600671	8
Zm00001d041495	45.4505	44.3693	20.9851	6
Zm00001d041548	14.4719	17.5182	36.9648	1
Zm00001d041574	1.39756	0.39988	1.72584	2
Zm00001d041608	11.485	17.2233	40.7914	1
Zm00001d041611	233.604	645.77	401.258	8
Zm00001d041660	11.4387	28.7796	28.2858	7
Zm00001d041663	20.6058	45.1554	54.3753	7
Zm00001d041670	64.519	122.098	116.36	7
Zm00001d041690	1.52978	3.50817	3.46437	7
Zm00001d041712	5.28238	2.34511	7.36367	2
Zm00001d041716	24.4475	30.8496	88.4172	1
Zm00001d041719	53.8495	60.5732	31.0254	6
Zm00001d041772	8.31106	3.96987	3.85552	5
Zm00001d041774	8.82468	5.23141	19.571	1
Zm00001d041844	0.200151	1.26227	0.858745	8
Zm00001d041873	1.27972	0.484306	0.842576	3
Zm00001d041920	20.2326	21.025	42.5923	1
Zm00001d041926	7.25123	6.21342	12.3846	1
Zm00001d041972	5.34735	4.8824	11.6813	1
Zm00001d041984	17.6138	130.832	102.771	7
Zm00001d041985	3.54335	39.5646	32.4989	7
Zm00001d041987	2.55995	21.2012	14.3762	8
Zm00001d041998	8.79359	13.2428	13.857	7
Zm00001d042011	0.117881	0	0.990403	1
Zm00001d042022	29.4176	7.62143	46.3283	2
Zm00001d042035	4.35376	1.48493	3.46049	3
Zm00001d042055	16.0267	11.3148	37.8378	1
Zm00001d042088	9.00377	6.68366	19.6064	1
Zm00001d042096	66.4627	50.8743	110.591	1
Zm00001d042099	25.3235	34.6067	108.996	1
Zm00001d042104	6.08836	3.04664	8.3403	2
Zm00001d042114	24.5171	29.2144	480.536	1
Zm00001d042148	1.39984	0.644476	2.97246	1
Zm00001d042178	5.53562	2.46442	10.1256	1
Zm00001d042216	196.705	122.479	151.184	3
Zm00001d042225	9.98122	6.40034	16.8145	1
Zm00001d042245	35.126	31.7256	91.0047	1
Zm00001d042263	1.84018	3.54823	10.4333	1
Zm00001d042275	8.69442	7.21839	15.2886	1
Zm00001d042281	7.35894	4.08936	5.04257	5
Zm00001d042285	4.54709	6.96277	15.557	1
Zm00001d042307	34.9342	9.61819	3.58407	5
Zm00001d042349	1.95362	1.40931	6.05868	1
Zm00001d042367	81.0207	134.833	236.505	7
Zm00001d042371	2.02273	0.399971	0.544803	5
Zm00001d042386	21.8123	12.488	19.982	3
Zm00001d042388	13.686	12.279	27.8057	1
Zm00001d042437	26.8123	29.8629	85.1475	1
Zm00001d042443	18.9765	6.81766	6.42216	5
Zm00001d042449	7.79126	11.1404	44.0339	1
Zm00001d042463	14.9082	7.33307	12.4988	3
Zm00001d042478	7.9798	6.75371	15.5552	1
Zm00001d042499	1.91223	0.771661	1.00881	5
Zm00001d042527	5.87165	1.76916	3.45067	3
Zm00001d042534	32.7481	52.5479	27.5357	8
Zm00001d042553	11.2824	1.45281	2.07659	5
Zm00001d042572	4.98298	3.19205	37.3947	1
Zm00001d042581	0.187596	1.20033	0.545153	8
Zm00001d042608	9.24259	9.91131	19.8426	1
Zm00001d042609	19.9423	15.2245	45.1266	1
Zm00001d042619	19.3648	11.2709	14.8548	3
Zm00001d042636	8.18824	3.93453	7.8089	3
Zm00001d042654	51.8728	32.0026	29.9319	5
Zm00001d042664	161.298	275.741	188.312	8
Zm00001d042673	2.43528	0.974406	0.854281	5
Zm00001d042684	1.84645	1.13322	3.96275	1
Zm00001d042723	7.7451	17.0576	8.94163	8
Zm00001d042747	30.003	45.1197	31.829	8
Zm00001d042777	11.9687	3.48599	6.86069	5
Zm00001d042826	1.07738	0.518221	2.65131	1
Zm00001d042837	4.30622	1.8958	4.30218	3
Zm00001d042848	5.48096	4.5995	15.1447	1
Zm00001d042868	0.79573	0.306189	0.427076	5
Zm00001d042872	5.05426	3.56422	13.8065	1
Zm00001d042874	34.0576	72.6542	62.7492	7
Zm00001d042909	49.9069	43.4251	112.975	1
Zm00001d042935	63.473	36.3565	27.7369	5
Zm00001d042944	3.09279	3.87995	128.728	1
Zm00001d042948	21.031	17.7177	53.4635	1
Zm00001d042998	17.5286	17.4933	34.718	1
Zm00001d043019	2.17938	9.4705	8.97068	7
Zm00001d043029	21.3036	23.3921	49.8446	1
Zm00001d043047	5.30975	3.34832	2.69553	5
Zm00001d043096	23.1914	10.8626	49.8809	1
Zm00001d043104	54.6317	41.2291	79.7977	1
Zm00001d043166	2.91478	2.15923	5.79853	1
Zm00001d043174	3.14208	2.15259	5.29367	1
Zm00001d043179	2.68762	1.86132	11.9288	1
Zm00001d043232	10.7147	3.84499	6.33511	5
Zm00001d043240	16.5438	6.633	12.0388	3
Zm00001d043242	23.9139	14.7134	9.63264	5
Zm00001d043249	90.8805	159.229	106.076	8
Zm00001d043253	2.44625	3.15886	8.22291	1
Zm00001d043256	2.21885	5.84701	6.64604	7
Zm00001d043258	25.2607	28.1732	78.2838	1
Zm00001d043278	1.75604	1.58384	6.5388	1
Zm00001d043286	16.1744	7.95304	13.6926	3
Zm00001d043295	15.7374	23.6973	21.251	7
Zm00001d043299	1.58132	0.658557	4.79431	1
Zm00001d043344	4.46355	13.3439	121.465	1
Zm00001d043350	1.52884	2.50034	9.22927	1
Zm00001d043360	15.2387	7.87215	13.1202	3
Zm00001d043361	38.7242	24.2288	17.2297	5
Zm00001d043386	8.45376	2.98481	8.96013	3
Zm00001d043389	19.8044	12.3843	23.692	2
Zm00001d043411	5.91074	3.80887	17.068	1
Zm00001d043442	1.97687	7.93762	13.6514	7
Zm00001d043444	61.1331	32.7359	108.508	1
Zm00001d043447	1.62632	1.14251	4.62114	1
Zm00001d043455	2.88956	1.19478	6.12044	1
Zm00001d043458	2.23413	1.20354	4.46003	1
Zm00001d043491	0.640643	2.07869	4.53693	7
Zm00001d043512	1.98112	2.02212	7.7085	1
Zm00001d043515	19.2311	17.6882	33.7853	1
Zm00001d043525	52.9977	45.2508	121.706	1
Zm00001d043547	0.564589	1.98619	0.644826	8
Zm00001d043569	6.91099	12.0984	9.02439	8
Zm00001d043573	18.802	19.2529	54.2211	1
Zm00001d043574	0.0889117	0.706288	23.6228	1
Zm00001d043581	2.18302	2.40852	0.470909	6
Zm00001d043588	1.27047	0.366826	0.65482	5
Zm00001d043598	1.74396	3.79905	1.58079	8
Zm00001d043601	73.6358	120.724	151.386	7
Zm00001d043607	16.5876	28.7252	26.2575	7
Zm00001d043652	9.56519	16.483	15.5527	7
Zm00001d043653	12.9336	12.1188	40.9312	1
Zm00001d043660	1.38703	0.447798	0.757857	5
Zm00001d043665	14.0021	4.83203	7.38119	5
Zm00001d043703	9.17027	15.6016	7.24872	8
Zm00001d043762	3.13184	6.63323	28.8767	1
Zm00001d043771	10.5227	6.78362	9.40869	3
Zm00001d043795	52.6235	27.3006	53.6251	3
Zm00001d043837	5.39802	5.66406	18.2049	1
Zm00001d043850	52.1969	39.4312	102.429	1
Zm00001d043860	11.3651	17.7136	9.22262	8
Zm00001d043870	4.41839	2.20899	3.3206	3
Zm00001d043911	25.804	28.8407	52.0525	1
Zm00001d043922	14.7868	12.7145	24.8141	1
Zm00001d043941	23.5639	26.6577	55.2242	1
Zm00001d043947	3.8291	0.86012	1.78726	5
Zm00001d043950	0.170243	0.118154	2.02946	1
Zm00001d043988	68.9442	17.3495	59.6585	3
Zm00001d044008	15.3851	25.5669	29.0548	7
Zm00001d044036	15.7289	10.7107	34.1124	1
Zm00001d044037	20.605	12.2917	18.0434	3
Zm00001d044059	14.4222	26.6382	12.1551	8
Zm00001d044095	2.79964	1.54499	6.27904	1
Zm00001d044096	9.91294	3.78065	6.83807	3
Zm00001d044106	1.57809	0.345213	2.92596	2
Zm00001d044133	20.3715	13.5815	30.9451	1
Zm00001d044138	24.9814	8.1429	89.7281	1
Zm00001d044146	2.27377	0.90783	6.92882	1
Zm00001d044156	0.409589	0.739218	4.54948	1
Zm00001d044157	12.2472	23.5913	25.9801	7
Zm00001d044159	3.75603	6.86424	52.4984	1
Zm00001d044181	5.87331	2.91645	3.57494	5
Zm00001d044228	3.11384	10.5104	8.85646	7
Zm00001d044253	9.70302	10.0842	37.4944	1
Zm00001d044254	52.2428	86.7714	51.125	8
Zm00001d044274	9.28505	13.9099	10.1035	8
Zm00001d044285	43.9665	29.9954	65.1757	1
Zm00001d044291	9.53998	9.03247	42.8035	1
Zm00001d044317	0.230572	0	0.575097	1
Zm00001d044340	1.78799	6.02417	4.25518	8
Zm00001d044382	12.1826	23.9729	29.3114	7
Zm00001d044389	22.5382	25.7082	144.212	1
Zm00001d044395	14.9949	10.1847	39.4994	1
Zm00001d044433	15.7	16.2727	35.3562	1
Zm00001d044442	7.47472	11.2862	82.2424	1
Zm00001d044443	4.43496	7.25366	7.54684	7
Zm00001d044455	59.1332	35.334	35.4136	5
Zm00001d044494	50.6794	47.4851	108.23	1
Zm00001d044495	19.6309	33.847	47.6874	7
Zm00001d044516	79.9709	76.8387	146.369	1
Zm00001d044541	14.8518	6.12079	7.87752	5
Zm00001d044607	0.59192	0.147473	0.589568	3
Zm00001d044642	25.7191	16.3031	17.8375	5
Zm00001d044652	2.2641	8.32534	5.57784	8
Zm00001d044664	245.997	126.814	119.153	5
Zm00001d044665	54.7223	82.1254	72.7302	7
Zm00001d044695	4.72711	2.85439	9.18631	1
Zm00001d044723	0.360825	1.06727	0.814072	8
Zm00001d044747	967.844	644.064	1829.3	1
Zm00001d044806	1.8358	0.899703	3.8561	1
Zm00001d044833	18.5922	24.2497	126.312	1
Zm00001d044845	48.2181	82.3359	49.0666	8
Zm00001d044854	4.24201	8.88295	10.1173	7
Zm00001d044857	31.561	71.0134	52.4442	8
Zm00001d044908	0.731544	1.44469	6.21778	1
Zm00001d044921	5.92082	2.00319	3.40095	5
Zm00001d044982	38.988	23.8985	40.1898	2
Zm00001d044999	0.74887	0.291716	6.84293	1
Zm00001d045000	212.501	136.918	112.549	5
Zm00001d045024	4.69696	3.52757	14.6156	1
Zm00001d045042	1289.08	1151.36	4185.74	1
Zm00001d045043	28.5128	50.3891	72.2174	7
Zm00001d045046	15.1248	18.0474	34.422	1
Zm00001d045052	5.72795	11.9746	9.89499	7
Zm00001d045082	5.84394	7.52237	3.08704	6
Zm00001d045124	0.498038	0.409508	1.55575	1
Zm00001d045130	2.36007	0.609711	0.648226	5
Zm00001d045134	12.8015	6.9452	10.4896	3
Zm00001d045155	29.7999	23.8756	44.1603	1
Zm00001d045173	1.82922	7.02825	5.06889	8
Zm00001d045203	5.62562	2.40431	3.11248	5
Zm00001d045210	40.4704	15.5284	44.8981	2
Zm00001d045218	15.6296	24.3342	15.2258	8
Zm00001d045220	57.6658	35.5682	67.6069	2
Zm00001d045268	46.1397	27.4118	22.8858	5
Zm00001d045294	65.3996	47.4153	91.8658	1
Zm00001d045295	7.12919	14.8252	14.8029	7
Zm00001d045298	56.0275	54.4554	98.7672	1
Zm00001d045309	11.9384	13.3305	33.8496	1
Zm00001d045311	25.4456	14.3572	103.484	1
Zm00001d045326	11.6012	20.5539	18.2615	7
Zm00001d045340	66.1061	51.3005	208.909	1
Zm00001d045361	5.62217	3.76031	22.5938	1
Zm00001d045390	281.964	136.829	597.101	1
Zm00001d045391	360.206	148.701	748.605	1
Zm00001d045392	453.207	210.271	1119.14	1
Zm00001d045420	6.0447	44.7445	25.9259	8
Zm00001d045478	27.2352	11.9492	42.6357	2
Zm00001d045519	8.95366	19.7997	14.4481	8
Zm00001d045571	4.22605	13.3243	12.4561	7
Zm00001d045610	7.99342	7.5561	20.6486	1
Zm00001d045695	7.81166	14.4668	25.6889	7
Zm00001d045728	5.84956	2.9554	3.85667	5
Zm00001d045729	53.1456	31.6754	49.6002	3
Zm00001d045784	141.497	144.854	294.714	1
Zm00001d045843	12.4748	0.124163	1.29304	5
Zm00001d045845	6.18885	15.9156	10.6242	8
Zm00001d045846	3.1706	15.705	7.25011	8
Zm00001d045972	2.30559	4.61552	12.7322	1
[truncated: 326 more rows]
